# Supplementary material for: Functional Characterization of Transcription Factor Motifs Using Cross-species Comparison across Large Evolutionary Distances
Source: PLoS Comput Biol. 2010 Jan 29;6(1):e1000652. doi: 10.1371/journal.pcbi.1000652 (PMC2813253; doi:10.1371/journal.pcbi.1000652)
Supplement: Table S4 — Alignments of DNA-binding domains in orthologous protein sequences from Drosophila and Nasonia. (1.66 MB TXT) [file pcbi.1000652.s008.txt]

Table S4. Alignments of DNA-binding domains in orthologous protein sequences from Drosophila and Nasonia. 
Each entry, demarcated by ��>�� and ��<�� corresponds to a single domain alignment between the two species. 
The header line has the following tab-separated information: Drosophila protein name, Drosophila gene symbol, 
matching domain family, domain match quality score, Nasonia gene identifier, alignment score between Drosophila and Nasonia. 
The lines following the header represent the domain alignment and DNA-contact information. 
The DNA-binding domains were identified in Drosophila and Nasonia using HMMER (row 1), the orthologous domains in the two species were aligned (rows 2 and 3), 
and a similar domain from the PDB database was added to the alignment (row 4). 
Positions of DNA-contact as revealed by the structural template, are indicated in rows 5 and 6. 
The remaining part of the entry (beginning with the phrase ��BP mutations��) indicates which nucleotides in the canonical binding site of the structural template may be affected by a residue change (between Drosophila  and Nasonia) in the domain. 

>ab-PA	ab	zf-C2H2	1ubd_C	70.4	gi\|156538216\|ref\|XP_001601823.1\|	100.0
ykCpf.dCgksFsrksnLkrHlrt.H	HMMER
RPCP--KCGKIYRSAHTLRTHLEDkH	ab-PA
RPCP--KCGKIYRSAHTLRTHLEDkH	gi\|156538216\|ref\|XP_001601823.1\|
IACPHkGCTKMFRDNSAMRKHLHT-H	1ubd_C
         b bb     b b  b  	Backbone contacts
                   s      	Sidechain contacts
#BP mutations
 0    1A   40B  A: 
 1    2A   39B  G: 
 2    3A   38B  G: 
 3    4A   37B  G: 
 4    5A   36B  T: 
 5    6A   35B  C: 
 6    7A   34B  T: 
 7    8A   33B  C: 
 8    9A   32B  C: 
 9   10A   31B  A: 
10   11A   30B  T: 
11   12A   29B  T: 
12   13A   28B  T: 
13   14A   27B  T: 
14   15A   26B  G: 
15   16A   25B  A: 
16   17A   24B  A: 
17   18A   23B  G: 
18   19A   22B  C: 
19   20A   21B  G: 
<

>ab-PA	ab	zf-C2H2	2gli_A	59.7	gi\|156538216\|ref\|XP_001601823.1\|	100.0
ykCpf.dCgksFsrksnLkrHlrt.H	HMMER
YRCV--LCGTVAKSRNSLHSHMSRqH	ab-PA
YRCV--LCGTVAKSRNSLHSHMSRqH	gi\|156538216\|ref\|XP_001601823.1\|
YVCKLpGCTKRYTDPSSLRKHVKTvH	2gli_A
         bbbb b b b b     	Backbone contacts
             ssss ss      	Sidechain contacts
#BP mutations
 0    2C   21D  T: 
 1    3C   20D  T: 
 2    4C   19D  C: 
 3    5C   18D  G: 
 4    6C   17D  T: 
 5    7C   16D  C: 
 6    8C   15D  T: 
 7    9C   14D  T: 
 8   10C   13D  G: 
 9   11C   12D  G: 
10   12C   11D  G: 
11   13C   10D  T: 
12   14C    9D  G: 
13   15C    8D  G: 
14   16C    7D  T: 
15   17C    6D  C: 
16   18C    5D  C: 
17   19C    4D  A: 
18   20C    3D  C: 
19   21C    2D  G: 
<

>abd-A-PA	abd-A	Homeobox	1b8i_A	100.0	gi\|156551029\|ref\|XP_001602722.1\|	100.0
rrkRTtftpeQleeLEkeFqknrYPsreeReeLAkkLYgLterqVkvWFQNRRaKwKk	HMMER
RRGRQTYTRFQTLELEKEFHFNHYLTRRRRIEIAHAL-CLTERQIKIWFQNRRMKLKK	abd-A-PA
KRGRQTYTRYQTLELEKEFHFNRYLTRRRRIEIAHAL-CLTERQIKIWFQNRRMKWKK	gi\|156551029\|ref\|XP_001602722.1\|
--ARQTYTRYQTLELEKEFHTNHYLTRRRRIEMAHAL-SLTERQIKIWFQNRRMKLKK	1b8i_A
   bbbb                b     b            bb bbb    bbb bb	Backbone contacts
   s                                          s  ss  s    	Sidechain contacts
#BP mutations
 0    3C   30D  C: 
 1    4C   29D  G: 
 2    5C   28D  C: 
 3    6C   27D  C: 
 4    7C   26D  A: 
 5    8C   25D  T: 
 6    9C   24D  A: 
 7   10C   23D  A: 
 8   11C   22D  A: 
 9   12C   21D  T: 
10   13C   20D  C: 
11   14C   19D  A: 
12   15C   18D  C: 
<

>Abd-B-PE	Abd-B	Homeobox	1puf_A	97.4	gi\|156551119\|ref\|XP_001603594.1\|	100.0
rrkRTtftpeQleeLEkeFqknrYPsreeReeLAkkLYgLterqVkvWFQNRRaKwKk	HMMER
RKKRKPYSKFQTLELEKEFLFNAYVSKQKRWELARNL-QLTERQVKIWFQNRRMKNKK	Abd-B-PE
RKKRKPYSKFQTLELEKEFLFNAYVSKQKRWELARNL-NLTERQVKIWFQNRRMKNKK	gi\|156551119\|ref\|XP_001603594.1\|
RKKRCPYTKHQTLELEKEFLFNMYLTRDRRYEVARLL-NLTERQVKIWFQNRRMKMKK	1puf_A
bbbbbbb                b  b  b            bb bbb b  bbb bb	Backbone contacts
s  s                                          s  ss  s    	Sidechain contacts
#BP mutations
 0    2D   40E  C: 
 1    3D   39E  T: 
 2    4D   38E  C: 
 3    5D   37E  T: 
 4    6D   36E  A: 
 5    7D   35E  T: 
 6    8D   34E  G: 
 7    9D   33E  A: 
 8   10D   32E  T: 
 9   11D   31E  T: 
10   12D   30E  T: 
11   13D   29E  A: 
12   14D   28E  C: 
13   15D   27E  G: 
14   16D   26E  A: 
15   17D   25E  C: 
16   18D   24E  G: 
17   19D   23E  C: 
18   20D   22E  T: 
<

>CG6093	abo	FAMILY_UNKNOWN
<

>ac-PA	ac	HLH	1mdy_A	88.1	gi\|156543648\|ref\|XP_001604910.1\|	98.4
rRrahnarERrRRdriNdafeeLrellPtla...............pskKlsKaeiLrlAveYIksLq	HMMER
IRR--NARERNRVKQVNNGFSQLRQHIPA-AviadlsngrrgigpgANKKLSKVSTLKMAVEYIRRLQ	ac-PA
VRLNINARERRRMHDLNDALDELRSVIPY-Ahsp------------SVRKLSKIATLLLAKNYILMQG	gi\|156543648\|ref\|XP_001604910.1\|
RRKAATMRERRRLSKVNEAFETLKRSTSS-N---------------PNQRLPKVEILRNAIRYIEGLQ	1mdy_A
bb   b b b b    b                                b bb               	Backbone contacts
 s   s ss  s                                                        	Sidechain contacts
#BP mutations
 0    1E   28F  T: b:V->I(ARG110-A/T1-E) 
 1    2E   27F  C: b:V->I(ARG110-A/C2-E) 
 2    3E   26F  A: 
 3    4E   25F  A: 
 4    5E   24F  C: 
 5    6E   23F  A: 
 6    7E   22F  G: 
 7    8E   21F  C: 
 8    9E   20F  T: 
 9   10E   19F  G: 
10   11E   18F  T: 
11   12E   17F  T: 
12   13E   16F  G: 
13   14E   15F  A: 
<

>acj6-PB	acj6	Homeobox	1au7_B	97.1	gi\|156546803\|ref\|XP_001605968.1\|	98.8
rrkRTtftpeQleeLEkeFqknrYPsreeReeLAkkLYgLterqVkvWFQNRRaKwKk	HMMER
EKKRTSIAAPEKRSLEAYFAVQPRPSGEKIAAIAEKL-DLKKNVVRVWFCNQRQKQKR	acj6-PB
KRKRTSIAAPEKRSLEAYFAVQPRPSGEKIAAIAEKL-DLKKNVVRVWFCNQRQKQKR	gi\|156546803\|ref\|XP_001605968.1\|
AKRRTTISIAAKDALERHFGEHSKPSSQEIMRMAEEL-NLEKEVVRVWFCNRRQREKR	1au7_B
 bbbbbb    b            b b  b           b b b b b  b   b 	Backbone contacts
   s                                         ss  ss  s    	Sidechain contacts
#BP mutations
 0  449C  498D  T: 
 1  450C  497D  C: 
 2  451C  496D  C: 
 3  452C  495D  T: 
 4  453C  494D  C: 
 5  454C  493D  A: 
 6  455C  492D  T: 
 7  456C  491D  G: 
 8  457C  490D  T: 
 9  458C  489D  A: 
10  459C  488D  T: 
11  460C  487D  A: 
12  461C  486D  T: 
13  462C  485D  A: 
14  463C  484D  C: 
15  464C  483D  A: b:R->K(LYS103-B/A464-C) 
16  465C  482D  T: b:R->K(LYS103-B/T465-C) 
17  466C  481D  G: 
18  467C  480D  A: 
19  468C  479D  G: 
20  469C  478D  G: 
21  470C  477D  A: 
22  471C  476D  A: 
23  472C  475D  G: 
<

>acj6-PB	acj6	Pou	1au7_B	88.5	gi\|156546803\|ref\|XP_001605968.1\|	100.0
deatdleeLEkFAkeFKqRRIkLGyTQadVGlALgalygPGvnafSQtTICRFEaLqLSfKNmcKLKPlLekWLeeAE	HMMER
DTDTDPRELEAFAERFKQRRIKLGVTQADVGKALANLKLPGVGALSQSTICRFESLTLSHNNMIALKPILQAWLEEAE	acj6-PB
DADTDPRELEAFAERFKQRRIKLGVTQADVGKALANLKLPGVGALSQSTICRFESLTLSHNNMIALKPILQAWLEEAE	gi\|156546803\|ref\|XP_001605968.1\|
----GMRALEQFANEFKVRRIKLGYTQTNVGEALAAVHG---SEFSQTTICRFENLQLSFKNACKLKAILSKWLEEAK	1au7_B
                b  b     bb                bbbb b bb bb   b bb               b	Backbone contacts
                          s                  sss  ss     s                    	Sidechain contacts
#BP mutations
 0  449C  498D  T: 
 1  450C  497D  C: 
 2  451C  496D  C: 
 3  452C  495D  T: 
 4  453C  494D  C: 
 5  454C  493D  A: 
 6  455C  492D  T: 
 7  456C  491D  G: 
 8  457C  490D  T: 
 9  458C  489D  A: 
10  459C  488D  T: 
11  460C  487D  A: 
12  461C  486D  T: 
13  462C  485D  A: 
14  463C  484D  C: 
15  464C  483D  A: 
16  465C  482D  T: 
17  466C  481D  G: 
18  467C  480D  A: 
19  468C  479D  G: 
20  469C  478D  G: 
21  470C  477D  A: 
22  471C  476D  A: 
23  472C  475D  G: 
<

>CG15845	Adf1	FAMILY_UNKNOWN
<

>al-PA	al	Homeobox	1fjl_B	98.4	gi\|156553066\|ref\|XP_001599456.1\|	100.0
rrkRTtftpeQleeLEkeFqknrYPsreeReeLAkkLYgLterqVkvWFQNRRaKwKk	HMMER
RRYRTTFTSFQLEELEKAFSRTHYPDVFTREELAMKI-GLTEARIQVWFQNRRAKWRK	al-PA
RRYRTTFTNFQLEELERAFQKTHYPDVFFREELALRI-QLTEARVQVWFQNRRAKWRK	gi\|156553066\|ref\|XP_001599456.1\|
RRSRTTFSASQLDELERAFERTQYPDIYTREELAQRT-NLTEARIQVWFQNRRARLRK	1fjl_B
bbbbb b                b  b  b             b bbb  b b   b 	Backbone contacts
s  s                                          s  ss       	Sidechain contacts
#BP mutations
 0    2D   14E  A: 
 1    3D   13E  T: 
 2    4D   12E  A: 
 3    5D   11E  A: 
 4    6D   10E  T: 
 5    7D    9E  C: 
 6    8D    8E  T: 
 7    9D    7E  G: 
 8   10D    6E  A: 
 9   11D    5E  T: 
10   12D    4E  T: 
11   13D    3E  A: 
12   14D    2E  C: 
<

>Antp-PK	Antp	Homeobox	1ahd_P	100.0	gi\|156551029\|ref\|XP_001602722.1\|	100.0
rrkRTtftpeQleeLEkeFqknrYPsreeReeLAkkLYgLterqVkvWFQNRRaKwKk	HMMER
KRGRQTYTRYQTLELEKEFHFNRYLTRRRRIEIAHAL-CLTERQIKIWFQNRRMKWKK	Antp-PK
KRGRQTYTRYQTLELEKEFHFNRYLTRRRRIEIAHAL-CLTERQIKIWFQNRRMKWKK	gi\|156551029\|ref\|XP_001602722.1\|
KRGRQTYTRYQTLELEKEFHFNRYLTRRRRIEIAHAL-SLTERQIKIWFQNRRMKWKK	1ahd_P
bbbbb b               bbb b  b           bbb bb   bbbb  bb	Backbone contacts
 s                        s                  ss  ss  s    	Sidechain contacts
#BP mutations
 0    1A   28B  G: 
 1    2A   27B  A: 
 2    3A   26B  A: 
 3    4A   25B  A: 
 4    5A   24B  G: 
 5    6A   23B  C: 
 6    7A   22B  C: 
 7    8A   21B  A: 
 8    9A   20B  T: 
 9   10A   19B  T: 
10   11A   18B  A: 
11   12A   17B  G: 
12   13A   16B  A: 
13   14A   15B  G: 
<

>aop-PB	aop	Ets	1k78_B	93.9	NW_001816681.1:LOC100122698	100.0
qiqLWQFLleLLtdr.qdnsdfIrWtgrdkGeFKlvSKDpeeVARLWGerKNNkpnMNYdKLSRALRYYYkknIirKvkGkRlvYkFvse	HMMER
GRLLWDFLQQLLNDRnQKYSDLIAWKCRDTGVFKIV--DPAGLAKLWGIQKN-HLSMNYDKMSRALRYYYRVNILRKVQGERHCYQFLRN	aop-PB
GRLLWDFLQQLLNDPsQRYTHYIAWKSRETGVFKIV--DPPGLARLWGIQKN-HLSMNYDKMSRALRYYYRVNILRKVQGERHCYQFLRN	NW_001816681.1:LOC100122698
-IQLWQFLLELLTD--KSCQSFISWTG-DGWEFKLS--DPDEVARRWGKRKN-KPKMNYEKLSRGLRYYYDKNIIHKTAGKRYVYRFVCD	1k78_B
 bbbb                                         b   b  b bb   b  b  bbbb      b    b        	Backbone contacts
                                                            s  s  ss                      	Sidechain contacts
#BP mutations
 0    3C   27D  G: 
 1    4C   26D  T: 
 2    5C   25D  G: 
 3    6C   24D  C: 
 4    7C   23D  C: 
 5    8C   22D  G: 
 6    9C   21D  G: 
 7   10C   20D  A: 
 8   11C   19D  G: 
 9   12C   18D  A: 
10   13C   17D  T: 
11   14C   16D  G: 
12   15C   15D  G: 
13   16C   14D  G: 
14   17C   13D  C: 
15   18C   12D  T: 
16   19C   11D  C: 
17   20C   10D  C: 
18   21C    9D  A: 
19   22C    8D  G: 
20   23C    7D  T: 
21   24C    6D  G: 
22   25C    5D  G: 
23   26C    4D  C: 
24   27C    3D  C: 
<

>ap-PB	ap	Homeobox	1hdd_C	89.9	gi\|156541072\|ref\|XP_001599660.1\|	100.0
rrkRTtftpeQleeLEkeFqknrYPsreeReeLAkkLYgLterqVkvWFQNRRaKwKk	HMMER
KRMRTSFKHHQLRTMKSYFAINHNPDAKDLKQLSQKT-GLPKRVLQVWFQNARAKWRR	ap-PB
KRMRTSFKHHQLRTMKSYFAINHNPDAKDLKQLSQKT-GLPKRVLQVWFQNARAKWRR	gi\|156541072\|ref\|XP_001599660.1\|
-RPRTAFSSEQLARLKREFNENRYLTERRRQQLSSEL-GLNEAQIKIWFQNKRAKIKK	1hdd_C
 bbbb b                b     b             b bbb bb b b b 	Backbone contacts
 s s                                          s  ss   s   	Sidechain contacts
#BP mutations
 0    2A   42B  T: 
 1    3A   41B  T: 
 2    4A   40B  T: 
 3    5A   39B  G: 
 4    6A   38B  C: 
 5    7A   37B  C: 
 6    8A   36B  A: 
 7    9A   35B  T: 
 8   10A   34B  G: 
 9   11A   33B  T: 
10   12A   32B  A: 
11   13A   31B  A: 
12   14A   30B  T: 
13   15A   29B  T: 
14   16A   28B  A: 
15   17A   27B  C: 
16   18A   26B  C: 
17   19A   25B  T: 
18   20A   24B  A: 
19   21A   23B  A: 
<

>ase-PA	ase	HLH	1mdy_A	88.1	NW_001817570.1:LOC100115057	100.0
rRrahnarERrRRdriNdafeeLrellPtla.................pskKlsKaeiLrlAveYIksLq	HMMER
ARR--NARERNRVKQVNNGFALLREKIPE-Evseafeaqgagrg----ASKKLSKVETLRMAVEYIRSLE	ase-PA
ARR--NARERNRVKQVNNGFATLRQHIPQSLaqalgnntagtqggaraGSKKLSKVETLRMAVEYIRNLK	NW_001817570.1:LOC100115057
RRKAATMRERRRLSKVNEAFETLKRSTSS-N-----------------PNQRLPKVEILRNAIRYIEGLQ	1mdy_A
bb   b b b b    b                                  b bb               	Backbone contacts
 s   s ss  s                                                          	Sidechain contacts
#BP mutations
 0    1E   28F  T: 
 1    2E   27F  C: 
 2    3E   26F  A: 
 3    4E   25F  A: 
 4    5E   24F  C: 
 5    6E   23F  A: 
 6    7E   22F  G: 
 7    8E   21F  C: 
 8    9E   20F  T: 
 9   10E   19F  G: 
10   11E   18F  T: 
11   12E   17F  T: 
12   13E   16F  G: 
13   14E   15F  A: 
<

>Dll-PA	Dll	Homeobox	3hdd_A	99.6	gi\|156546578\|ref\|XP_001601872.1\|	100.0
rrkRTtftpeQleeLEkeFqknrYPsreeReeLAkkLYgLterqVkvWFQNRRaKwKk	HMMER
RKPRTIYSSLQLQQLNRRFQRTQYLALPERAELAASL-GLTQTQVKIWFQNRRSKYKK	Dll-PA
RKPRTIYSSLQLQQLNRRFQRTQYLALPERAELAASL-GLTQTQVKIWFQNRRSKYKK	gi\|156546578\|ref\|XP_001601872.1\|
---RTAFSSEQLARLKREFNENRYLTERRRQQLSSEL-GLNEAQIKIWFQNKRAKIKK	3hdd_A
   bb b    b           bb    b             b b b b  b b b 	Backbone contacts
   s                                          s  ss       	Sidechain contacts
#BP mutations
 0  202C  342D  T: 
 1  203C  341D  T: 
 2  204C  340D  T: 
 3  205C  339D  G: 
 4  206C  338D  C: 
 5  207C  337D  C: 
 6  208C  336D  A: 
 7  209C  335D  T: 
 8  210C  334D  G: 
 9  211C  333D  T: 
10  212C  332D  A: 
11  213C  331D  A: 
12  214C  330D  T: 
13  215C  329D  T: 
14  216C  328D  A: 
15  217C  327D  C: 
16  218C  326D  C: 
17  219C  325D  T: 
18  220C  324D  A: 
19  221C  323D  A: 
<

>bcd-PF	bcd	Homeobox	1zq3_P	100.0	gi\|156551123\|ref\|XP_001603670.1\|	81.8
rrkRTtftpeQleeLEkeFqknrYPsreeReeLAkkLYgLterqVkvWFQNRRaKwKk	HMMER
RRTRTTFTSSQIAELEQHFLQGRYLTAPRLADLSAKL-ALGTAQVKIWFKNRRRRHKI	bcd-PF
KRTRQTYTRYQTLELEKEFHFCRYLSRKRRVEIAHSL-GLTERQIKIWFQNRRMKAKK	gi\|156551123\|ref\|XP_001603670.1\|
RRTRTTFTSSQIAELEQHFLQGRYLTAPRLADLSAKL-ALGTAQVKIWFKNRRRRHKI	1zq3_P
bbbbbbb                bbbb  b             b bb bbb bbb b 	Backbone contacts
 s                                            s  ss  ss   	Sidechain contacts
#BP mutations
 0   69A   94B  G: 
 1   70A   93B  C: 
 2   71A   92B  T: b:K->R(ARG3-P/A92-B) 
 3   72A   91B  C: b:K->R(ARG3-P/G91-B) 
 4   73A   90B  T: b:K->R(ARG56-P/T73-A) 
 5   74A   89B  A: s:K->R(ARG56-P/A74-A) b:K->R(ARG56-P/A74-A) 
 6   75A   88B  A: b:Y->F(PHE9-P/A75-A) b:Q->T(THR7-P/A75-A) 
 7   76A   87B  T: s:Q->K(LYS51-P/T76-A) s:M->R(ARG55-P/A87-B) b:K->R(ARG3-P/T76-A) 
 8   77A   86B  C: s:Q->K(LYS51-P/C77-A) s:M->R(ARG55-P/G86-B) b:M->R(ARG55-P/G86-B) 
 9   78A   85B  C: s:Q->K(LYS51-P/G85-B) b:M->R(ARG55-P/G85-B) 
10   79A   84B  C: s:Q->K(LYS51-P/G84-B) b:Q->K(LYS51-P/G84-B) 
11   80A   83B  C: b:S->T(THR28-P/G83-B) b:R->A(ALA29-P/G83-B) b:R->L(LEU32-P/G83-B) 
12   81A   82B  G: 
<

>bi-PA	bi	T-box	1h6f_B	98.8	NW_001815570.1:LOC100122300	100.0
qvsLedreLWkkFhelgTEMIITKsGRRMFPtlkvsvsGLdPnakYsvlLDfvPvDdkRYKYafnngeWvvaGKAEphlPsRvYiHPDSPatGahWMkqpVSFdKvKLTNntglEDgnGhmI...iLNSMHKYqPRlHIVrvddesslhvsqpvlsqsrvqTfsFPETqFIAVTAYQNeeITkLKIdnNPFAKGFRDa	HMMER
KVTLEGKDLWEKFHKLGTEMVITKSGRQMFPQMKFRVSGLDAKAKYILLLDIVAADDYRYK--FHNSRWMVAGKADPEMPKRMYIHPDSPTTGEQWMQKVVSFHKLKLTNNI-S-DKHGF-VsttILNSMHKYQPRFHLVRANDILKLPY-------STFRTYVFKETEFIAVTAYQNEKITQLKIDNNPFAKGFRDT	bi-PA
KVTLEGKELWEKFHKLGTEMVITKSGRQMFPQMKFRVSGLDAKAKYILLLDIVAADDYRYK--FHNSRWMVAGKADPEMPKRMYIHPDSPSSGEQWMQKVVSFHKLKLTNNI-S-DKHGF-VsttILNSMHKYQPRFHLVRANDILKLPY-------STFRSYVFKETEFIAVTAYQNEKITQLKIDNNPFAKGFRDT	NW_001815570.1:LOC100122300
KVHLEAKELWDQFHKRGTEMVITKSGRRMFPPFKVRCSGLDKKAKYILLMDIIAADDCRYK--FHNSRWMVAGKADPEMPKRMYIHPDSPATGEQWMSKVVTFHKLKLTNNI-S-DKHGF-T---ILNSMHKYQPRFHIVRANDILKLPY-------STFRTYLFPETEFIAVTAYQNDKITQLKIDNNPFAKGFRD-	1h6f_B
                          bb                                b                                             b  b                  bb                                           b bb    b  bb  bbbbbbb   	Backbone contacts
                          s                                                                                                                                                  ss               s   s   	Sidechain contacts
#BP mutations
 0    3C   24D  A: 
 1    4C   23D  T: 
 2    5C   22D  T: 
 3    6C   21D  T: 
 4    7C   20D  C: 
 5    8C   19D  A: 
 6    9C   18D  C: 
 7   10C   17D  A: 
 8   11C   16D  C: 
 9   12C   15D  C: 
10   13C   14D  T: 
11   14C   13D  A: 
12   15C   12D  G: 
13   16C   11D  G: 
14   17C   10D  T: 
15   18C    9D  G: 
16   19C    8D  T: 
17   20C    7D  G: 
18   21C    6D  A: 
19   22C    5D  A: 
20   23C    4D  A: 
21   24C    3D  T: 
<

>CG3644	bic	FAMILY_UNKNOWN
<

>br-PD	br	zf-C2H2	1a1i_A	73.1	gi\|156550841\|ref\|XP_001601347.1\|	100.0
ykCpf.dCgksFsrksnLkrHlrt.H	HMMER
FSCQ--LCGKLLCSKASLKRHIADkH	br-PD
FTCQ--LCGKVLCSKASLKRHVADkH	gi\|156550841\|ref\|XP_001601347.1\|
YACPVeSCDRRFSRSADLTRHIRI-H	1a1i_A
         b b b     bb  b  	Backbone contacts
             s  s  s      	Sidechain contacts
#BP mutations
 0    2B   61C  G: 
 1    3B   60C  C: 
 2    4B   59C  G: 
 3    5B   58C  T: 
 4    6B   57C  G: 
 5    7B   56C  G: 
 6    8B   55C  G: 
 7    9B   54C  C: 
 8   10B   53C  A: 
 9   11B   52C  C: 
<

>br-PD	br	zf-C2H2	1zaa_C	68.7	GLEAN_06442	81.2
ykCpfdCgksFsrksnLkrHlrt.H	HMMER
YRCA-ICERVYCSRNSLMTHIYTyH	br-PD
YVCL-ICKKQYVSANSVYKHLYFeC	GLEAN_06442
FQCR-ICMRNFSRSDHLTTHIRT-H	1zaa_C
b       b bb bbb  bb  b  	Backbone contacts
            ssss  s      	Sidechain contacts
#BP mutations
 0    2A   11B  G: 
 1    3A   10B  C: b:F->T(THR56-C/C3-A) 
 2    4A    9B  G: b:K->R(ARG42-C/G4-A) b:F->T(THR56-C/G4-A) b:K->T(THR52-C/G4-A) 
 3    5A    8B  T: s:K->T(THR52-C/T5-A) b:K->R(ARG42-C/T5-A) 
 4    6A    7B  G: b:V->C(SER45-C/G6-A) 
 5    7A    6B  G: 
 6    8A    5B  G: 
 7    9A    4B  C: s:A->R(SER47-C/G4-B) 
 8   10A    3B  G: b:A->R(SER47-C/C3-B) 
 9   11A    2B  T: 
<

>brm-PB	brm	TEMPLATE_UNKNOWN
<

>brm-PB	brm	ResIII	3pjr_A	0.0	gi\|156545320\|ref\|XP_001605650.1\|	0.0
iklRpyQeeAierllesiekgelrlatglkdkdkkkrglivmATGsGKTltaakiliarllkkqq.klkhg.riddskvLFlVprkdLleQaleeF.......................tkfeskkkkef.knpgvdkklkvltdnqkdsalegkskkndieiifttiQkLskalklgkendeeekskstes..vv.glrlav.esleflldefdliIiDEaHrssaktksakededatklevyrkilekwelel.nkkyfkpaflLGlTATPer	HMMER
GTLKEYQIKGLEWLVSLYNNN--------------LNGILADEMGLGKTIQTIS-LVTYLMDRKKvMG---------PYLIIVPLSTLPN-WVLEF-----------------------EKWAPA-------VGVVSYKGSP---QGRRLLQNQMR-ATKFNVLLTTYEYVIKD--------------------------KAVlAKIQ-----WKYMIIDEGHRM-KNH--------------HCKLTQ-----VlNTH-YIAPYRLLLTGTPLQ	brm-PB
MQLHHYQLEGLNWLRYSWGQG--------------IDTILADEMGLGKTIQTIT-FLYSLYKEGHcKG---------PFLVSVPLSTIIN-WEREFetwapdfycvtyvgdkdsrmvirENELSF---EEgAVRGGRASKIRSSQIKFNVLL------TSYELISIDSACLGSI--------------------------------------DWAVLVVDEAHRLKSNQSKF-----------FRLLAS-----------YNIAYKLLLTGTPLQ	gi\|156545320\|ref\|XP_001605650.1\|
AHLNKEQQEAVRTTE--------------------GPLLIMAGAGSGKTRVLTH-RIAYLMAEK----HVApW----NILAITFTNKAAREMRERV------------------------------------------------------------------------QSLLGG-------AAEDVWISTFHsmCVrILR----RDID---------------RIGINR--------------NFSILD-----------------------PTD	3pjr_A
                                                                                                                                                                                                                                                                                   	Backbone contacts
                                                                                                                                                                                                                                                                                   	Sidechain contacts
#BP mutations
 0    1Y   34Z  G: 
 1    2Y   33Z  C: 
 2    3Y   32Z  A: 
 3    4Y   31Z  G: 
 4    5Y   30Z  T: 
 5    6Y   29Z  G: 
 6    7Y   28Z  C: 
 7    8Y   27Z  T: 
 8    9Y   26Z  C: 
 9   10Y   25Z  G: 
<

>brm-PB	brm	TEMPLATE_UNKNOWN
<

>btd-PA	btd	zf-C2H2	1f2i_H	73.5	gi\|156545820\|ref\|XP_001606079.1\|	94.8
ykCpf.dCgksFsrksnLkrHlrtH	HMMER
HICHIpGCERLYGKASHLKTHLRWH	btd-PA
HSCHIpGCGKVYGKTSHLKAHLRWH	gi\|156545820\|ref\|XP_001606079.1\|
FQCR--ICMRNFSRSDHLTTHIRTH	1f2i_H
         b  bb bb bb  b  	Backbone contacts
             s ss        	Sidechain contacts
#BP mutations
 0  1001A  2014B  A: 
 1  1002A  2013B  T: 
 2  1003A  2012B  G: 
 3  1004A  2011B  G: 
 4  1005A  2010B  G: 
 5  1006A  2009B  C: 
 6  1007A  2008B  G: 
 7  1008A  2007B  C: 
 8  1009A  2006B  G: 
 9  1010A  2005B  C: b:A->T(THR2152-H/C1010-A) 
10  1011A  2004B  C: 
11  1012A  2003B  C: 
12  1013A  2002B  A: b:K->R(ARG2142-H/T2002-B) 
13  1014A  2001B  T: b:K->R(ARG2142-H/A2001-B) 
<

>btd-PA	btd	zf-C2H2	1a1l_A	95.8	GLEAN_09830	98.2
ykCpf.dCgksFsrksnLkrHlrtH	HMMER
FLCL--TCGKRFSRSDELQRHGRTH	btd-PA
FPCPYeDCGRRFSRSDELSRHKRTH	GLEAN_09830
YACPVeSCDRRFSRSDELTRHIRIH	1a1l_A
         b bbb  b  bb  b 	Backbone contacts
             s  s  s     	Sidechain contacts
#BP mutations
 0    2B   61C  G: 
 1    3B   60C  C: 
 2    4B   59C  G: 
 3    5B   58C  T: 
 4    6B   57C  G: 
 5    7B   56C  G: b:R->K(ARG114-A/G7-B) 
 6    8B   55C  G: 
 7    9B   54C  C: 
 8   10B   53C  A: 
 9   11B   52C  C: 
<

>btd-PA	btd	zf-C2H2	1a1h_A	95.3	gi\|156540302\|ref\|XP_001599101.1\|	95.8
ykCpfdCgksFsrksnLkrHlrtH	HMMER
YACP-ICSKKFSRSDHLSKHKKTH	btd-PA
FECP-ECTKKFMRSDHLTKHIKTH	gi\|156540302\|ref\|XP_001599101.1\|
FQCR-ICMRNFSRSDHLTTHIRTH	1a1h_A
b       b bbbbbb   b  b 	Backbone contacts
            ssss  s     	Sidechain contacts
#BP mutations
 0    2B   61C  G: 
 1    3B   60C  C: 
 2    4B   59C  G: 
 3    5B   58C  T: b:M->S(SER145-A/T5-B) 
 4    6B   57C  G: b:M->S(SER145-A/G6-B) 
 5    7B   56C  G: 
 6    8B   55C  G: 
 7    9B   54C  C: 
 8   10B   53C  A: b:F->Y(PHE135-A/T53-C) 
 9   11B   52C  C: 
<

>CG6500	Bx	FAMILY_UNKNOWN
<

>cact-PC	cact	Ank	1awc_B	0.0	gi\|156554282\|ref\|XP_001602169.1\|	0.0
dGfTPLHlAalrgnlevvklLls...qGAdlnaqdd	HMMER
DGDTPLHLACISGSVDVVAALIRmapHPCLLNIQND	cact-PC
TDYTLLVIALHKGRITIAHILID---NGCRTQSPKK	gi\|156554282\|ref\|XP_001602169.1\|
LGTSPLHLAAQYGHFSTTEVLLR---AGVSRDARTK	1awc_B
                                    	Backbone contacts
                                    	Sidechain contacts
#BP mutations
 0    2D   42E  A: 
 1    3D   41E  X: 
 2    4D   40E  G: 
 3    5D   39E  A: 
 4    6D   38E  C: 
 5    7D   37E  C: 
 6    8D   36E  G: 
 7    9D   35E  G: 
 8   10D   34E  A: 
 9   11D   33E  A: 
10   12D   32E  G: 
11   13D   31E  T: 
12   14D   30E  A: 
13   15D   29E  C: 
14   16D   28E  A: 
15   17D   27E  C: 
16   18D   26E  C: 
17   19D   25E  G: 
18   20D   24E  G: 
19   21D   23E  A: 
<

>cact-PC	cact	Ank	1awc_B	0.0	gi\|156554282\|ref\|XP_001602169.1\|	0.0
dGfTPLHlAalrgnlevvklLlsqGAdlnaqdd	HMMER
VAQTPLHLAALTAQPNIMRILLLAGAEPTVRDR	cact-PC
TDYTLLVIALHKGRITIAHILIDNGCRTQSPKK	gi\|156554282\|ref\|XP_001602169.1\|
LGTSPLHLAAQYGHFSTTEVLLRAGVSRDARTK	1awc_B
                                 	Backbone contacts
                                 	Sidechain contacts
#BP mutations
 0    2D   42E  A: 
 1    3D   41E  X: 
 2    4D   40E  G: 
 3    5D   39E  A: 
 4    6D   38E  C: 
 5    7D   37E  C: 
 6    8D   36E  G: 
 7    9D   35E  G: 
 8   10D   34E  A: 
 9   11D   33E  A: 
10   12D   32E  G: 
11   13D   31E  T: 
12   14D   30E  A: 
13   15D   29E  C: 
14   16D   28E  A: 
15   17D   27E  C: 
16   18D   26E  C: 
17   19D   25E  G: 
18   20D   24E  G: 
19   21D   23E  A: 
<

>cact-PC	cact	Ank	1awc_B	0.0	gi\|156554282\|ref\|XP_001602169.1\|	0.0
dGfTPLHlAalrgnlevvklLls.qGAdlnaqdd	HMMER
HGNTALHLSCIAGEKQCVRALTEkFGATEIHEAH	cact-PC
TDYTLLVIALHKGRITIAHILID-NGCRTQSPKK	gi\|156554282\|ref\|XP_001602169.1\|
LGTSPLHLAAQYGHFSTTEVLLR-AGVSRDARTK	1awc_B
                                  	Backbone contacts
                                  	Sidechain contacts
#BP mutations
 0    2D   42E  A: 
 1    3D   41E  X: 
 2    4D   40E  G: 
 3    5D   39E  A: 
 4    6D   38E  C: 
 5    7D   37E  C: 
 6    8D   36E  G: 
 7    9D   35E  G: 
 8   10D   34E  A: 
 9   11D   33E  A: 
10   12D   32E  G: 
11   13D   31E  T: 
12   14D   30E  A: 
13   15D   29E  C: 
14   16D   28E  A: 
15   17D   27E  C: 
16   18D   26E  C: 
17   19D   25E  G: 
18   20D   24E  G: 
19   21D   23E  A: 
<

>cact-PC	cact	Ank	1awc_B	0.0	gi\|156554282\|ref\|XP_001602169.1\|	0.0
dGfTPLHlAalrgnlevvklLlsqGAdlnaqdd	HMMER
DGERCVHLAAEAGHIDILRILVSHGADINAREG	cact-PC
TDYTLLVIALHKGRITIAHILIDNGCRTQSPKK	gi\|156554282\|ref\|XP_001602169.1\|
LGTSPLHLAAQYGHFSTTEVLLRAGVSRDARTK	1awc_B
                                 	Backbone contacts
                                 	Sidechain contacts
#BP mutations
 0    2D   42E  A: 
 1    3D   41E  X: 
 2    4D   40E  G: 
 3    5D   39E  A: 
 4    6D   38E  C: 
 5    7D   37E  C: 
 6    8D   36E  G: 
 7    9D   35E  G: 
 8   10D   34E  A: 
 9   11D   33E  A: 
10   12D   32E  G: 
11   13D   31E  T: 
12   14D   30E  A: 
13   15D   29E  C: 
14   16D   28E  A: 
15   17D   27E  C: 
16   18D   26E  C: 
17   19D   25E  G: 
18   20D   24E  G: 
19   21D   23E  A: 
<

>cact-PC	cact	Ank	1awc_B	0.0	gi\|156554282\|ref\|XP_001602169.1\|	0.0
dGfTPLHlAalrgnlevvklLlsqGAdlnaqdd	HMMER
SGRTPLHIAIEGCNEDLANFLLDECEKLNLETA	cact-PC
TDYTLLVIALHKGRITIAHILIDNGCRTQSPKK	gi\|156554282\|ref\|XP_001602169.1\|
LGTSPLHLAAQYGHFSTTEVLLRAGVSRDARTK	1awc_B
                                 	Backbone contacts
                                 	Sidechain contacts
#BP mutations
 0    2D   42E  A: 
 1    3D   41E  X: 
 2    4D   40E  G: 
 3    5D   39E  A: 
 4    6D   38E  C: 
 5    7D   37E  C: 
 6    8D   36E  G: 
 7    9D   35E  G: 
 8   10D   34E  A: 
 9   11D   33E  A: 
10   12D   32E  G: 
11   13D   31E  T: 
12   14D   30E  A: 
13   15D   29E  C: 
14   16D   28E  A: 
15   17D   27E  C: 
16   18D   26E  C: 
17   19D   25E  G: 
18   20D   24E  G: 
19   21D   23E  A: 
<

>cad-PB	cad	Homeobox	1hdd_D	93.1	gi\|156550815\|ref\|XP_001600841.1\|	100.0
rrkRTtftpeQleeLEkeFqknrYPsreeReeLAkkLYgLterqVkvWFQNRRaKwKk	HMMER
DKYRVVYTDFQRLELEKEYCTSRYITIRRKSELAQTL-SLSERQVKIWFQNRRAKERK	cad-PB
DKYRVVYTEHQRLELEKEFYSSRYITIRRKAELASSL-ALSERQVKIWFQNRRAKDRK	gi\|156550815\|ref\|XP_001600841.1\|
-RPRTAFSSEQLARLKREFNENRYLTERRRQQLSSEL-GLNEAQIKIWFQNKRAKIKK	1hdd_D
 b                     b  b  b               bb  b  b   b 	Backbone contacts
                                              s  s        	Sidechain contacts
#BP mutations
 0    2A   42B  T: 
 1    3A   41B  T: 
 2    4A   40B  T: 
 3    5A   39B  G: 
 4    6A   38B  C: 
 5    7A   37B  C: 
 6    8A   36B  A: 
 7    9A   35B  T: 
 8   10A   34B  G: 
 9   11A   33B  T: 
10   12A   32B  A: 
11   13A   31B  A: 
12   14A   30B  T: 
13   15A   29B  T: 
14   16A   28B  A: 
15   17A   27B  C: 
16   18A   26B  C: 
17   19A   25B  T: 
18   20A   24B  A: 
19   21A   23B  A: 
<

>Cf2-PA	Cf2	zf-C2H2	1llm_C	79.4	gi\|156537954\|ref\|XP_001608171.1\|	85.4
ykCpfdCgksFsrksnLkrHlrt.H	HMMER
HYCP-MCHQQFERPQHVADHMQLcH	Cf2-PA
FSCD-VCSKGFKRKEHLFQHRKL-H	gi\|156537954\|ref\|XP_001608171.1\|
FQCR-ICMRNFSRSDHLTTHIRT-H	1llm_C
        b bbb  b   b  b  	Backbone contacts
            s ss  s      	Sidechain contacts
#BP mutations
 0    2A   33B  C: s:E->Q(ASP117-C/C2-A) 
 1    3A   32B  C: s:E->Q(ASP117-C/C3-A) 
 2    4A   31B  C: b:K->E(SER114-C/G31-B) 
 3    5A   30B  A: s:Q->D(THR121-C/T30-B) b:K->Q(ARG111-C/T30-B) b:K->E(SER114-C/T30-B) 
 4    6A   29B  C: b:K->Q(ARG111-C/G29-B) 
 5    7A   28B  G: 
 6    8A   27B  C: 
 7    9A   26B  G: 
 8   10A   25B  T: 
 9   11A   24B  G: 
10   12A   23B  G: 
11   13A   22B  G: 
<

>Cf2-PA	Cf2	zf-C2H2	1a1k_A	67.4	hmm454314	83.6
ykCpf.dCgksFsrksnLkrHlrt.H	HMMER
HPCF--NCDEKFGNAVDLDEHHRLaH	Cf2-PA
YMCKQrGCGKIFTNQEDYKSHEAL-E	hmm454314
YACPVeSCDRRFSRSADLTRHIRI-H	1a1k_A
         b b b  b   b  b  	Backbone contacts
             s  s  s      	Sidechain contacts
#BP mutations
 0    2B   61C  G: 
 1    3B   60C  C: 
 2    4B   59C  G: 
 3    5B   58C  T: 
 4    6B   57C  G: 
 5    7B   56C  G: s:S->E(ARG124-A/G7-B) b:K->E(ARG114-A/G7-B) 
 6    8B   55C  G: s:S->E(ARG124-A/G8-B) s:S->E(ARG124-A/C55-C) 
 7    9B   54C  A: s:S->E(ARG124-A/A9-B) s:S->E(ARG124-A/T54-C) 
 8   10B   53C  C: 
 9   11B   52C  C: 
<

>Cf2-PA	Cf2	zf-C2H2	1g2d_C	67.6	GLEAN_13377	77.2
ykCpfdCgksFsrksnLkrHlrtH	HMMER
HKCP-DCPKTFKTPGTLAMHRKIH	Cf2-PA
YGCK-FCWKAFRDGGTLRKHERIH	GLEAN_13377
FACD-ICGRKFATLHTRDRHTKIH	1g2d_C
        b bb b b  bb  b 	Backbone contacts
            ssss  s     	Sidechain contacts
#BP mutations
 0    2A   32B  G: 
 1    3A   31B  A: 
 2    4A   30B  C: s:K->M(ARG180-C/C4-A) b:K->M(ARG180-C/C4-A) 
 3    5A   29B  G: s:K->M(ARG180-C/G5-A) s:K->M(ARG180-C/C29-B) 
 4    6A   28B  C: s:K->M(ARG180-C/C6-A) s:D->T(THR174-C/C6-A) s:K->M(ARG180-C/G28-B) b:R->K(ALA173-C/C6-A) 
 5    7A   27B  T: s:D->T(THR174-C/T7-A) 
 6    8A   26B  A: s:G->P(LEU175-C/T26-B) 
 7    9A   25B  T: s:G->P(LEU175-C/A25-B) b:G->P(LEU175-C/A25-B) 
 8   10A   24B  A: b:G->P(LEU175-C/T24-B) 
 9   11A   23B  A: 
10   12A   22B  A: 
11   13A   21B  A: 
12   14A   20B  G: 
13   15A   19B  G: 
14   16A   18B  A: 
<

>Cf2-PA	Cf2	zf-C2H2	1mey_C	80.9	gi\|156550053\|ref\|XP_001605202.1\|	88.8
ykCpfdCgksFsrksnLkrHlrtH	HMMER
YTCS-YCGKSFTQSNTLKQHTRIH	Cf2-PA
FKCL-TCGKDFKQKSTLLQHERIH	gi\|156550053\|ref\|XP_001605202.1\|
YKCP-ECGKSFSQSSDLQKHQRTH	1mey_C
b       b b bb     b  b 	Backbone contacts
            ssss  s     	Sidechain contacts
#BP mutations
 0    2A   13B  T: 
 1    3A   12B  G: 
 2    4A   11B  A: 
 3    5A   10B  G: 
 4    6A    9B  G: 
 5    7A    8B  C: 
 6    8A    7B  A: s:S->N(SER46-C/T7-B) 
 7    9A    6B  G: s:S->N(SER46-C/C6-B) 
 8   10A    5B  A: s:S->N(SER46-C/T5-B) s:K->S(SER45-C/T5-B) 
 9   11A    4B  A: b:F->Y(TYR33-C/T4-B) b:K->S(SER45-C/T4-B) 
10   12A    3B  C: 
11   13A    2B  T: 
<

>Cf2-PA	Cf2	zf-C2H2	1ubd_C	87.5	GLEAN_03856	96.8
ykCpf.dCgksFsrksnLkrHlrtH	HMMER
FRCG--YCGRAFTVKDYLNKHLTTH	Cf2-PA
VDCD--ICKRSFTSLRMLEKHKKTH	GLEAN_03856
IACPHkGCTKMFRDNSAMRKHLHTH	1ubd_C
         b bb     b b  b 	Backbone contacts
                   s     	Sidechain contacts
#BP mutations
 0    1A   40B  A: 
 1    2A   39B  G: 
 2    3A   38B  G: b:E->N(ARG314-C/G3-A) 
 3    4A   37B  G: 
 4    5A   36B  T: 
 5    6A   35B  C: 
 6    7A   34B  T: 
 7    8A   33B  C: 
 8    9A   32B  C: 
 9   10A   31B  A: 
10   11A   30B  T: 
11   12A   29B  T: 
12   13A   28B  T: 
13   14A   27B  T: 
14   15A   26B  G: 
15   16A   25B  A: 
16   17A   24B  A: 
17   18A   23B  G: 
18   19A   22B  C: 
19   20A   21B  G: 
<

>Cf2-PA	Cf2	zf-C2H2	1ubd_C	92.5	gi\|156538222\|ref\|XP_001602003.1\|	96.8
ykCpf.dCgksFsrksnLkrHlrtH	HMMER
FHCG--YCEKSFSVKDYLTKHIRTH	Cf2-PA
YGCQHqGCTKAFSNSSDRAKHQRTH	gi\|156538222\|ref\|XP_001602003.1\|
IACPHkGCTKMFRDNSAMRKHLHTH	1ubd_C
         b bb     b b  b 	Backbone contacts
                   s     	Sidechain contacts
#BP mutations
 0    1A   40B  A: 
 1    2A   39B  G: 
 2    3A   38B  G: b:A->T(ARG314-C/G3-A) 
 3    4A   37B  G: 
 4    5A   36B  T: 
 5    6A   35B  C: 
 6    7A   34B  T: 
 7    8A   33B  C: 
 8    9A   32B  C: 
 9   10A   31B  A: 
10   11A   30B  T: 
11   12A   29B  T: 
12   13A   28B  T: 
13   14A   27B  T: 
14   15A   26B  G: 
15   16A   25B  A: 
16   17A   24B  A: 
17   18A   23B  G: 
18   19A   22B  C: 
19   20A   21B  G: 
<

>Cf2-PA	Cf2	zf-C2H2	1mey_C	78.8	GLEAN_05406	93.4
ykCpfdCgksFsrksnLkrHlrt.H	HMMER
YTCP-YCDKRFTQRSALTVHTTKlH	Cf2-PA
YACD-LCHKAFTQRSSLVVHKRS-H	GLEAN_05406
YKCP-ECGKSFSQSSDLQKHQRT-H	1mey_C
b       b b bb     b  b  	Backbone contacts
            ssss  s      	Sidechain contacts
#BP mutations
 0    2A   13B  T: 
 1    3A   12B  G: 
 2    4A   11B  A: b:S->K(THR54-C/A4-A) 
 3    5A   10B  G: 
 4    6A    9B  G: s:S->A(ASP47-C/G6-A) 
 5    7A    8B  C: s:S->A(ASP47-C/C7-A) 
 6    8A    7B  A: 
 7    9A    6B  G: 
 8   10A    5B  A: 
 9   11A    4B  A: 
10   12A    3B  C: 
11   13A    2B  T: 
<

>cg-PA	cg	zf-C2H2	1tf6_A	74.8	NW_001820682.1:LOC100117821	100.0
ykCpf.dCgksFsrksnLkrHlrtH	HMMER
YSCD--ECGKSFLLKHHLTTHARVH	cg-PA
YSCT--ECGKSFLLKHHLTTHARVH	NW_001820682.1:LOC100117821
FPCKEeGCEKGFTSLHHLTRHSLTH	1tf6_A
         b b  b    bb  b 	Backbone contacts
               ss  s     	Sidechain contacts
#BP mutations
 0    2B   63C  C: 
 1    3B   62C  G: 
 2    4B   61C  G: 
 3    5B   60C  G: 
 4    6B   59C  C: 
 5    7B   58C  C: 
 6    8B   57C  T: 
 7    9B   56C  G: 
 8   10B   55C  G: 
 9   11B   54C  T: 
10   12B   53C  T: 
11   13B   52C  A: 
12   14B   51C  G: 
13   15B   50C  T: 
14   16B   49C  A: 
15   17B   48C  C: 
16   18B   47C  C: 
17   19B   46C  T: 
18   20B   45C  G: 
19   21B   44C  G: 
20   22B   43C  A: 
21   23B   42C  T: 
22   24B   41C  G: 
23   25B   40C  G: 
24   26B   39C  G: 
25   27B   38C  A: 
26   28B   37C  G: 
27   29B   36C  A: 
28   30B   35C  C: 
29   31B   34C  C: 
<

>cg-PA	cg	zf-C2H2	1tf6_A	65.4	NW_001820682.1:LOC100117821	100.0
ykCpf.dCgksFsrksnLkrHlrtH	HMMER
HICT--HCGKSFAHKHCLNTHLLLH	cg-PA
HICV--HCGKSFAHKHCLHTHLLLH	NW_001820682.1:LOC100117821
FPCKEeGCEKGFTSLHHLTRHSLTH	1tf6_A
         b b  b    bb  b 	Backbone contacts
               ss  s     	Sidechain contacts
#BP mutations
 0    2B   63C  C: 
 1    3B   62C  G: 
 2    4B   61C  G: 
 3    5B   60C  G: 
 4    6B   59C  C: 
 5    7B   58C  C: 
 6    8B   57C  T: 
 7    9B   56C  G: 
 8   10B   55C  G: 
 9   11B   54C  T: 
10   12B   53C  T: 
11   13B   52C  A: 
12   14B   51C  G: 
13   15B   50C  T: 
14   16B   49C  A: 
15   17B   48C  C: 
16   18B   47C  C: 
17   19B   46C  T: 
18   20B   45C  G: 
19   21B   44C  G: 
20   22B   43C  A: 
21   23B   42C  T: 
22   24B   41C  G: 
23   25B   40C  G: 
24   26B   39C  G: 
25   27B   38C  A: 
26   28B   37C  G: 
27   29B   36C  A: 
28   30B   35C  C: 
29   31B   34C  C: 
<

>cg-PA	cg	zf-C2H2	1tf3_A	76.2	NW_001820682.1:LOC100117821	98.8
ykCpf.dCgksFsrksnLkrHlrtH	HMMER
YQCQ--ECKKSFTLKHHLLTHSRVH	cg-PA
FQCR--ECKKSFTLKHHLVTHTRVH	NW_001820682.1:LOC100117821
FPCKEeGCEKGFTSLHHLTRHSLTH	1tf3_A
         bbbb bb  bbb  b 	Backbone contacts
               ss  s     	Sidechain contacts
#BP mutations
 0    1E   30F  T: 
 1    2E   29F  T: 
 2    3E   28F  G: 
 3    4E   27F  G: 
 4    5E   26F  A: 
 5    6E   25F  T: 
 6    7E   24F  G: 
 7    8E   23F  G: 
 8    9E   22F  G: 
 9   10E   21F  A: 
10   11E   20F  G: b:V->L(THR61-A/C20-F) 
11   12E   19F  A: 
12   13E   18F  C: 
13   14E   17F  C: 
14   15E   16F  G: 
<

>cg-PA	cg	zf-C2H2	1a1f_A	66.8	NW_001820682.1:LOC100117821	97.3
ykCpfdCgksFsrksnLkrHlrtH	HMMER
FVCQ-ECGRAFPLKRHLVTHSKFH	cg-PA
FVCP-ECGKAFPLKRHLVTHSKFH	NW_001820682.1:LOC100117821
FQCR-ICMRNFSRSDHLTTHIRTH	1a1f_A
b       b bbbb b   b  b 	Backbone contacts
            ssss  s     	Sidechain contacts
#BP mutations
 0    2B   61C  G: 
 1    3B   60C  C: 
 2    4B   59C  G: b:K->R(ARG142-A/G4-B) 
 3    5B   58C  T: b:K->R(ARG142-A/T5-B) 
 4    6B   57C  G: 
 5    7B   56C  G: 
 6    8B   55C  G: 
 7    9B   54C  A: 
 8   10B   53C  C: 
 9   11B   52C  C: 
<

>cg-PA	cg	zf-C2H2	1g2d_C	72.1	NW_001820682.1:LOC100117821	80.8
ykCpf.dCgksFsrksnLkrHlrtH	HMMER
YVCE--ECGESFAQENHLIMHSRFH	cg-PA
HICD--KCGKAFFQKNHLLLHQRQH	NW_001820682.1:LOC100117821
YACPVeSCDRRFSQKTNLDTHIRIH	1g2d_C
         bbb  b     b  b 	Backbone contacts
             s ss        	Sidechain contacts
#BP mutations
 0    2A   32B  G: 
 1    3A   31B  A: 
 2    4A   30B  C: 
 3    5A   29B  G: 
 4    6A   28B  C: 
 5    7A   27B  T: 
 6    8A   26B  A: 
 7    9A   25B  T: b:Q->F(ILE128-C/T9-A) 
 8   10A   24B  A: b:K->E(ARG114-C/A10-A) b:Q->F(ILE128-C/A10-A) 
 9   11A   23B  A: b:K->E(ARG114-C/A11-A) b:A->S(ARG115-C/A11-A) 
10   12A   22B  A: 
11   13A   21B  A: 
12   14A   20B  G: 
13   15A   19B  G: b:K->E(LYS119-C/C19-B) 
14   16A   18B  A: 
<

>cg-PA	cg	zf-C2H2	1ubd_C	76.5	GLEAN_05381	83.6
ykCpf.dCgksFsrksnLkrHlrtH	HMMER
FVCA--ECGASFPRKFQLVNHGRIH	cg-PA
FQCE--YCGKDFARKYSLIVHRRIH	GLEAN_05381
FQCTFeGCGKRFSLDFNLRTHVRIH	1ubd_C
         b b  b   b b  b 	Backbone contacts
             s ss        	Sidechain contacts
#BP mutations
 0    1A   40B  A: 
 1    2A   39B  G: 
 2    3A   38B  G: 
 3    4A   37B  G: 
 4    5A   36B  T: 
 5    6A   35B  C: 
 6    7A   34B  T: 
 7    8A   33B  C: s:Y->F(PHE368-C/C8-A) b:I->V(ARG371-C/C8-A) 
 8    9A   32B  C: s:Y->F(PHE368-C/C9-A) s:Y->F(PHE368-C/G32-B) b:I->V(ARG371-C/C9-A) 
 9   10A   31B  A: s:Y->F(PHE368-C/A10-A) s:Y->F(PHE368-C/T31-B) 
10   11A   30B  T: s:S->Q(ASN369-C/A30-B) s:Y->F(PHE368-C/A30-B) 
11   12A   29B  T: s:S->Q(ASN369-C/A29-B) 
12   13A   28B  T: b:K->A(LYS362-C/A28-B) 
13   14A   27B  T: 
14   15A   26B  G: 
15   16A   25B  A: 
16   17A   24B  A: 
17   18A   23B  G: 
18   19A   22B  C: 
19   20A   21B  G: 
<

>cg-PA	cg	zf-C2H2	1g2d_C	73.3	gi\|156545193\|ref\|XP_001603660.1\|	88.3
ykCpf.dCgksFsrksnLkrHlrt.H	HMMER
HSCT--VCGKEFLQKRTLVSHMRRvH	cg-PA
FKCG--DCGKGFCQSRTLAVHKTT-H	gi\|156545193\|ref\|XP_001603660.1\|
YACPVeSCDRRFSQKTNLDTHIRI-H	1g2d_C
         bbb  b     b  b  	Backbone contacts
             s ss         	Sidechain contacts
#BP mutations
 0    2A   32B  G: 
 1    3A   31B  A: 
 2    4A   30B  C: 
 3    5A   29B  G: 
 4    6A   28B  C: 
 5    7A   27B  T: 
 6    8A   26B  A: 
 7    9A   25B  T: b:T->R(ILE128-C/T9-A) 
 8   10A   24B  A: b:T->R(ILE128-C/A10-A) 
 9   11A   23B  A: b:G->E(ARG115-C/A11-A) 
10   12A   22B  A: 
11   13A   21B  A: 
12   14A   20B  G: 
13   15A   19B  G: b:S->K(LYS119-C/C19-B) 
14   16A   18B  A: 
<

>cg-PA	cg	zf-C2H2	1ubd_C	68.0	gi\|156552039\|ref\|XP_001604023.1\|	91.7
ykCpf.dCgksFsrksnLkrHlrt.H	HMMER
HPCV--SCGEGFLTKAELHQHVRTaH	cg-PA
RHCA--LCDKGFFTNAELHSHMNVkH	gi\|156552039\|ref\|XP_001604023.1\|
YVCPFdGCNKKFAQSTNLKSHILT-H	1ubd_C
           b    b      b  	Backbone contacts
             s ss         	Sidechain contacts
#BP mutations
 0    1A   40B  A: 
 1    2A   39B  G: 
 2    3A   38B  G: 
 3    4A   37B  G: 
 4    5A   36B  T: 
 5    6A   35B  C: 
 6    7A   34B  T: 
 7    8A   33B  C: 
 8    9A   32B  C: 
 9   10A   31B  A: 
10   11A   30B  T: 
11   12A   29B  T: 
12   13A   28B  T: 
13   14A   27B  T: 
14   15A   26B  G: 
15   16A   25B  A: 
16   17A   24B  A: b:V->T(THR406-C/T24-B) 
17   18A   23B  G: 
18   19A   22B  C: 
19   20A   21B  G: 
<

>cg-PA	cg	zf-C2H2	1f2i_G	61.8	GLEAN_11123	91.9
ykCpfdCgksFsrksnLkrHlrt..H	HMMER
FVCR-ECGSAFNSREALALHLRL--H	cg-PA
FTCE--CLKIFNSYEALLTHAKRnsH	GLEAN_11123
FQCR-ICMRNFSRSDHLTTHIRT--H	1f2i_G
          bbb  b b   b    	Backbone contacts
            s ss          	Sidechain contacts
#BP mutations
 0  1001A  2014B  A: 
 1  1002A  2013B  T: 
 2  1003A  2012B  G: 
 3  1004A  2011B  G: 
 4  1005A  2010B  G: b:K->R(ARG1155-G/C2010-B) 
 5  1006A  2009B  C: b:K->R(ARG1155-G/G2009-B) b:L->A(THR1151-G/G2009-B) 
 6  1007A  2008B  G: 
 7  1008A  2007B  C: 
 8  1009A  2006B  G: 
 9  1010A  2005B  C: 
10  1011A  2004B  C: 
11  1012A  2003B  C: 
12  1013A  2002B  A: 
13  1014A  2001B  T: 
<

>cg-PA	cg	zf-C2H2	1tf6_A	69.4	NW_001820682.1:LOC100117821	97.8
ykCpf.dCgksFsrksnLkrHlrtH	HMMER
HFCA--SCGKGFAAKHGLMQHNRRH	cg-PA
HICP--DCGRGFAQKHGLSQHQRRH	NW_001820682.1:LOC100117821
FPCKEeGCEKGFTSLHHLTRHSLTH	1tf6_A
         b b  b    bb  b 	Backbone contacts
               ss  s     	Sidechain contacts
#BP mutations
 0    2B   63C  C: 
 1    3B   62C  G: 
 2    4B   61C  G: 
 3    5B   60C  G: 
 4    6B   59C  C: 
 5    7B   58C  C: 
 6    8B   57C  T: 
 7    9B   56C  G: 
 8   10B   55C  G: 
 9   11B   54C  T: 
10   12B   53C  T: 
11   13B   52C  A: 
12   14B   51C  G: 
13   15B   50C  T: 
14   16B   49C  A: 
15   17B   48C  C: 
16   18B   47C  C: 
17   19B   46C  T: 
18   20B   45C  G: 
19   21B   44C  G: 
20   22B   43C  A: 
21   23B   42C  T: b:R->K(LYS52-A/T23-B) 
22   24B   41C  G: 
23   25B   40C  G: 
24   26B   39C  G: 
25   27B   38C  A: 
26   28B   37C  G: 
27   29B   36C  A: 
28   30B   35C  C: 
29   31B   34C  C: 
<

>cg-PA	cg	zf-C2H2	1g2d_C	74.9	NW_001820682.1:LOC100117821	100.0
ykCpf.dCgksFsrksnLkrHlrtH	HMMER
HVCE---CGKAFFQKNHLMLHQRQH	cg-PA
HICD--KCGKAFFQKNHLLLHQRQH	NW_001820682.1:LOC100117821
YACPVeSCDRRFSQKTNLDTHIRIH	1g2d_C
         bbb  b     b  b 	Backbone contacts
             s ss        	Sidechain contacts
#BP mutations
 0    2A   32B  G: 
 1    3A   31B  A: 
 2    4A   30B  C: 
 3    5A   29B  G: 
 4    6A   28B  C: 
 5    7A   27B  T: 
 6    8A   26B  A: 
 7    9A   25B  T: 
 8   10A   24B  A: 
 9   11A   23B  A: 
10   12A   22B  A: 
11   13A   21B  A: 
12   14A   20B  G: 
13   15A   19B  G: 
14   16A   18B  A: 
<

>CG5813	chif	FAMILY_UNKNOWN
<

>CG17894	cnc	FAMILY_UNKNOWN
<

>crc-PA	crc	bZIP_1	1fos_E	88.5	gi\|156545400\|ref\|XP_001606429.1\|	97.1
ekelKrerRkqkNReAArrsRlRKqaeieeLeekveeLeaeNkaLrkelerLkkevakLksenee	HMMER
GVEDRKIRKKEQNKNAATRYRQKKKLEMENVLGEEHVLSKENEQLRRTLQERHNEMRYLRQLIRE	crc-PA
NVEDKRVRKKEQNKNAATRYRQKKKQEIKLILGEEQELAGRNDKLQAQVKDLQREIGYLKGLMRD	gi\|156545400\|ref\|XP_001606429.1\|
----KRRIRRERNKMAAAKSRNRRRELTDTLQAETDQLEDEK-------SALQTEIANLLKEKEK	1fos_E
     b   b   b b  bbb  b                                         	Backbone contacts
            s  ss   s                                            	Sidechain contacts
#BP mutations
 0    2A   40B  A: 
 1    3A   39B  T: 
 2    4A   38B  G: 
 3    5A   37B  G: 
 4    6A   36B  A: 
 5    7A   35B  T: 
 6    8A   34B  G: 
 7    9A   33B  A: 
 8   10A   32B  G: 
 9   11A   31B  T: 
10   12A   30B  C: b:R->K(ARG140-E/C12-A) 
11   13A   29B  A: b:R->K(ARG140-E/A13-A) 
12   14A   28B  T: 
13   15A   27B  A: 
14   16A   26B  G: 
15   17A   25B  G: 
16   18A   24B  A: 
17   19A   23B  G: 
18   20A   22B  A: 
<

>D-PA	D	HMG_box	1o4x_B	100.0	gi\|156554841\|ref\|XP_001606472.1\|	100.0
PKRPlsAFflfrqeqRakikaenPglsnaeIskklGekWkaLseeeKapYeakAekeKarYekempeYk	HMMER
IKRPMNAFMVWSRLQRRQIAKDNPKMHNSEISKRLGAEWKLLAESEKRPFIDEAKRLRALHMKEHPDYK	D-PA
IKRPMNAFMVWSRGQRRKMAQENPKMHNSEISKRLGAEWKLLSEGEKRPFIDEAKRLRALHMKEHPDYK	gi\|156554841\|ref\|XP_001606472.1\|
VKRPMNAFMVWSRGQRRKMAQENPKMHNSEISKRLGAEWKLLSETEKRPFIDEAKRLRALHMKEHPDYK	1o4x_B
 bb bb bb   b  bb      b bbbb  bb  b  bb      b          b           	Backbone contacts
  s  s ss      s           ss  s                                     	Sidechain contacts
#BP mutations
 0  301C  338D  T: 
 1  302C  337D  G: 
 2  303C  336D  T: 
 3  304C  335D  C: 
 4  305C  334D  T: 
 5  306C  333D  T: 
 6  307C  332D  T: 
 7  308C  331D  G: 
 8  309C  330D  T: 
 9  310C  329D  C: 
10  311C  328D  A: 
11  312C  327D  T: 
12  313C  326D  G: 
13  314C  325D  C: 
14  315C  324D  T: 
15  316C  323D  A: 
16  317C  322D  A: 
17  318C  321D  T: 
18  319C  320D  G: 
<

>CG9745	D1	FAMILY_UNKNOWN
<

>da-PA	da	HLH	1mdy_A	91.0	gi\|156544387\|ref\|XP_001607429.1\|	100.0
rRrahnarERrRRdriNdafeeLrellPtlapskK.lsKaeiLrlAveYIksLq	HMMER
RRQANNARERIRIRDINEALKELGRMCMTHLKSDKpQTKLGILNMAVEVIMTLE	da-PA
RRIKANDRERHRMHTLNDALERLRMALPTFPEDTK-LTKIETLRFAHNYIWALQ	gi\|156544387\|ref\|XP_001607429.1\|
RRKAATMRERRRLSKVNEAFETLKRSTSS-NPNQR-LPKVEILRNAIRYIEGLQ	1mdy_A
bb   b b b b    b                 b  bb               	Backbone contacts
 s   s ss  s                                          	Sidechain contacts
#BP mutations
 0    1E   28F  T: 
 1    2E   27F  C: 
 2    3E   26F  A: 
 3    4E   25F  A: 
 4    5E   24F  C: 
 5    6E   23F  A: 
 6    7E   22F  G: 
 7    8E   21F  C: 
 8    9E   20F  T: 
 9   10E   19F  G: 
10   11E   18F  T: 
11   12E   17F  T: 
12   13E   16F  G: 
13   14E   15F  A: 
<

>Dfd-PA	Dfd	Homeobox	1hdd_C	98.9	gi\|156551125\|ref\|XP_001603700.1\|	100.0
rrkRTtftpeQleeLEkeFqknrYPsreeReeLAkkLYgLterqVkvWFQNRRaKwKk	HMMER
KRQRTAYTRHQILELEKEFHYNRYLTRRRRIEIAHTL-VLSERQIKIWFQNRRMKWKK	Dfd-PA
KRQRTSYTRYQTLELEKEFHFNRYLTRRRRIEIAHAL-CLTERQIKIWFQNRRMKWKK	gi\|156551125\|ref\|XP_001603700.1\|
-RPRTAFSSEQLARLKREFNENRYLTERRRQQLSSEL-GLNEAQIKIWFQNKRAKIKK	1hdd_C
 bbbb b                b     b             b bbb bb b b b 	Backbone contacts
 s s                                          s  ss   s   	Sidechain contacts
#BP mutations
 0    2A   42B  T: 
 1    3A   41B  T: 
 2    4A   40B  T: 
 3    5A   39B  G: 
 4    6A   38B  C: 
 5    7A   37B  C: 
 6    8A   36B  A: 
 7    9A   35B  T: 
 8   10A   34B  G: 
 9   11A   33B  T: 
10   12A   32B  A: 
11   13A   31B  A: 
12   14A   30B  T: 
13   15A   29B  T: 
14   16A   28B  A: 
15   17A   27B  C: 
16   18A   26B  C: 
17   19A   25B  T: 
18   20A   24B  A: 
19   21A   23B  A: 
<

>Hr46-PA	Hr46	zf-C4	1hlz_B	97.7	NW_001814682.1:LOC100119499	100.0
elCkVCGDkASGyHYGvlTCEGCKGFFrRSiqknlviYsCkrnkdCvIdKrnRnrCQyCRLkKCLeVGMskeaVrfg	HMMER
IPCKVCGDKSSGVHYGVITCEGCKGFFRRSQSSVVN-YQCPRNKQCVVDRVNRNRCQYCRLQKCLKLGMSRDAVKFG	Hr46-PA
IPCKVCGDKSSGVHYGVITCEGCKGFFRRSQSSVVN-YQCPRNKNCVVDRVNRNRCQYCRLQKCLRLGMSRDAVKFG	NW_001814682.1:LOC100119499
LLCKVCGDVASGFHYGVLACEGCKGFFRRSIQQNIQYKRCLKNENCSIVRINRNRCQQCRFKKCLSVGMSRDAVRFG	1hlz_B
          bbbbb     bb   b bb                       bb  b  b             bbbb	Backbone contacts
                    s  s   ss                                              ss	Sidechain contacts
#BP mutations
 0  600C  640D  C: 
 1  601C  639D  A: 
 2  602C  638D  A: 
 3  603C  637D  C: 
 4  604C  636D  T: 
 5  605C  635D  A: 
 6  606C  634D  G: 
 7  607C  633D  G: 
 8  608C  632D  T: 
 9  609C  631D  C: 
10  610C  630D  A: 
11  611C  629D  C: 
12  612C  628D  T: 
13  613C  627D  A: 
14  614C  626D  G: 
15  615C  625D  G: 
16  616C  624D  T: 
17  617C  623D  C: 
18  618C  622D  A: 
19  619C  621D  G: 
<

>dm-PA	dm	HLH	1nkp_A	97.9	GLEAN_06681	95.4
rRrahnarERrRRdriNdafeeLrellPtlapskKlsKaeiLrlAveYIksLq	HMMER
KRNQHNDMERQRRIGLKNLFEALKKQIPTIRDKERAPKVNILREAAKLCIQLT	dm-PA
KRSLHNNMERQRRIELRNAFEELRRLVPAIEDKEKAAKVTILRQSAAYCYRLF	GLEAN_06681
KRRTHNVLERQRRNELKRSFFALRDQIPELENNEKAPKVVILKKATAYILSVQ	1nkp_A
bb b b b b bb   b                  bbbb              	Backbone contacts
s   ss  s  ss                                        	Sidechain contacts
#BP mutations
 0  102F  319G  G: 
 1  103F  318G  A: 
 2  104F  317G  G: 
 3  105F  316G  T: b:L->Q(THR905-A/T105-F) 
 4  106F  315G  A: 
 5  107F  314G  G: 
 6  108F  313G  C: 
 7  109F  312G  A: 
 8  110F  311G  C: 
 9  111F  310G  G: 
10  112F  309G  T: b:R->K(LYS918-A/A309-G) 
11  113F  308G  G: b:A->P(PRO938-A/C308-G) 
12  114F  307G  C: b:A->P(PRO938-A/G307-G) 
13  115F  306G  T: 
14  116F  305G  A: 
15  117F  304G  C: 
16  118F  303G  T: 
17  119F  302G  C: 
<

>Dr-PA	Dr	Homeobox	1ig7_A	100.0	gi\|156552704\|ref\|XP_001599823.1\|	100.0
rrkRTtftpeQleeLEkeFqknrYPsreeReeLAkkLYgLterqVkvWFQNRRaKwKk	HMMER
RKPRTPFTTQQLLSLEKKFREKQYLSIAERAEFSSSL-RLTETQVKIWFQNRRAKAKR	Dr-PA
RKPRTPFTTQQLLSLEKKFREKQYLTIAERAEFSSSL-HLTETQVKIWFQNRRAKAKR	gi\|156552704\|ref\|XP_001599823.1\|
RKPRTPFTTAQLLALERKFRQKQYLSIAERAEFSSSL-SLTETQVKIWFQNRRAKAKR	1ig7_A
bbbbb b    b           bb b  b             b bbb  b b b   	Backbone contacts
s  s                                         ss  ss      s	Sidechain contacts
#BP mutations
 0    4B   30C  C: 
 1    5B   29C  A: 
 2    6B   28C  C: 
 3    7B   27C  T: 
 4    8B   26C  A: 
 5    9B   25C  A: 
 6   10B   24C  T: 
 7   11B   23C  T: 
 8   12B   22C  G: 
 9   13B   21C  A: 
10   14B   20C  A: 
11   15B   19C  G: 
12   16B   18C  G: 
<

>dwg-PA	dwg	zf-C2H2	1mey_C	74.7	gi\|156550053\|ref\|XP_001605202.1\|	87.7
ykCpfdCgksFsrksnLkrHlrtH	HMMER
YVCT-VCQKAFRQQCRLNQHMRSH	dwg-PA
YGCP-ECGKRFRQQSHLTQHLRIH	gi\|156550053\|ref\|XP_001605202.1\|
YKCP-ECGKSFSQSSDLQKHQRTH	1mey_C
b       b b bb     b  b 	Backbone contacts
            ssss  s     	Sidechain contacts
#BP mutations
 0    2A   13B  T: 
 1    3A   12B  G: 
 2    4A   11B  A: b:I->S(THR54-C/A4-A) 
 3    5A   10B  G: 
 4    6A    9B  G: s:H->R(ASP47-C/G6-A) 
 5    7A    8B  C: s:H->R(ASP47-C/C7-A) 
 6    8A    7B  A: s:S->C(SER46-C/T7-B) 
 7    9A    6B  G: s:S->C(SER46-C/C6-B) 
 8   10A    5B  A: s:S->C(SER46-C/T5-B) 
 9   11A    4B  A: 
10   12A    3B  C: 
11   13A    2B  T: 
<

>dwg-PA	dwg	zf-C2H2	1ubd_C	75.3	GLEAN_06442	84.2
ykCpf.dCgksFsrksnLkrHlrt.H	HMMER
YECE--ECGKRLKHLRNYKEHMLT-H	dwg-PA
LICT--FCESKISHLRNMYMHLKRgC	GLEAN_06442
YVCPFdGCNKKFAQSTNLKSHILT-H	1ubd_C
           b    b      b  	Backbone contacts
             s ss         	Sidechain contacts
#BP mutations
 0    1A   40B  A: 
 1    2A   39B  G: 
 2    3A   38B  G: 
 3    4A   37B  G: 
 4    5A   36B  T: 
 5    6A   35B  C: 
 6    7A   34B  T: 
 7    8A   33B  C: 
 8    9A   32B  C: 
 9   10A   31B  A: 
10   11A   30B  T: 
11   12A   29B  T: 
12   13A   28B  T: 
13   14A   27B  T: 
14   15A   26B  G: b:I->L(PHE394-C/C26-B) 
15   16A   25B  A: 
16   17A   24B  A: b:R->T(THR406-C/T24-B) 
17   18A   23B  G: 
18   19A   22B  C: 
19   20A   21B  G: 
<

>dwg-PA	dwg	zf-C2H2	2gli_A	68.8	GLEAN_02927	77.2
ykCpf.dCgksFsrksnLkrHlrt.H	HMMER
HQCS--ICGRFYRTTSSLAVHKRT-H	dwg-PA
HVCK--TCNSGFTTTTSLANHMRI-H	GLEAN_02927
YVCKLpGCTKRYTDPSSLRKHVKTvH	2gli_A
         bbbb b b b b     	Backbone contacts
             ssss ss      	Sidechain contacts
#BP mutations
 0    2C   21D  T: 
 1    3C   20D  T: 
 2    4C   19D  C: 
 3    5C   18D  G: 
 4    6C   17D  T: 
 5    7C   16D  C: 
 6    8C   15D  T: 
 7    9C   14D  T: 
 8   10C   13D  G: 
 9   11C   12D  G: 
10   12C   11D  G: 
11   13C   10D  T: s:T->S(SER246-A/T13-C) 
12   14C    9D  G: s:T->S(SER246-A/G14-C) s:T->S(SER246-A/C9-D) 
13   15C    8D  G: s:T->S(SER246-A/G15-C) s:T->S(SER246-A/C8-D) b:T->R(THR243-A/C8-D) 
14   16C    7D  T: b:F->Y(TYR242-A/A7-D) b:T->R(THR243-A/A7-D) b:G->F(ARG241-A/A7-D) 
15   17C    6D  C: s:N->V(LYS250-A/G6-D) b:F->Y(TYR242-A/G6-D) b:S->R(LYS240-A/G6-D) 
16   18C    5D  C: s:N->V(LYS250-A/G5-D) 
17   19C    4D  A: 
18   20C    3D  C: 
19   21C    2D  G: 
<

>dwg-PA	dwg	zf-C2H2	1tf6_A	85.9	GLEAN_09830	88.4
ykCpf.dCgksFsrksnLkrHlrtH	HMMER
YNCD--QCGRGYAAFDHLRRHKLTH	dwg-PA
FPCPYeDCGRRFSRSDELSRHKRTH	GLEAN_09830
FPCKEeGCEKGFTSLHHLTRHSLTH	1tf6_A
         b b  b    bb  b 	Backbone contacts
               ss  s     	Sidechain contacts
#BP mutations
 0    2B   63C  C: 
 1    3B   62C  G: 
 2    4B   61C  G: 
 3    5B   60C  G: 
 4    6B   59C  C: 
 5    7B   58C  C: 
 6    8B   57C  T: 
 7    9B   56C  G: 
 8   10B   55C  G: 
 9   11B   54C  T: 
10   12B   53C  T: 
11   13B   52C  A: 
12   14B   51C  G: 
13   15B   50C  T: 
14   16B   49C  A: 
15   17B   48C  C: 
16   18B   47C  C: 
17   19B   46C  T: 
18   20B   45C  G: 
19   21B   44C  G: 
20   22B   43C  A: 
21   23B   42C  T: b:F->Y(PHE54-A/T23-B) 
22   24B   41C  G: s:E->H(HIS59-A/G24-B) b:F->Y(PHE54-A/G24-B) 
23   25B   40C  G: s:E->H(HIS59-A/G25-B) 
24   26B   39C  G: s:E->H(HIS59-A/G26-B) 
25   27B   38C  A: 
26   28B   37C  G: b:S->F(LEU57-A/C37-C) 
27   29B   36C  A: 
28   30B   35C  C: 
29   31B   34C  C: 
<

>dwg-PA	dwg	zf-C2H2	2gli_A	85.1	gi\|156538222\|ref\|XP_001602003.1\|	85.1
ykCpf.dCgksFsrksnLkrHlrt.H	HMMER
YACD--LCDKAYYDSSSLRQHKIS-H	dwg-PA
YACQVaGCGKRYTDPSSLRKHAKN-H	gi\|156538222\|ref\|XP_001602003.1\|
YVCKLpGCTKRYTDPSSLRKHVKTvH	2gli_A
         bbbb b b b b     	Backbone contacts
             ssss ss      	Sidechain contacts
#BP mutations
 0    2C   21D  T: 
 1    3C   20D  T: 
 2    4C   19D  C: 
 3    5C   18D  G: 
 4    6C   17D  T: 
 5    7C   16D  C: 
 6    8C   15D  T: 
 7    9C   14D  T: 
 8   10C   13D  G: 
 9   11C   12D  G: 
10   12C   11D  G: b:P->S(PRO245-A/G12-C) 
11   13C   10D  T: s:P->S(PRO245-A/T13-C) 
12   14C    9D  G: 
13   15C    8D  G: b:T->Y(THR243-A/C8-D) 
14   16C    7D  T: b:T->Y(THR243-A/A7-D) b:R->A(ARG241-A/A7-D) 
15   17C    6D  C: s:K->Q(LYS250-A/G6-D) 
16   18C    5D  C: s:K->Q(LYS250-A/G5-D) 
17   19C    4D  A: 
18   20C    3D  C: 
19   21C    2D  G: 
<

>dwg-PA	dwg	zf-C2H2	1ubd_C	78.9	GLEAN_05401	91.4
ykCpf.dCgksFsrksnLkrHlrtH	HMMER
FTCE--ICGVGLSQKSGYKKHMMVH	dwg-PA
YSCP--NCDKRLSSKDHLKKHALVH	GLEAN_05401
IACPHkGCTKMFRDNSAMRKHLHTH	1ubd_C
         b bb     b b  b 	Backbone contacts
                   s     	Sidechain contacts
#BP mutations
 0    1A   40B  A: 
 1    2A   39B  G: 
 2    3A   38B  G: 
 3    4A   37B  G: 
 4    5A   36B  T: 
 5    6A   35B  C: 
 6    7A   34B  T: b:K->V(LYS305-C/A34-B) 
 7    8A   33B  C: b:K->V(LYS305-C/G33-B) 
 8    9A   32B  C: 
 9   10A   31B  A: 
10   11A   30B  T: 
11   12A   29B  T: 
12   13A   28B  T: 
13   14A   27B  T: 
14   15A   26B  G: 
15   16A   25B  A: 
16   17A   24B  A: 
17   18A   23B  G: 
18   19A   22B  C: 
19   20A   21B  G: 
<

>dwg-PA	dwg	zf-C2H2	1a1g_A	71.9	gi\|156553276\|ref\|XP_001599756.1\|	90.0
ykCpf.dCgksFsrksnLkrHlrtH	HMMER
HKCD--VCGHAFTFTSNLNAHVRLH	dwg-PA
FSCQ--HCNRAFADRSNLRAHLQTH	gi\|156553276\|ref\|XP_001599756.1\|
YACPVeSCDRRFSDSSNLTRHIRIH	1a1g_A
         b b   bb  bb  b 	Backbone contacts
               ss  s     	Sidechain contacts
#BP mutations
 0    2B   61C  G: 
 1    3B   60C  C: 
 2    4B   59C  G: 
 3    5B   58C  T: 
 4    6B   57C  G: b:T->L(ILE128-A/G6-B) 
 5    7B   56C  G: b:T->L(ILE128-A/G7-B) b:R->H(ARG114-A/G7-B) 
 6    8B   55C  G: b:R->H(ARG114-A/G8-B) 
 7    9B   54C  C: 
 8   10B   53C  G: 
 9   11B   52C  T: 
<

>dwg-PA	dwg	zf-C2H2	1tf6_A	66.8	GLEAN_10200	79.8
ykCpf.dCgksFsrksnLkrHlrt.H	HMMER
FKCE--VCVKAFPTKKRLASHMRV-H	dwg-PA
FTCTDpQCSRIFPTAKALSSHARMlH	GLEAN_10200
YECPHeGCDKRFSLPSRLKRHEKV-H	1tf6_A
b        b   bbb  bbb bb  	Backbone contacts
             s ss  s      	Sidechain contacts
#BP mutations
 0    2B   63C  C: 
 1    3B   62C  G: 
 2    4B   61C  G: 
 3    5B   60C  G: 
 4    6B   59C  C: 
 5    7B   58C  C: b:M->V(VAL158-A/C7-B) 
 6    8B   57C  T: b:R->K(LYS144-A/T8-B) b:M->V(VAL158-A/T8-B) 
 7    9B   56C  G: s:A->R(ARG151-A/G9-B) b:R->K(LYS144-A/G9-B) 
 8   10B   55C  G: s:A->R(ARG151-A/G10-B) 
 9   11B   54C  T: s:A->R(ARG151-A/T11-B) s:A->R(ARG151-A/A54-C) 
10   12B   53C  T: b:S->A(LYS153-A/A53-C) 
11   13B   52C  A: b:A->K(PRO149-A/T52-C) 
12   14B   51C  G: b:A->K(PRO149-A/C51-C) 
13   15B   50C  T: 
14   16B   49C  A: 
15   17B   48C  C: 
16   18B   47C  C: 
17   19B   46C  T: 
18   20B   45C  G: 
19   21B   44C  G: 
20   22B   43C  A: 
21   23B   42C  T: 
22   24B   41C  G: 
23   25B   40C  G: 
24   26B   39C  G: 
25   27B   38C  A: 
26   28B   37C  G: 
27   29B   36C  A: 
28   30B   35C  C: 
29   31B   34C  C: 
<

>bsh-PA	bsh	Homeobox	3hdd_A	95.0	gi\|156553356\|ref\|XP_001601567.1\|	100.0
rrkRTtftpeQleeLEkeFqknrYPsreeReeLAkkLYgLterqVkvWFQNRRaKwKk	HMMER
RKARTVFSDPQLSGLEKRFEGQRYLSTPERVELATAL-GLSETQVKTWFQNRRMKHKK	bsh-PA
RKARTAFTDHQLQTLEKSFERQKYLSVQDRMELAAKL-QLTDTQVKTWYQNRRTKWKR	gi\|156553356\|ref\|XP_001601567.1\|
---RTAFSSEQLARLKREFNENRYLTERRRQQLSSEL-GLNEAQIKIWFQNKRAKIKK	3hdd_A
   bb b    b           bb    b             b b b b  b b b 	Backbone contacts
   s                                          s  ss       	Sidechain contacts
#BP mutations
 0  202C  342D  T: 
 1  203C  341D  T: 
 2  204C  340D  T: 
 3  205C  339D  G: 
 4  206C  338D  C: 
 5  207C  337D  C: 
 6  208C  336D  A: 
 7  209C  335D  T: 
 8  210C  334D  G: 
 9  211C  333D  T: 
10  212C  332D  A: 
11  213C  331D  A: 
12  214C  330D  T: 
13  215C  329D  T: 
14  216C  328D  A: 
15  217C  327D  C: 
16  218C  326D  C: 
17  219C  325D  T: 
18  220C  324D  A: 
19  221C  323D  A: 
<

>ea-PA	ea	TEMPLATE_UNKNOWN
<

>eag-PA	eag	TEMPLATE_UNKNOWN
<

>CG32346	E(bx)	FAMILY_UNKNOWN
<

>EcR-PE	EcR	zf-C4	1r0n_B	100.0	gi\|156542983\|ref\|XP_001602885.1\|	100.0
elCkVCGDkASGyHYGvlTCEGCKGFFrRSiqknlviYsCkrnkdCvIdKrnRnrCQyCRLkKCLeVGMskeaVrfg	HMMER
ELCLVCGDRASGYHYNALTCEGCKGFFRRSVTKSAV-YCCKFGRACEMDMYMRRKCQECRLKKCLAVGMRPECVVPE	EcR-PE
ELCLVCGDRASGYHYNALTCEGCKGFFRRSITKNAV-YQCKYGNNCEIDMYMRRKCQECRLKKCLHVGMRPECVVPE	gi\|156542983\|ref\|XP_001602885.1\|
ELCLVCGDRASGYHYNALTCEGCKGFFRRSVTKSAV-YCCKFGRACEMDMYMRRKCQECRLKKCLAVGMRPECVVPE	1r0n_B
           bbbbb    bb   b bb                       bbb b  b            bbbb 	Backbone contacts
              s     ss s   ss                        s                       	Sidechain contacts
#BP mutations
 0    2C   36D  C: 
 1    3C   35D  G: 
 2    4C   34D  A: 
 3    5C   33D  G: 
 4    6C   32D  G: 
 5    7C   31D  T: 
 6    8C   30D  C: 
 7    9C   29D  A: 
 8   10C   28D  A: 
 9   11C   27D  T: 
10   12C   26D  G: 
11   13C   25D  A: 
12   14C   24D  C: 
13   15C   23D  C: 
14   16C   22D  T: 
15   17C   21D  C: 
16   18C   20D  G: 
<

>eg-PB	eg	zf-C4	1glu_B	87.5	gi\|156554709\|ref\|XP_001604969.1\|	100.0
elCkVCGDkASGyHYGvlTCEGCKGFFrRSiqknlviYsCkrnkdCvIdKrnRnrCQyCRLkKCLeVGMskeaVrfg	HMMER
QLCKVCGEPAAGFHFGAFTCEGCKSFFGRTYNNIAAIAGCKHNGDCVINKKNRTACKACRLRKCLLVGMSKSGSRYG	eg-PB
QQCKVCGEPAAGFHFGAFTCEGCKSFFGRTYNNLGSISECKNGGVCVINKKNRTACKACRLRKCLMVGMSKSGSRYG	gi\|156554709\|ref\|XP_001604969.1\|
RPCLVCSDEASGCHYGVLTCGSCKVFFKRAVEGQHN-YLCAGRNDCIIDKIRRKNCPACRYRKCLQAGMNLEARKTK	1glu_B
           bbbb      b b b bb                       bb     b             b   	Backbone contacts
                       s    s                                                	Sidechain contacts
#BP mutations
 0    2C   19D  C: 
 1    3C   18D  A: 
 2    4C   17D  G: 
 3    5C   16D  A: 
 4    6C   15D  A: 
 5    7C   14D  C: 
 6    8C   13D  A: 
 7    9C   12D  T: 
 8   10C   11D  C: 
 9   11C   10D  G: 
10   12C    9D  A: 
11   13C    8D  T: 
12   14C    7D  G: 
13   15C    6D  T: 
14   16C    5D  T: 
15   17C    4D  C: 
16   18C    3D  T: 
17   19C    2D  G: 
<

>Eip74EF-PB	Eip74EF	Ets	1bc8_C	91.3	gi\|156544181\|ref\|XP_001606426.1\|	100.0
qiqLWQFLleLLtdrqdnsdfIrWtgrdkGeFKlvSKDpeeVARLWGerKNNkpnMNYdKLSRALRYYYkknIirKvkGkRlvYkFvse	HMMER
TTYLWEFLLKLLQDREYCPRFIKWTNREKGVFKLV--DSKAVSRLWGMHKN-KPDMNYETMGRALRYYYQRGILAKVDGQRLVYQFVDV	Eip74EF-PB
TTYLWEFLLKLLQDREYCPRYIKWTNRERGVFKLV--DSKAVSRLWGLHKN-KPDMNYETMGRALRYYYQRGILAKVDGQRLVYQFVDV	gi\|156544181\|ref\|XP_001606426.1\|
AITLWQFLLQLLQK-PQNKHMICWTS-NDGQFKLL--QAEEVARLWGIRKN-KPNMNYDKLSRALRYYYVKNIIKKVNGQKFVYKFVSY	1bc8_C
  bbb                                        b   b  b bb b b  bb b bb b    b b bbb b     	Backbone contacts
                                                           s  ss ss                      	Sidechain contacts
#BP mutations
 0    2A   20B  A: 
 1    3A   19B  C: 
 2    4A   18B  C: 
 3    5A   17B  G: 
 4    6A   16B  G: 
 5    7A   15B  A: 
 6    8A   14B  A: 
 7    9A   13B  G: 
 8   10A   12B  T: 
<

>Eip75B-PB	Eip75B	zf-C4	1a6y_A	100.0	NW_001814682.1:LOC100119499	96.5
elCkVCGDkASGyHYGvlTCEGCKGFFrRSiqknlviYsCkrnkdCvIdKrnRnrCQyCRLkKCLeVGMskeaVrfg	HMMER
VLCRVCGDKASGFHYGVHSCEGCKGFFRRSIQQKIQYRPCTKNQQCSILRINRNRCQYCRLKKCIAVGMSRDAVRFG	Eip75B-PB
IPCKVCGDKSSGVHYGVITCEGCKGFFRRSQSSVVN-YQCPRNKNCVVDRVNRNRCQYCRLQKCLRLGMSRDAVKFG	NW_001814682.1:LOC100119499
LLCKVCGDVASGFHYGVLACEGCKGFFRRSIQQNIQYKRCLKNENCSIVRINRNRCQQCRFKKCLSVGMSRDAVRFG	1a6y_A
           bbbb     bb b b bb  b                    bb  b  b          b  bbbb	Backbone contacts
             s      s  s   ss                                              ss	Sidechain contacts
#BP mutations
 0  600C  640D  C: 
 1  601C  639D  A: 
 2  602C  638D  A: 
 3  603C  637D  C: 
 4  604C  636D  T: b:V->F(PHE111-A/T604-C) b:K->R(ARG172-A/T604-C) 
 5  605C  635D  A: b:V->F(PHE111-A/A605-C) b:K->R(ARG172-A/A605-C) 
 6  606C  634D  G: 
 7  607C  633D  G: b:S->Q(GLN130-A/G607-C) 
 8  608C  632D  T: 
 9  609C  631D  C: 
10  610C  630D  A: 
11  611C  629D  C: 
12  612C  628D  T: 
13  613C  627D  A: 
14  614C  626D  G: 
15  615C  625D  G: 
16  616C  624D  T: 
17  617C  623D  C: 
18  618C  622D  A: 
19  619C  621D  G: 
<

>ems-PA	ems	Homeobox	1hdd_C	96.6	gi\|156551129\|ref\|XP_001603788.1\|	99.1
rrkRTtftpeQleeLEkeFqknrYPsreeReeLAkkLYgLterqVkvWFQNRRaKwKk	HMMER
KRIRTAFSPSQLLKLEHAFESNQYVVGAERKALAQNL-NLSETQVKVWFQNRRTKHKR	ems-PA
RRLRTAYTNTQLLELEKEFHFNKYLCRPRRIEIAASL-DLTERQVKVWFQNRRMKHKR	gi\|156551129\|ref\|XP_001603788.1\|
-RPRTAFSSEQLARLKREFNENRYLTERRRQQLSSEL-GLNEAQIKIWFQNKRAKIKK	1hdd_C
 bbbb b                b     b             b bbb bb b b b 	Backbone contacts
 s s                                          s  ss   s   	Sidechain contacts
#BP mutations
 0    2A   42B  T: 
 1    3A   41B  T: 
 2    4A   40B  T: 
 3    5A   39B  G: 
 4    6A   38B  C: 
 5    7A   37B  C: 
 6    8A   36B  A: 
 7    9A   35B  T: 
 8   10A   34B  G: 
 9   11A   33B  T: 
10   12A   32B  A: b:Y->F(PHE8-C/A12-A) 
11   13A   31B  A: b:L->I(PRO4-C/A13-A) 
12   14A   30B  T: 
13   15A   29B  T: 
14   16A   28B  A: 
15   17A   27B  C: 
16   18A   26B  C: 
17   19A   25B  T: 
18   20A   24B  A: 
19   21A   23B  A: 
<

>en-PA	en	Homeobox	1hdd_C	100.0	gi\|156546568\|ref\|XP_001601424.1\|	100.0
rrkRTtftpeQleeLEkeFqknrYPsreeReeLAkkLYgLterqVkvWFQNRRaKwKk	HMMER
KRPRTAFSSEQLARLKREFNENRYLTERRRQQLSSEL-GLNEAQIKIWFQNKRAKIKK	en-PA
KRPRTAFTAAQIKSLEAEFERNKYLSVAKRLQLSKAL-KLTETQIKIWFQNRRTKWKR	gi\|156546568\|ref\|XP_001601424.1\|
-RPRTAFSSEQLARLKREFNENRYLTERRRQQLSSEL-GLNEAQIKIWFQNKRAKIKK	1hdd_C
 bbbb b                b     b             b bbb bb b b b 	Backbone contacts
 s s                                          s  ss   s   	Sidechain contacts
#BP mutations
 0    2A   42B  T: 
 1    3A   41B  T: 
 2    4A   40B  T: 
 3    5A   39B  G: 
 4    6A   38B  C: 
 5    7A   37B  C: 
 6    8A   36B  A: 
 7    9A   35B  T: 
 8   10A   34B  G: 
 9   11A   33B  T: 
10   12A   32B  A: 
11   13A   31B  A: 
12   14A   30B  T: 
13   15A   29B  T: 
14   16A   28B  A: 
15   17A   27B  C: 
16   18A   26B  C: 
17   19A   25B  T: 
18   20A   24B  A: 
19   21A   23B  A: 
<

>esc-PA	esc	TEMPLATE_UNKNOWN
<

>esc-PA	esc	TEMPLATE_UNKNOWN
<

>esc-PA	esc	TEMPLATE_UNKNOWN
<

>esc-PA	esc	TEMPLATE_UNKNOWN
<

>esc-PA	esc	TEMPLATE_UNKNOWN
<

>esc-PA	esc	TEMPLATE_UNKNOWN
<

>esc-PA	esc	TEMPLATE_UNKNOWN
<

>eve-PA	eve	Homeobox	1jgg_A	100.0	gi\|156553831\|ref\|XP_001600087.1\|	100.0
rrkRTtftpeQleeLEkeFqknrYPsreeReeLAkkLYgLterqVkvWFQNRRaKwKk	HMMER
RRYRTAFTRDQLGRLEKEFYKENYVSRPRRCELAAQL-NLPESTIKVWFQNRRMKDKR	eve-PA
RRYRTAFTRDQLNRLEKEFLRENYVSRPRRCELAAEL-NLPESTIKVWFQNRRMKDKR	gi\|156553831\|ref\|XP_001600087.1\|
-RYRTAFTRDQLGRLEKEFYKENYVSRPRRCELAAQL-NLPESTIKVWFQNRRMKDKR	1jgg_A
 bbbb b                                    b   b      b b 	Backbone contacts
 sss                                          s   s  s   s	Sidechain contacts
#BP mutations
 0  201C  220D  T: 
 1  202C  219D  A: 
 2  203C  218D  A: 
 3  204C  217D  T: 
 4  205C  216D  T: 
 5  206C  215D  G: 
 6  207C  214D  A: 
 7  208C  213D  A: 
 8  209C  212D  T: 
 9  210C  211D  T: 
<

>exd-PB	exd	Homeobox	1b8i_B	100.0	gi\|156548916\|ref\|XP_001606728.1\|	100.0
rrkRTtftpeQleeLEkeFq...knrYPsreeReeLAkkLYgLterqVkvWFQNRRaKwKk	HMMER
RRKRRNFSKQASEILNEYFYshlSNPYPSEEAKEELARKC-GITVSQVSNWFGNKRIRYKK	exd-PB
RRKRRNFSKQASEILNAYFYshlSNPYPSEEAKEELARKC-DITVSQVSNWFGNKRIRYKK	gi\|156548916\|ref\|XP_001606728.1\|
---RRNFSKQASEILNEYFYshlSNPYPSEEAKEELARKC-GITVSQVSNWFGNKRIRYKK	1b8i_B
   bbbb    b              b  b  b             b  bb b  bbb b 	Backbone contacts
   s                                             s   s   s   	Sidechain contacts
#BP mutations
 0    3C   30D  C: 
 1    4C   29D  G: 
 2    5C   28D  C: 
 3    6C   27D  C: 
 4    7C   26D  A: 
 5    8C   25D  T: 
 6    9C   24D  A: 
 7   10C   23D  A: 
 8   11C   22D  A: 
 9   12C   21D  T: 
10   13C   20D  C: 
11   14C   19D  A: 
12   15C   18D  C: 
<

>CG6474	e(y)1	FAMILY_UNKNOWN
<

>CG12238	e(y)3	FAMILY_UNKNOWN
<

>eyg-PB	eyg	Homeobox	1fjl_A	95.8	gi\|156544786\|ref\|XP_001606314.1\|	100.0
rrkRTtftpeQleeLEkeFqknrYPsreeReeLAkkLYgLterqVkvWFQNRRaKwKk	HMMER
RRNRTTFSPEQLEELEKEFDKSHYPCVSTRERLSSRT-SLSEARVQVWFSNRRAKWRR	eyg-PB
RRNRTTFSPEQLEELEKEFERSHYPCVSTRERLASKT-SLSEARVQVWFSNRRAKWRR	gi\|156544786\|ref\|XP_001606314.1\|
RRSRTTFSASQLDELERAFERTQYPDIYTREELAQRT-NLTEARIQVWFQNRRARLRK	1fjl_A
bbbbb b                b  b  b             b bbb  b b b b 	Backbone contacts
s  s                                          s  ss     s 	Sidechain contacts
#BP mutations
 0    2D   14E  A: 
 1    3D   13E  T: 
 2    4D   12E  A: 
 3    5D   11E  A: 
 4    6D   10E  T: 
 5    7D    9E  C: 
 6    8D    8E  T: 
 7    9D    7E  G: 
 8   10D    6E  A: 
 9   11D    5E  T: 
10   12D    4E  T: 
11   13D    3E  A: 
12   14D    2E  C: 
<

>eyg-PB	eyg	PAX	1k78_I	99.3	gi\|156544786\|ref\|XP_001606314.1\|	100.0
gqgrvnqLGGv.FvnGRPLPna..i.....RqkivElAh.s.GvRP.....CdisRqLrvshGCvsKiLaRyqEtGsir.PgviGGsKPkvatPevvkkieeykrenPgiFaWEiRdkLlkegvcdkdnvPsvssisRilR	HMMER
GFGGGGSTGGIpHGAGGPTGST--LntlmsQHRLLEFSR-FgGLRG-----YDIAQHMLTQQGAVSKLL------GSLRpPGLIGGSKPKVATPTVVSKIEQYKRENPTIFAWEIRERLISEGVCTNATAPSVSSINRILR	eyg-PB
TSGTTSGAGGN-SNNNSSSGGTggS-----RQRMLELSHgL-GALRhyndlANHVLSLNQQGAVVTKLL------GTLRpPGLIGGSKPKVATPAVVSKIEQYKRENPTIFAWEIRERLISEGVCSNATAPSVSSINRILR	gi\|156544786\|ref\|XP_001606314.1\|
------------------------------------------------------------------------------------GGSKPKVATPKVVEKIAEYKRQNPTMFAWEIRDRLLAERVCDNDTVPSVSSINRIIR	1k78_I
                                                                                    bbbbbbbb                 bbbb                 bbb b b   b	Backbone contacts
                                                                                    sss                                            s s   s  s	Sidechain contacts
#BP mutations
 0    3C   27D  G: 
 1    4C   26D  T: 
 2    5C   25D  G: 
 3    6C   24D  C: 
 4    7C   23D  C: 
 5    8C   22D  G: 
 6    9C   21D  G: 
 7   10C   20D  A: 
 8   11C   19D  G: 
 9   12C   18D  A: 
10   13C   17D  T: 
11   14C   16D  G: 
12   15C   15D  G: 
13   16C   14D  G: 
14   17C   13D  C: 
15   18C   12D  T: 
16   19C   11D  C: 
17   20C   10D  C: 
18   21C    9D  A: 
19   22C    8D  G: 
20   23C    7D  T: 
21   24C    6D  G: 
22   25C    5D  G: 
23   26C    4D  C: 
24   27C    3D  C: 
<

>CG6502	E(z)	FAMILY_UNKNOWN
<

>fkh-PA	fkh	Fork_head	2c6y_A	95.4	gi\|156553948\|ref\|XP_001602439.1\|	97.0
KPPYSYiaLItmAIqqySpekrLtLseIYkfImdrFPYYRqnkqgWQNSIRHNLSLNkcFiKVpRspdkpGKGsyWtldPeaedmFenkkkkgsflkrrrr	HMMER
KPPYSYISLITMAIQN-NPTRMLTLSEIYQFIMDLFPFYRQNQQRWQNSIRHSLSFNDCFVKIPRTPDKPGKGSFWTLHPDSGNMFEN----GCYLRRQKR	fkh-PA
KPPYSYISLTAMAIWS-SRDKMLPLAEIYKFIADRFPYYRKDTRRWQNSLRHNLSFNDCFIKVPRGPHRPGKGAYWALHPAALSMFEN----GSLLRRRKR	gi\|156553948\|ref\|XP_001602439.1\|
KPPYSYAQLIVQAITM-APDKQLTLNGIYTHITKNYPYYRTADKGWQNSIRHNLSLNRYFIKVPRSQEEPGKGSFWRIDPASESKLIE----QAFRKRRPR	2c6y_A
b  bbb                  bb  b              bb       b b      b       bbbbb b                     b  b	Backbone contacts
                                               ss ss  ss               s                            s	Sidechain contacts
#BP mutations
 0    2C   16D  G: 
 1    3C   15D  T: 
 2    4C   14D  T: 
 3    5C   13D  G: b:N->S(ASN54-A/G5-C) 
 4    6C   12D  T: 
 5    7C   11D  A: 
 6    8C   10D  A: 
 7    9C    9D  A: 
 8   10C    8D  C: b:A->S(SER75-A/G8-D) 
 9   11C    7D  A: b:A->S(ASN27-A/T7-D) b:A->S(SER75-A/T7-D) 
10   12C    6D  A: b:R->Q(LYS45-A/T6-D) 
11   13C    5D  T: 
12   14C    4D  A: 
13   15C    3D  C: 
14   16C    2D  A: 
<

>CG10034	tj	FAMILY_UNKNOWN
<

>CG3352	ft	FAMILY_UNKNOWN
<

>ftz-PA	ftz	Homeobox	1b8i_A	100.0	gi\|156551029\|ref\|XP_001602722.1\|	100.0
rrkRTtftpeQleeLEkeFqknrYPsreeReeLAkkLYgLterqVkvWFQNRRaKwKk	HMMER
KRTRQTYTRYQTLELEKEFHFNRYITRRRRIDIANAL-SLSERQIKIWFQNRRMKSKK	ftz-PA
KRGRQTYTRYQTLELEKEFHFNRYLTRRRRIEIAHAL-CLTERQIKIWFQNRRMKWKK	gi\|156551029\|ref\|XP_001602722.1\|
--ARQTYTRYQTLELEKEFHTNHYLTRRRRIEMAHAL-SLTERQIKIWFQNRRMKLKK	1b8i_A
   bbbb                b     b            bb bbb    bbb bb	Backbone contacts
   s                                          s  ss  s    	Sidechain contacts
#BP mutations
 0    3C   30D  C: 
 1    4C   29D  G: 
 2    5C   28D  C: 
 3    6C   27D  C: 
 4    7C   26D  A: 
 5    8C   25D  T: 
 6    9C   24D  A: 
 7   10C   23D  A: 
 8   11C   22D  A: 
 9   12C   21D  T: 
10   13C   20D  C: 
11   14C   19D  A: 
12   15C   18D  C: 
<

>ftz-f1-PB	ftz-f1	zf-C4	2a66_A	100.0	gi\|156552543\|ref\|XP_001600363.1\|	100.0
elCkVCGDkASGyHYGvlTCEGCKGFFrRSiqknlviYsCkrnkdCvIdKrnRnrCQyCRLkKCLeVGMskeaVrfg	HMMER
ELCPVCGDKVSGYHYGLLTCESCKGFFKRTVQNKKV-YTCVAERSCHIDKTQRKRCPYCRFQKCLEVGMKLEAVRAD	ftz-f1-PB
ELCPVCGDKVSGYHYGLLTCESCKGFFKRTVQNKKV-YTCVAERSCHIDKTQRKRCPFCRFQKCLEVGMKLEAVRAD	gi\|156552543\|ref\|XP_001600363.1\|
ELCPVCGDKVSGYHYGLLTCESCKGFFKRTVQNNKR-YTCIENQNCQIDKTQRKRCPYCRFQKCLSVGMKLEAVRAD	2a66_A
           bbbb     bb   b bb  b                    bb  b  b            bbb  	Backbone contacts
                    s  s   ss                                                	Sidechain contacts
#BP mutations
 0  201B  312C  G: 
 1  202B  311C  T: 
 2  203B  310C  T: 
 3  204B  309C  C: 
 4  205B  308C  A: 
 5  206B  307C  A: 
 6  207B  306C  G: 
 7  208B  305C  G: 
 8  209B  304C  C: 
 9  210B  303C  C: 
10  211B  302C  A: 
11  212B  301C  G: 
<

>grau-PA	grau	zf-C2H2	2gli_A	73.5	gi\|156554653\|ref\|XP_001605421.1\|	81.8
ykCpf.dCgksFsrksnLkrHlrt.H	HMMER
IKCK--DCGKVFANSSVLRAHWLV-H	grau-PA
FKCT--ICNKAFADKSNLRAHIQT-H	gi\|156554653\|ref\|XP_001605421.1\|
YVCKLpGCTKRYTDPSSLRKHVKTvH	2gli_A
         bbbb b b b b     	Backbone contacts
             ssss ss      	Sidechain contacts
#BP mutations
 0    2C   21D  T: 
 1    3C   20D  T: 
 2    4C   19D  C: 
 3    5C   18D  G: 
 4    6C   17D  T: 
 5    7C   16D  C: 
 6    8C   15D  T: 
 7    9C   14D  T: 
 8   10C   13D  G: 
 9   11C   12D  G: 
10   12C   11D  G: b:K->S(PRO245-A/G12-C) 
11   13C   10D  T: s:K->S(PRO245-A/T13-C) 
12   14C    9D  G: s:D->N(ASP244-A/G14-C) s:D->N(ASP244-A/C9-D) 
13   15C    8D  G: s:N->V(SER247-A/G15-C) s:D->N(ASP244-A/C8-D) s:N->V(SER247-A/C8-D) 
14   16C    7D  T: s:N->V(SER247-A/A7-D) b:A->V(ARG241-A/A7-D) 
15   17C    6D  C: b:N->V(SER247-A/G6-D) 
16   18C    5D  C: 
17   19C    4D  A: 
18   20C    3D  C: 
19   21C    2D  G: 
<

>grau-PA	grau	zf-C2H2	2gli_A	80.5	gi\|156553276\|ref\|XP_001599756.1\|	95.7
ykCpf.dCgksFsrksnLkrHlrt.H	HMMER
FQCE--DCGKRFSRRNLLELHKGS-H	grau-PA
YSCS--SCSKTFSRMSLLTKHQEGgC	gi\|156553276\|ref\|XP_001599756.1\|
HKCTFeGCRKSYSRLENLKTHLRS-H	2gli_A
         b bbb bb b       	Backbone contacts
             s  s         	Sidechain contacts
#BP mutations
 0    2C   21D  T: 
 1    3C   20D  T: 
 2    4C   19D  C: 
 3    5C   18D  G: 
 4    6C   17D  T: b:T->E(LYS188-A/T6-C) b:S->N(GLU185-A/T6-C) 
 5    7C   16D  C: 
 6    8C   15D  T: 
 7    9C   14D  T: 
 8   10C   13D  G: 
 9   11C   12D  G: 
10   12C   11D  G: 
11   13C   10D  T: 
12   14C    9D  G: 
13   15C    8D  G: 
14   16C    7D  T: 
15   17C    6D  C: 
16   18C    5D  C: 
17   19C    4D  A: 
18   20C    3D  C: 
19   21C    2D  G: 
<

>grau-PA	grau	zf-C2H2	2gli_A	81.3	gi\|156547177\|ref\|XP_001603990.1\|	85.7
ykCpf.dCg...ksFsrksnLkrHlrt.H	HMMER
FICP--QCPkh-NAFATEYHMQVHISMqH	grau-PA
WECE--ICS---KMFTTKYFLKKHKRL-H	gi\|156547177\|ref\|XP_001603990.1\|
FVCHWgGCSrelRPFKAQYMLVVHMRR-H	2gli_A
         b    bbbbb    b  b  	Backbone contacts
                s s          	Sidechain contacts
#BP mutations
 0    2C   21D  T: 
 1    3C   20D  T: b:K->E(GLN154-A/T3-C) 
 2    4C   19D  C: 
 3    5C   18D  G: 
 4    6C   17D  T: 
 5    7C   16D  C: b:-->k(ARG146-A/G16-D) b:T->A(LYS152-A/G16-D) 
 6    8C   15D  T: b:-->k(ARG146-A/A15-D) b:L->M(ARG163-A/A15-D) b:T->A(LYS152-A/A15-D) 
 7    9C   14D  T: b:L->M(ARG163-A/A14-D) 
 8   10C   13D  G: 
 9   11C   12D  G: 
10   12C   11D  G: 
11   13C   10D  T: 
12   14C    9D  G: 
13   15C    8D  G: 
14   16C    7D  T: 
15   17C    6D  C: 
16   18C    5D  C: 
17   19C    4D  A: 
18   20C    3D  C: 
19   21C    2D  G: 
<

>grau-PA	grau	zf-C2H2	1ubd_C	86.1	gi\|156537874\|ref\|XP_001608117.1\|	93.2
ykCpf.dCgksFsrksnLkrHlrtH	HMMER
NICH--VCGKKIKDKAVFEKHVRLH	grau-PA
FMCP--YCNKTFKTTVNCKKHMKLH	gi\|156537874\|ref\|XP_001608117.1\|
IACPHkGCTKMFRDNSAMRKHLHTH	1ubd_C
         b bb     b b  b 	Backbone contacts
                   s     	Sidechain contacts
#BP mutations
 0    1A   40B  A: 
 1    2A   39B  G: 
 2    3A   38B  G: b:K->E(ARG314-C/G3-A) 
 3    4A   37B  G: 
 4    5A   36B  T: 
 5    6A   35B  C: 
 6    7A   34B  T: b:F->I(PHE307-C/A34-B) 
 7    8A   33B  C: 
 8    9A   32B  C: 
 9   10A   31B  A: 
10   11A   30B  T: 
11   12A   29B  T: 
12   13A   28B  T: 
13   14A   27B  T: 
14   15A   26B  G: 
15   16A   25B  A: 
16   17A   24B  A: 
17   18A   23B  G: 
18   19A   22B  C: 
19   20A   21B  G: 
<

>grau-PA	grau	zf-C2H2	1tf6_A	71.3	gi\|156545199\|ref\|XP_001606428.1\|	84.1
ykCpf.dCgksFsrksnLkrHlrt.H	HMMER
IKCPRpDCESWLKDEDNLKQHLRR-H	grau-PA
FTCE--VCGKSFKRQDNLKQHRCG-W	gi\|156545199\|ref\|XP_001606428.1\|
FTCDSdGCDLRFTTKANMKKHFNRfH	1tf6_A
           bb bbb b b  b  	Backbone contacts
             s ss  s   s  	Sidechain contacts
#BP mutations
 0    2B   63C  C: 
 1    3B   62C  G: 
 2    4B   61C  G: 
 3    5B   60C  G: 
 4    6B   59C  C: 
 5    7B   58C  C: 
 6    8B   57C  T: 
 7    9B   56C  G: 
 8   10B   55C  G: 
 9   11B   54C  T: 
10   12B   53C  T: 
11   13B   52C  A: 
12   14B   51C  G: 
13   15B   50C  T: 
14   16B   49C  A: 
15   17B   48C  C: 
16   18B   47C  C: 
17   19B   46C  T: b:G->R(ARG96-A/T19-B) 
18   20B   45C  G: s:G->R(ARG96-A/G20-B) b:G->R(ARG96-A/G20-B) b:F->L(PHE84-A/G20-B) 
19   21B   44C  G: b:F->L(PHE84-A/G21-B) 
20   22B   43C  A: s:R->D(THR86-A/A22-B) 
21   23B   42C  T: 
22   24B   41C  G: 
23   25B   40C  G: b:Q->E(LYS87-A/C40-C) 
24   26B   39C  G: 
25   27B   38C  A: 
26   28B   37C  G: 
27   29B   36C  A: 
28   30B   35C  C: 
29   31B   34C  C: 
<

>grau-PA	grau	zf-C2H2	1mey_C	59.9	gi\|156537155\|ref\|XP_001603756.1\|	84.7
ykCpfdCgksFsrksnLkrHlrt.H	HMMER
FICS-ECGKSCKNSRALIGHKRYsH	grau-PA
FPCR-LCSAVFPNLRALKGHNRA-H	gi\|156537155\|ref\|XP_001603756.1\|
YKCP-ECGKSFSRSDHLSRHQRT-H	1mey_C
        b b  b b  bb b   	Backbone contacts
            s ss  s      	Sidechain contacts
#BP mutations
 0    2A   13B  T: b:A->K(LYS68-C/T2-A) 
 1    3A   12B  G: b:A->K(LYS68-C/G3-A) b:F->C(PHE70-C/G3-A) 
 2    4A   11B  A: 
 3    5A   10B  G: 
 4    6A    9B  G: 
 5    7A    8B  C: b:L->S(SER73-C/G8-B) 
 6    8A    7B  A: 
 7    9A    6B  G: 
 8   10A    5B  A: 
 9   11A    4B  A: 
10   12A    3B  C: 
11   13A    2B  T: 
<

>grau-PA	grau	zf-C2H2	1ubd_C	66.1	gi\|156551633\|ref\|XP_001600354.1\|	96.8
ykCpf.dCgksFsrksnLkrHlrt..H	HMMER
YTCE--QCGKTFKKDISLKEHMAQ--H	grau-PA
FLCI--YCEKKFKNRVVLKEHMRKktH	gi\|156551633\|ref\|XP_001600354.1\|
IACPHkGCTKMFRDNSAMRKHLHT--H	1ubd_C
         b bb     b b  b   	Backbone contacts
                   s       	Sidechain contacts
#BP mutations
 0    1A   40B  A: 
 1    2A   39B  G: 
 2    3A   38B  G: 
 3    4A   37B  G: 
 4    5A   36B  T: 
 5    6A   35B  C: 
 6    7A   34B  T: 
 7    8A   33B  C: b:K->Q(THR319-C/G33-B) 
 8    9A   32B  C: 
 9   10A   31B  A: 
10   11A   30B  T: 
11   12A   29B  T: 
12   13A   28B  T: 
13   14A   27B  T: 
14   15A   26B  G: 
15   16A   25B  A: 
16   17A   24B  A: 
17   18A   23B  G: 
18   19A   22B  C: 
19   20A   21B  G: 
<

>grau-PA	grau	zf-C2H2	1tf6_A	74.0	gi\|156542397\|ref\|XP_001601026.1\|	81.0
ykCpf.dCgksFsrksnLkrHlrt.H	HMMER
YKCP--FCPRTFNSNANMHSHKKKmH	grau-PA
YRCP--ECDKRFSCPANLASHRRW-H	gi\|156542397\|ref\|XP_001601026.1\|
FTCDSdGCDLRFTTKANMKKHFNRfH	1tf6_A
           bb bbb b b  b  	Backbone contacts
             s ss  s   s  	Sidechain contacts
#BP mutations
 0    2B   63C  C: 
 1    3B   62C  G: 
 2    4B   61C  G: 
 3    5B   60C  G: 
 4    6B   59C  C: 
 5    7B   58C  C: 
 6    8B   57C  T: 
 7    9B   56C  G: 
 8   10B   55C  G: 
 9   11B   54C  T: 
10   12B   53C  T: 
11   13B   52C  A: 
12   14B   51C  G: 
13   15B   50C  T: 
14   16B   49C  A: 
15   17B   48C  C: 
16   18B   47C  C: 
17   19B   46C  T: b:W->K(ARG96-A/T19-B) 
18   20B   45C  G: s:W->K(ARG96-A/G20-B) b:W->K(ARG96-A/G20-B) 
19   21B   44C  G: b:S->N(THR85-A/G21-B) 
20   22B   43C  A: s:C->S(THR86-A/A22-B) b:S->N(THR85-A/A22-B) 
21   23B   42C  T: 
22   24B   41C  G: b:A->H(LYS91-A/C41-C) 
23   25B   40C  G: b:P->N(LYS87-A/C40-C) 
24   26B   39C  G: 
25   27B   38C  A: 
26   28B   37C  G: 
27   29B   36C  A: 
28   30B   35C  C: 
29   31B   34C  C: 
<

>gsb-n-PA	gsb-n	Homeobox	1fjl_A	97.7	gi\|156541132\|ref\|XP_001599246.1\|	99.5
rrkRTtftpeQleeLEkeFqknrYPsreeReeLAkkLYgLterqVkvWFQNRRaKwKk	HMMER
RRSRTTFTAEQLEALERAFSRTQYPDVYTREELAQTT-ALTEARIQVWFSNRRARLRK	gsb-n-PA
RRSRTTFTAQQLDELERAFERTQYPDIYTREELAQRT-KLTEARIQVWFSNRRARLRK	gi\|156541132\|ref\|XP_001599246.1\|
RRSRTTFSASQLDELERAFERTQYPDIYTREELAQRT-NLTEARIQVWFQNRRARLRK	1fjl_A
bbbbb b                b  b  b             b bbb  b b b b 	Backbone contacts
s  s                                          s  ss     s 	Sidechain contacts
#BP mutations
 0    2D   14E  A: 
 1    3D   13E  T: 
 2    4D   12E  A: 
 3    5D   11E  A: 
 4    6D   10E  T: 
 5    7D    9E  C: 
 6    8D    8E  T: 
 7    9D    7E  G: 
 8   10D    6E  A: b:I->V(ILE28-A/T6-E) 
 9   11D    5E  T: 
10   12D    4E  T: 
11   13D    3E  A: 
12   14D    2E  C: 
<

>gsb-n-PA	gsb-n	PAX	1pdn_C	100.0	gi\|156541132\|ref\|XP_001599246.1\|	100.0
gqgrvnqLGGvFvnGRPLPnaiRqkivElAhsGvRPCdisRqLrvshGCvsKiLaRyqEtGsirPgviGGsKPkvatPevvkkieeykrenPgiFaWEiRdkLlkegvcdkdnvPsvssisRilR	HMMER
GQGRVNQLGGVFINGRPLPNHIRLKIVEMAASGVRPCVISRQLRVSHGCVSKILNRYQETGSIRPGVIGGSKPKVTSPEIETRIDELRKENPSIFSWEIREKLIKEGFAD---PPSTSSISRLLR	gsb-n-PA
GQGRVNQLGGVFINGRPLPNHIRLKIVEMAAQGVRPCVISRNLRVSHGCVSKILNRYQETGSIRPGVIGGSKPRVATPEVESKIESYKRDNPSIFSWEVRDRLIKEGICDRTTAPSVSAISRLIR	gi\|156541132\|ref\|XP_001599246.1\|
-QGRVNQLGGVFINGRPLPNNIRLKIVEMAADGIRPCVISRQLRVSHGCVSKILNRYQETGSIRPGVIGGSKPRIATPEIENRIEEYKRSSPGMFSWEIREKLIREGVCDRSTAPSVSAISRLV-	1pdn_C
     bb    b bbbbb    b           bbb       bb  b bb   b        bbbbbbbbb                                                    	Backbone contacts
             ss                              ssss ss               ssss                                                      	Sidechain contacts
#BP mutations
 0    3A   30B  C: 
 1    4A   29B  G: 
 2    5A   28B  T: 
 3    6A   27B  C: 
 4    7A   26B  A: 
 5    8A   25B  C: 
 6    9A   24B  G: 
 7   10A   23B  G: 
 8   11A   22B  T: 
 9   12A   21B  T: 
10   13A   20B  G: 
11   14A   19B  A: 
12   15A   18B  C: 
<

>gsb-PA	gsb	Homeobox	1fjl_A	97.7	gi\|156541132\|ref\|XP_001599246.1\|	99.5
rrkRTtftpeQleeLEkeFqknrYPsreeReeLAkkLYgLterqVkvWFQNRRaKwKk	HMMER
RRSRTTFSNDQIDALERIFARTQYPDVYTREELAQST-GLTEARVQVWFSNRRARLRK	gsb-PA
RRSRTTFTAQQLDELERAFERTQYPDIYTREELAQRT-KLTEARIQVWFSNRRARLRK	gi\|156541132\|ref\|XP_001599246.1\|
RRSRTTFSASQLDELERAFERTQYPDIYTREELAQRT-NLTEARIQVWFQNRRARLRK	1fjl_A
bbbbb b                b  b  b             b bbb  b b b b 	Backbone contacts
s  s                                          s  ss     s 	Sidechain contacts
#BP mutations
 0    2D   14E  A: 
 1    3D   13E  T: 
 2    4D   12E  A: 
 3    5D   11E  A: 
 4    6D   10E  T: 
 5    7D    9E  C: 
 6    8D    8E  T: 
 7    9D    7E  G: 
 8   10D    6E  A: b:I->V(ILE28-A/T6-E) 
 9   11D    5E  T: 
10   12D    4E  T: 
11   13D    3E  A: 
12   14D    2E  C: 
<

>gsb-PA	gsb	PAX	1pdn_C	100.0	gi\|156541132\|ref\|XP_001599246.1\|	100.0
gqgrvnqLGGvFvnGRPLPnaiRqkivElAhsGvRPCdisRqLrvshGCvsKiLaRyqEtGsirPgviGGsKPkvatPevvkkieeykrenPgiFaWEiRdkLlkegvcdkdnvPsvssisRilR	HMMER
GQGRVNQLGGVFINGRPLPNHIRRQIVEMAAAGVRPCVISRQLRVSHGCVSKILNRFQETGSIRPGVIGGSKPRVATPDIESRIEELKQSQPGIFSWEIRAKLIEAGVCDKQNAPSVSSISRLLR	gsb-PA
GQGRVNQLGGVFINGRPLPNHIRLKIVEMAAQGVRPCVISRNLRVSHGCVSKILNRYQETGSIRPGVIGGSKPRVATPEVESKIESYKRDNPSIFSWEVRDRLIKEGICDRTTAPSVSAISRLIR	gi\|156541132\|ref\|XP_001599246.1\|
-QGRVNQLGGVFINGRPLPNNIRLKIVEMAADGIRPCVISRQLRVSHGCVSKILNRYQETGSIRPGVIGGSKPRIATPEIENRIEEYKRSSPGMFSWEIREKLIREGVCDRSTAPSVSAISRLV-	1pdn_C
     bb    b bbbbb    b           bbb       bb  b bb   b        bbbbbbbbb                                                    	Backbone contacts
             ss                              ssss ss               ssss                                                      	Sidechain contacts
#BP mutations
 0    3A   30B  C: 
 1    4A   29B  G: 
 2    5A   28B  T: 
 3    6A   27B  C: 
 4    7A   26B  A: 
 5    8A   25B  C: 
 6    9A   24B  G: 
 7   10A   23B  G: 
 8   11A   22B  T: 
 9   12A   21B  T: 
10   13A   20B  G: 
11   14A   19B  A: 
12   15A   18B  C: 
<

>H2.0-PA	H2.0	Homeobox	3hdd_A	90.4	gi\|156553086\|ref\|XP_001599133.1\|	97.0
rrkRTtftpeQleeLEkeFqknrYPsreeReeLAkkLYgLterqVkvWFQNRRaKwKk	HMMER
SWSRAVFSNLQRKGLEIQFQQQKYITKPDRRKLAARL-NLTDAQVKVWFQNRRMKWRH	H2.0-PA
MMRRAVFSDLQRRGLEKRFQLQKYISKPDRKKLAEKL-GLKDSQVKIWFQNRRMKWRN	gi\|156553086\|ref\|XP_001599133.1\|
---RTAFSSEQLARLKREFNENRYLTERRRQQLSSEL-GLNEAQIKIWFQNKRAKIKK	3hdd_A
   bb b    b           bb    b             b b b b  b b b 	Backbone contacts
   s                                          s  ss       	Sidechain contacts
#BP mutations
 0  202C  342D  T: 
 1  203C  341D  T: 
 2  204C  340D  T: 
 3  205C  339D  G: 
 4  206C  338D  C: 
 5  207C  337D  C: 
 6  208C  336D  A: 
 7  209C  335D  T: 
 8  210C  334D  G: 
 9  211C  333D  T: 
10  212C  332D  A: 
11  213C  331D  A: s:I->V(ILE47-A/A213-C) 
12  214C  330D  T: s:I->V(ILE47-A/T214-C) 
13  215C  329D  T: 
14  216C  328D  A: 
15  217C  327D  C: 
16  218C  326D  C: 
17  219C  325D  T: 
18  220C  324D  A: 
19  221C  323D  A: 
<

>hb-PB	hb	zf-C2H2	1mey_C	57.9	gi\|156541596\|ref\|XP_001600609.1\|	79.6
ykCpfdCgksFsrksnLkrHlrtH	HMMER
YKCK-TCGVVAITKVDFWAHTRTH	hb-PB
FQCG-DCSYAAKTKVQLVRHRKRH	gi\|156541596\|ref\|XP_001600609.1\|
YKCP-ECGKSFSQSSDLQKHQRTH	1mey_C
b       b b bb     b  b 	Backbone contacts
            ssss  s     	Sidechain contacts
#BP mutations
 0    2A   13B  T: 
 1    3A   12B  G: 
 2    4A   11B  A: b:R->T(THR54-C/A4-A) 
 3    5A   10B  G: b:Y->V(LYS40-C/G5-A) 
 4    6A    9B  G: s:Q->D(ASP47-C/G6-A) s:R->A(LYS50-C/G6-A) 
 5    7A    8B  C: s:Q->D(ASP47-C/C7-A) s:R->A(LYS50-C/C7-A) s:R->A(LYS50-C/G8-B) 
 6    8A    7B  A: s:R->A(LYS50-C/T7-B) 
 7    9A    6B  G: 
 8   10A    5B  A: 
 9   11A    4B  A: b:F->Y(TYR33-C/T4-B) 
10   12A    3B  C: 
11   13A    2B  T: 
<

>hb-PB	hb	zf-C2H2	1tf3_A	60.9	gi\|156551231\|ref\|XP_001605259.1\|	97.8
ykCpf.dCgksFsrksnLkrHlrtH	HMMER
LQCP--KCPFVTEFKHHLEYHIRKH	hb-PB
LTCP--HCSFITEYKHHLEYHLRNH	gi\|156551231\|ref\|XP_001605259.1\|
FPCKEeGCEKGFTSLHHLTRHSLTH	1tf3_A
         bbbb bb  bbb  b 	Backbone contacts
               ss  s     	Sidechain contacts
#BP mutations
 0    1E   30F  T: 
 1    2E   29F  T: 
 2    3E   28F  G: 
 3    4E   27F  G: 
 4    5E   26F  A: b:N->K(THR66-A/A5-E) 
 5    6E   25F  T: 
 6    7E   24F  G: b:I->V(GLY53-A/G7-E) 
 7    8E   23F  G: 
 8    9E   22F  G: 
 9   10E   21F  A: 
10   11E   20F  G: 
11   12E   19F  A: 
12   13E   18F  C: 
13   14E   17F  C: 
14   15E   16F  G: 
<

>hb-PB	hb	zf-C2H2	1tf6_A	58.5	gi\|156551231\|ref\|XP_001605259.1\|	99.5
ykCpf.dCgksFsrksnLkrHlrtH	HMMER
FQCD--KCSYTCVNKSMLNSHRKSH	hb-PB
YKCD--KCTYACVNKSMLNSHLKSH	gi\|156551231\|ref\|XP_001605259.1\|
YECPHeGCDKRFSLPSRLKRHEKVH	1tf6_A
b        b   bbb  bbb bb 	Backbone contacts
             s ss  s     	Sidechain contacts
#BP mutations
 0    2B   63C  C: 
 1    3B   62C  G: 
 2    4B   61C  G: 
 3    5B   60C  G: 
 4    6B   59C  C: 
 5    7B   58C  C: 
 6    8B   57C  T: 
 7    9B   56C  G: 
 8   10B   55C  G: 
 9   11B   54C  T: 
10   12B   53C  T: 
11   13B   52C  A: 
12   14B   51C  G: b:Y->F(TYR135-A/C51-C) 
13   15B   50C  T: 
14   16B   49C  A: 
15   17B   48C  C: 
16   18B   47C  C: 
17   19B   46C  T: 
18   20B   45C  G: 
19   21B   44C  G: 
20   22B   43C  A: 
21   23B   42C  T: 
22   24B   41C  G: 
23   25B   40C  G: 
24   26B   39C  G: 
25   27B   38C  A: 
26   28B   37C  G: 
27   29B   36C  A: 
28   30B   35C  C: 
29   31B   34C  C: 
<

>hb-PB	hb	zf-C2H2	2gli_A	54.1	gi\|156551231\|ref\|XP_001605259.1\|	100.0
ykCpf.dCgksFsrksnLkrHlrt..H	HMMER
YRCA--DCDYATKYCHSFKLHLRKygH	hb-PB
FRCC--DCSYATKYCHSLKLHLRKydH	gi\|156551231\|ref\|XP_001605259.1\|
YVCKLpGCTKRYTDPSSLRKHVKTv-H	2gli_A
         bbbb b b b b      	Backbone contacts
             ssss ss       	Sidechain contacts
#BP mutations
 0    2C   21D  T: 
 1    3C   20D  T: 
 2    4C   19D  C: 
 3    5C   18D  G: 
 4    6C   17D  T: 
 5    7C   16D  C: 
 6    8C   15D  T: 
 7    9C   14D  T: 
 8   10C   13D  G: 
 9   11C   12D  G: 
10   12C   11D  G: 
11   13C   10D  T: 
12   14C    9D  G: 
13   15C    8D  G: 
14   16C    7D  T: 
15   17C    6D  C: 
16   18C    5D  C: 
17   19C    4D  A: 
18   20C    3D  C: 
19   21C    2D  G: 
<

>hb-PB	hb	zf-C2H2	1mey_C	59.6	gi\|156551231\|ref\|XP_001605259.1\|	80.0
ykCpfdCgksFsrksnLkrHlrtH	HMMER
YECK-YCDIFFKDAVLYTIHMGYH	hb-PB
FVCH-YCDISFGNEVMHSVHMGYH	gi\|156551231\|ref\|XP_001605259.1\|
YKCP-ECGKSFSQSSDLQKHQRTH	1mey_C
b       b b bb     b  b 	Backbone contacts
            ssss  s     	Sidechain contacts
#BP mutations
 0    2A   13B  T: 
 1    3A   12B  G: 
 2    4A   11B  A: 
 3    5A   10B  G: 
 4    6A    9B  G: s:M->L(ASP47-C/G6-A) s:V->I(LYS50-C/G6-A) 
 5    7A    8B  C: s:N->D(GLN44-C/C7-A) s:M->L(ASP47-C/C7-A) s:V->I(LYS50-C/C7-A) s:V->I(LYS50-C/G8-B) b:N->D(GLN44-C/C7-A) 
 6    8A    7B  A: s:N->D(GLN44-C/A8-A) s:V->I(LYS50-C/T7-B) 
 7    9A    6B  G: s:N->D(GLN44-C/G9-A) 
 8   10A    5B  A: s:E->A(SER45-C/T5-B) 
 9   11A    4B  A: b:F->Y(TYR33-C/T4-B) b:E->A(SER45-C/T4-B) 
10   12A    3B  C: 
11   13A    2B  T: 
<

>hb-PB	hb	zf-C2H2	2gli_A	55.9	gi\|156546635\|ref\|XP_001603065.1\|	77.0
ykCpf.dCgksFsrksnLkrHlrt..H	HMMER
FKCN--MCGEKCDGPVGLFVHMARnaH	hb-PB
YSCV--KCDKMFSTPHGLEVHARRs-H	gi\|156546635\|ref\|XP_001603065.1\|
YMCEHeGCSKAFSNASDRAKHQNRt-H	2gli_A
b        b b  b  b  b  bb  	Backbone contacts
              sss  s       	Sidechain contacts
#BP mutations
 0    2C   21D  T: 
 1    3C   20D  T: 
 2    4C   19D  C: 
 3    5C   18D  G: 
 4    6C   17D  T: b:Y->F(TYR200-A/T6-C) 
 5    7C   16D  C: b:Y->F(TYR200-A/C7-C) 
 6    8C   15D  T: s:H->V(SER215-A/T8-C) 
 7    9C   14D  T: s:H->V(SER215-A/T9-C) 
 8   10C   13D  G: s:H->V(SER215-A/G10-C) s:H->V(SER215-A/C13-D) 
 9   11C   12D  G: 
10   12C   11D  G: 
11   13C   10D  T: b:K->E(LYS209-A/A10-D) b:F->C(PHE211-A/A10-D) 
12   14C    9D  G: b:s->n(THR224-A/C9-D) b:K->E(LYS209-A/C9-D) 
13   15C    8D  G: b:s->n(THR224-A/C8-D) 
14   16C    7D  T: 
15   17C    6D  C: 
16   18C    5D  C: 
17   19C    4D  A: 
18   20C    3D  C: 
19   21C    2D  G: 
<

>her-PA	her	zf-C2H2	2gli_A	81.1	GLEAN_06142	93.9
ykCpf.dCgksFsrksnLkrHlrt.H	HMMER
FRCSVdRCPYRTNRPYNLARHEES-H	her-PA
LYCS--QCEFRTNRKRNLQIHIKNaH	GLEAN_06142
HKCTFeGCRKSYSRLENLKTHLRS-H	2gli_A
         b bbb bb b       	Backbone contacts
             s  s         	Sidechain contacts
#BP mutations
 0    2C   21D  T: 
 1    3C   20D  T: 
 2    4C   19D  C: 
 3    5C   18D  G: 
 4    6C   17D  T: b:Q->A(LYS188-A/T6-C) b:R->Y(GLU185-A/T6-C) 
 5    7C   16D  C: 
 6    8C   15D  T: 
 7    9C   14D  T: 
 8   10C   13D  G: 
 9   11C   12D  G: b:F->Y(LYS179-A/C12-D) 
10   12C   11D  G: 
11   13C   10D  T: 
12   14C    9D  G: 
13   15C    8D  G: 
14   16C    7D  T: 
15   17C    6D  C: 
16   18C    5D  C: 
17   19C    4D  A: 
18   20C    3D  C: 
19   21C    2D  G: 
<

>her-PA	her	zf-C2H2	1a1g_A	86.5	gi\|156541596\|ref\|XP_001600609.1\|	86.8
ykCpf.dCgksFsrksnLkrHlrt.H	HMMER
YGCP--VCVYNTDKASNLKRHVSIkH	her-PA
LKCQYsGCNFTTRISSHLKRHVRL-H	gi\|156541596\|ref\|XP_001600609.1\|
YACPVeSCDRRFSDSSNLTRHIRI-H	1a1g_A
         b b   bb  bb  b  	Backbone contacts
               ss  s      	Sidechain contacts
#BP mutations
 0    2B   61C  G: 
 1    3B   60C  C: 
 2    4B   59C  G: 
 3    5B   58C  T: 
 4    6B   57C  G: b:L->I(ILE128-A/G6-B) 
 5    7B   56C  G: b:L->I(ILE128-A/G7-B) b:F->Y(ARG114-A/G7-B) 
 6    8B   55C  G: s:H->N(ASN121-A/G8-B) b:F->Y(ARG114-A/G8-B) b:H->N(ASN121-A/G8-B) 
 7    9B   54C  C: s:H->N(ASN121-A/C9-B) 
 8   10B   53C  G: 
 9   11B   52C  T: 
<

>her-PA	her	zf-C2H2	1a1k_A	87.0	gi\|156552716\|ref\|XP_001599324.1\|	90.0
ykCpf.dCgksFsrksnLkrHlrtH	HMMER
LQCLVmGCRYETNRPYDLKRHLMVH	her-PA
YDCK--VCDKIFTRKSDLNRHILVH	gi\|156552716\|ref\|XP_001599324.1\|
YACPVeSCDRRFSRSADLTRHIRIH	1a1k_A
         b b b  b   b  b 	Backbone contacts
             s  s  s     	Sidechain contacts
#BP mutations
 0    2B   61C  G: 
 1    3B   60C  C: 
 2    4B   59C  G: 
 3    5B   58C  T: 
 4    6B   57C  G: 
 5    7B   56C  G: b:F->T(PHE116-A/G7-B) b:K->Y(ARG114-A/G7-B) 
 6    8B   55C  G: b:F->T(PHE116-A/G8-B) 
 7    9B   54C  A: 
 8   10B   53C  C: 
 9   11B   52C  C: 
<

>her-PA	her	zf-C2H2	1a1g_A	84.5	GLEAN_07326	94.2
ykCpfdCgksFsrksnLkrHlrt.H	HMMER
FKCS-LCTYSSDRKANLKRHHELrH	her-PA
FYCE-LCDIKFRRKDNLKRHENN-H	GLEAN_07326
FACD-ICGRKFARSDERKRHTKI-H	1a1g_A
b           bb   b       	Backbone contacts
            s ss  s      	Sidechain contacts
#BP mutations
 0    2B   61C  G: 
 1    3B   60C  C: 
 2    4B   59C  G: s:D->A(ASP176-A/C59-C) 
 3    5B   58C  T: s:D->A(ASP176-A/A58-C) 
 4    6B   57C  G: s:D->A(ASP176-A/C57-C) 
 5    7B   56C  G: 
 6    8B   55C  G: 
 7    9B   54C  C: 
 8   10B   53C  G: 
 9   11B   52C  T: 
<

>hkb-PA	hkb	zf-C2H2	1f2i_G	68.8	gi\|156546168\|ref\|XP_001603467.1\|	100.0
ykCpf.dCgksFsrksnLkrHlrtH	HMMER
FKCP--NCDVAFSNNGQLKGHIRIH	hkb-PA
FKCDYpGCPNTFSNKGQLKGHFRIH	gi\|156546168\|ref\|XP_001603467.1\|
FQCR--ICMRNFSRSDHLTTHIRTH	1f2i_G
           bbb  b b   b  	Backbone contacts
             s ss        	Sidechain contacts
#BP mutations
 0  1001A  2014B  A: 
 1  1002A  2013B  T: 
 2  1003A  2012B  G: 
 3  1004A  2011B  G: 
 4  1005A  2010B  G: 
 5  1006A  2009B  C: 
 6  1007A  2008B  G: 
 7  1008A  2007B  C: 
 8  1009A  2006B  G: 
 9  1010A  2005B  C: 
10  1011A  2004B  C: 
11  1012A  2003B  C: 
12  1013A  2002B  A: 
13  1014A  2001B  T: 
<

>hkb-PA	hkb	zf-C2H2	1a1l_A	96.0	gi\|156546168\|ref\|XP_001603467.1\|	100.0
ykCpf.dCgksFsrksnLkrHlrtH	HMMER
FKCDVnTCGKTFTRNEELTRHKRIH	hkb-PA
YKCE--TCGKDFTRNEELTRHKRIH	gi\|156546168\|ref\|XP_001603467.1\|
YACPVeSCDRRFSRSDELTRHIRIH	1a1l_A
         b bbb  b  bb  b 	Backbone contacts
             s  s  s     	Sidechain contacts
#BP mutations
 0    2B   61C  G: 
 1    3B   60C  C: 
 2    4B   59C  G: 
 3    5B   58C  T: 
 4    6B   57C  G: 
 5    7B   56C  G: 
 6    8B   55C  G: 
 7    9B   54C  C: 
 8   10B   53C  A: 
 9   11B   52C  C: 
<

>hkb-PA	hkb	zf-C2H2	1ubd_C	92.9	gi\|156546168\|ref\|XP_001603467.1\|	100.0
ykCpf.dCgksFsrksnLkrHlrtH	HMMER
YPCS--ACGKKFGRRDHLKKHMKTH	hkb-PA
YECN--HCGKAFGRKDHLKKHMKTH	gi\|156546168\|ref\|XP_001603467.1\|
IACPHkGCTKMFRDNSAMRKHLHTH	1ubd_C
         b bb     b b  b 	Backbone contacts
                   s     	Sidechain contacts
#BP mutations
 0    1A   40B  A: 
 1    2A   39B  G: 
 2    3A   38B  G: 
 3    4A   37B  G: 
 4    5A   36B  T: 
 5    6A   35B  C: 
 6    7A   34B  T: 
 7    8A   33B  C: 
 8    9A   32B  C: 
 9   10A   31B  A: 
10   11A   30B  T: 
11   12A   29B  T: 
12   13A   28B  T: 
13   14A   27B  T: 
14   15A   26B  G: 
15   16A   25B  A: 
16   17A   24B  A: 
17   18A   23B  G: 
18   19A   22B  C: 
19   20A   21B  G: 
<

>Hsf-PA	Hsf	HSF_DNA-bind	3hts_B	97.5	gi\|156542393\|ref\|XP_001600908.1\|	98.9
PaNEFLsKLwrlVeDpstddlIcWStnGnSFvVlDeerFAkelLPkYFKHNNFASFVRQLNmYGFrKVvhiesGrkvdpdrdelwEFqhPnFkrGqehLLenIkRKksasrs.kpeeqknqqedlhkilselqvmrgsQsnlesrlsalkeENeaLWrEvavLRqkhvKLRqQQqvidKllqflvslvqpnklksisgvkrksliHEL	HMMER
PA--FLAKLWRLVDDADTNRLICWTKDGQSFVIQNQAQFAKELLPLNYKHNNMASFIRQLNMYGFHKITSIDNG-GLRFDRDE-IEFSHPFFKRNSPFLLDQIKRKISNNKN-GDDKGVLKPEAMSKILTDVKVMRGRQDNLDSRFSAMKQENEVLWREIASLRQKHA---KQQQIVNKLIQFLITIVQPSRN--MSGVKRHVQ---L	Hsf-PA
PA--FLGKLWRLVEDPETDDLICWAPQYQSFFIRNQAQFARELLPHYYKHNNMASFVRQLNMYGFHKKVSVELG-GLKCDRDE-MEFAHQYFCKDHPYLLEHIKRKIASNKTqDPSQAPIKPELMNRMLTEVRSMRGRQEHFDSRLGAMKRENEALWRELALLRQKHH---KQQQIVNKLIHFLVSLVQPNR-NSGLSMKRRYP---L	gi\|156542393\|ref\|XP_001600908.1\|
PA--FVNKLWSMVNDKSNEKFIHWSTSGESIVVPNRERFVQEVLPKYFKHSNFASFVRQLNMYGWHKVQ----------NNDSRWEFENE--------------------R-------------------------------------------------------------------------------------------------	3hts_B
 b     b                                       b b b  b  bb b b  bb                 b                                                                                                                           	Backbone contacts
                                                      s  ss ss                                                                                                                                                  	Sidechain contacts
#BP mutations
 0    2A   11C  G: 
 1    3A   10C  T: 
 2    4A    9C  T: 
 3    5A    8C  C: 
 4    6A    7C  T: 
 5    7A    6C  A: 
 6    8A    5C  G: b:M->I(TRP276-B/C5-C) 
 7    9A    4C  A: 
 8   10A    3C  A: 
 9   11A    2C  C: 
<

>CG13201	ix	FAMILY_UNKNOWN
<

>Jra-PA	Jra	bZIP_1	1s9k_E	100.0	gi\|156554861\|ref\|XP_001606693.1\|	100.0
ekelKrerRkqkNReAArrsRlRKqaeieeLeekveeLeaeNkaLrkelerLkkevakLksenee	HMMER
QEKIKLERKRQRNRVAASKCRKRKLERISKLEDRVKVLKGENVDLASIVKNLKDHVAQLKQQVME	Jra-PA
QERIKLERKRQRNRVAASKCRRRKLERISRLEDRVKVLKNENSDLSQVINKLKESISRLKEQVID	gi\|156554861\|ref\|XP_001606693.1\|
-------RKRMRNRIAASKCRKRKLERIARLEEKVKTLKAQNSELASTANMLREQVA------QL	1s9k_E
       b b b b b   bb bb                                         	Backbone contacts
            s  ss  ss                                            	Sidechain contacts
#BP mutations
 0  4003A  5020B  T: 
 1  4004A  5019B  G: 
 2  4005A  5018B  A: 
 3  4006A  5017B  A: 
 4  4007A  5016B  A: 
 5  4008A  5015B  A: 
 6  4009A  5014B  T: 
 7  4010A  5013B  A: 
 8  4011A  5012B  T: 
 9  4012A  5011B  G: 
10  4013A  5010B  T: 
11  4014A  5009B  G: 
12  4015A  5008B  T: 
13  4016A  5007B  A: 
14  4017A  5006B  A: 
15  4018A  5005B  T: 
16  4019A  5004B  A: 
17  4020A  5003B  G: 
<

>kay-PD	kay	bZIP_1	1s9k_D	98.5	gi\|156552315\|ref\|XP_001601050.1\|	100.0
ekelKrerRkqkNReAArrsRlRKqaeieeLeekveeLeaeNkaLrkelerLkkevakLksenee	HMMER
EEEQKRAVRRERNKQAAARCRKRRVDQTNELTEEVEQLEKRGESMRKEIEVLTNSKNQLEYLLAT	kay-PD
EEEERRQIRRERNKMAAARCRKRRMDHTNALLEETEGLEQKKQNLKDEIQELQQMKMDLELMLES	gi\|156552315\|ref\|XP_001601050.1\|
-----RRIRRERNKMAAAKCRNRRRELTDTLQAETDQLEDEK-------SALQTEIANLLKEKEK	1s9k_D
         b b b b  bbb bb                                         	Backbone contacts
        s   s  ss   s                                            	Sidechain contacts
#BP mutations
 0  4003A  5020B  T: 
 1  4004A  5019B  G: 
 2  4005A  5018B  A: 
 3  4006A  5017B  A: 
 4  4007A  5016B  A: 
 5  4008A  5015B  A: 
 6  4009A  5014B  T: 
 7  4010A  5013B  A: 
 8  4011A  5012B  T: 
 9  4012A  5011B  G: 
10  4013A  5010B  T: 
11  4014A  5009B  G: 
12  4015A  5008B  T: 
13  4016A  5007B  A: 
14  4017A  5006B  A: 
15  4018A  5005B  T: 
16  4019A  5004B  A: 
17  4020A  5003B  G: 
<

>kis-PA	kis	TEMPLATE_UNKNOWN
<

>kis-PA	kis	TEMPLATE_UNKNOWN
<

>kn-PA	kn	TIG	1a3q_B	46.9	gi\|156537554\|ref\|XP_001607605.1\|	94.4
PvItsisPssgplsGGteiTitGsnlgsgsePrirkntfededikVtfggtpv.........pCdvissssstqivCktPpva.ggpsppv.vtvsvdgggsgdgrssspvtFtYv	HMMER
PCIKAISPSEGWTTGGATVIIVGDNFF--------------DGLQVVFGTMLV---------WSELITSHA---IRVQTPPRHiPGVVE---VTLSYKSKQ---FCKGSPGRFVYV	kn-PA
PCIKTMAPSEGWTSGGQSVIILGDNFF--------------DGLQVVFGTMLV---------WSELLTPHA---IRVQSPPRQiPGVVE---VILSYKGKQ---FCKGAPGRFIYV	gi\|156537554\|ref\|XP_001607605.1\|
LKISRMDKTAGSVRGGDEVYLLCDKVQK-------------DDIEVRFYEDDEngwqafgdfSPTDVHKQYA--IVFRTPPYHkMKIERPVtVFLQLKRKR--GGDVSDSKQFTYY	1a3q_B
                        b bb                                        bb                                              	Backbone contacts
                        s                                                                                           	Sidechain contacts
#BP mutations
 0  505C  615D  G: 
 1  506C  614D  G: 
 2  507C  613D  G: 
 3  508C  612D  G: 
 4  509C  611D  A: 
 5  510C  610D  A: 
 6  511C  609D  T: 
 7  512C  608D  C: b:P->S(LYS283-B/G608-D) 
 8  513C  607D  C: b:P->S(LYS283-B/G607-D) 
 9  514C  606D  C: 
10  515C  605D  C: 
<

>knrl-PA	knrl	zf-C4	1glu_B	87.5	gi\|156554709\|ref\|XP_001604969.1\|	100.0
elCkVCGDkASGyHYGvlTCEGCKGFFrRSiqknlviYsCkrnkdCvIdKrnRnrCQyCRLkKCLeVGMskeaVrfg	HMMER
QTCKVCGEPAAGFHFGAFTCEGCKSFFGRSYNNLSSISDCKNNGECIINKKNRTACKACRLKKCLMVGMSKSGSRYG	knrl-PA
QQCKVCGEPAAGFHFGAFTCEGCKSFFGRTYNNLGSISECKNGGVCVINKKNRTACKACRLRKCLMVGMSKSGSRYG	gi\|156554709\|ref\|XP_001604969.1\|
RPCLVCSDEASGCHYGVLTCGSCKVFFKRAVEGQHN-YLCAGRNDCIIDKIRRKNCPACRYRKCLQAGMNLEARKTK	1glu_B
           bbbb      b b b bb                       bb     b             b   	Backbone contacts
                       s    s                                                	Sidechain contacts
#BP mutations
 0    2C   19D  C: 
 1    3C   18D  A: 
 2    4C   17D  G: 
 3    5C   16D  A: 
 4    6C   15D  A: 
 5    7C   14D  C: 
 6    8C   13D  A: 
 7    9C   12D  T: 
 8   10C   11D  C: 
 9   11C   10D  G: 
10   12C    9D  A: 
11   13C    8D  T: 
12   14C    7D  G: 
13   15C    6D  T: 
14   16C    5D  T: 
15   17C    4D  C: 
16   18C    3D  T: 
17   19C    2D  G: 
<

>CG8491	kto	FAMILY_UNKNOWN
<

>CG3647	stc	FAMILY_UNKNOWN
<

>wor-PA	wor	zf-C2H2	1ubd_C	90.4	gi\|156550305\|ref\|XP_001603393.1\|	95.0
ykCpf.dCgksFsrksnLkrHlrtH	HMMER
YQCQ--QCNKCYATYAGLVKHQQTH	wor-PA
YHCE--MCGKCFARADYLSKHLTTH	gi\|156550305\|ref\|XP_001603393.1\|
IACPHkGCTKMFRDNSAMRKHLHTH	1ubd_C
         b bb     b b  b 	Backbone contacts
                   s     	Sidechain contacts
#BP mutations
 0    1A   40B  A: 
 1    2A   39B  G: 
 2    3A   38B  G: b:S->V(ARG314-C/G3-A) 
 3    4A   37B  G: 
 4    5A   36B  T: 
 5    6A   35B  C: 
 6    7A   34B  T: b:F->Y(PHE307-C/A34-B) 
 7    8A   33B  C: 
 8    9A   32B  C: 
 9   10A   31B  A: 
10   11A   30B  T: 
11   12A   29B  T: 
12   13A   28B  T: 
13   14A   27B  T: 
14   15A   26B  G: 
15   16A   25B  A: 
16   17A   24B  A: 
17   18A   23B  G: 
18   19A   22B  C: 
19   20A   21B  G: 
<

>wor-PA	wor	zf-C2H2	1ubd_C	87.1	gi\|156553276\|ref\|XP_001599756.1\|	100.0
ykCpf.dCgksFsrksnLkrHlrtH	HMMER
YHCQ--DCGKSYSTYSGLSKHQQFH	wor-PA
YQCP--DCAKSYSTYSGLSKHQQFH	gi\|156553276\|ref\|XP_001599756.1\|
IACPHkGCTKMFRDNSAMRKHLHTH	1ubd_C
         b bb     b b  b 	Backbone contacts
                   s     	Sidechain contacts
#BP mutations
 0    1A   40B  A: 
 1    2A   39B  G: 
 2    3A   38B  G: 
 3    4A   37B  G: 
 4    5A   36B  T: 
 5    6A   35B  C: 
 6    7A   34B  T: 
 7    8A   33B  C: 
 8    9A   32B  C: 
 9   10A   31B  A: 
10   11A   30B  T: 
11   12A   29B  T: 
12   13A   28B  T: 
13   14A   27B  T: 
14   15A   26B  G: 
15   16A   25B  A: 
16   17A   24B  A: 
17   18A   23B  G: 
18   19A   22B  C: 
19   20A   21B  G: 
<

>wor-PA	wor	zf-C2H2	1tf6_A	67.7	gi\|156553276\|ref\|XP_001599756.1\|	100.0
ykCpf.dCgksFsrksnLkrHlrtH	HMMER
FSCK--NCDKTYVSLGALKMHIRTH	wor-PA
FTCK--YCEKVYLTLGALKMHIRTH	gi\|156553276\|ref\|XP_001599756.1\|
FPCKEeGCEKGFTSLHHLTRHSLTH	1tf6_A
         b b  b    bb  b 	Backbone contacts
               ss  s     	Sidechain contacts
#BP mutations
 0    2B   63C  C: 
 1    3B   62C  G: 
 2    4B   61C  G: 
 3    5B   60C  G: 
 4    6B   59C  C: 
 5    7B   58C  C: 
 6    8B   57C  T: 
 7    9B   56C  G: 
 8   10B   55C  G: 
 9   11B   54C  T: 
10   12B   53C  T: 
11   13B   52C  A: 
12   14B   51C  G: 
13   15B   50C  T: 
14   16B   49C  A: 
15   17B   48C  C: 
16   18B   47C  C: 
17   19B   46C  T: 
18   20B   45C  G: 
19   21B   44C  G: 
20   22B   43C  A: 
21   23B   42C  T: 
22   24B   41C  G: 
23   25B   40C  G: 
24   26B   39C  G: 
25   27B   38C  A: 
26   28B   37C  G: 
27   29B   36C  A: 
28   30B   35C  C: 
29   31B   34C  C: 
<

>wor-PA	wor	zf-C2H2	2gli_A	78.9	gi\|156554653\|ref\|XP_001605421.1\|	100.0
ykCpf.dCgksFsrksnLkrHlrtH	HMMER
CKCP--ICGKAFSRPWLLQGHIRTH	wor-PA
CKCH--FCGKCFSRPWLLQGHIRTH	gi\|156554653\|ref\|XP_001605421.1\|
HKCTFeGCRKSYSRLENLKTHLRSH	2gli_A
         b bbb bb b      	Backbone contacts
             s  s        	Sidechain contacts
#BP mutations
 0    2C   21D  T: 
 1    3C   20D  T: 
 2    4C   19D  C: 
 3    5C   18D  G: 
 4    6C   17D  T: 
 5    7C   16D  C: 
 6    8C   15D  T: 
 7    9C   14D  T: 
 8   10C   13D  G: 
 9   11C   12D  G: 
10   12C   11D  G: 
11   13C   10D  T: 
12   14C    9D  G: 
13   15C    8D  G: 
14   16C    7D  T: 
15   17C    6D  C: 
16   18C    5D  C: 
17   19C    4D  A: 
18   20C    3D  C: 
19   21C    2D  G: 
<

>wor-PA	wor	zf-C2H2	1ubd_C	83.0	gi\|156547577\|ref\|XP_001602923.1\|	100.0
ykCpf.dCgksFsrksnLkrHlrt..H	HMMER
FSCQ--HCNRAFADRSNLRAHMQT--H	wor-PA
FECP--VCNKSFADRSNLRAHQRTrnH	gi\|156547577\|ref\|XP_001602923.1\|
YVCPFdGCNKKFAQSTNLKSHILT--H	1ubd_C
           b    b      b   	Backbone contacts
             s ss          	Sidechain contacts
#BP mutations
 0    1A   40B  A: 
 1    2A   39B  G: 
 2    3A   38B  G: 
 3    4A   37B  G: 
 4    5A   36B  T: 
 5    6A   35B  C: 
 6    7A   34B  T: 
 7    8A   33B  C: 
 8    9A   32B  C: 
 9   10A   31B  A: 
10   11A   30B  T: 
11   12A   29B  T: 
12   13A   28B  T: 
13   14A   27B  T: 
14   15A   26B  G: 
15   16A   25B  A: 
16   17A   24B  A: 
17   18A   23B  G: 
18   19A   22B  C: 
19   20A   21B  G: 
<

>wor-PA	wor	zf-C2H2	1ubd_C	88.9	gi\|156538222\|ref\|XP_001602003.1\|	96.8
ykCpf.dCgksFsrksnLkrHlrt.H	HMMER
YSCP--TCTKSFSRMSLLAKHLQSgC	wor-PA
YGCQHqGCTKAFSNSSDRAKHQRT-H	gi\|156538222\|ref\|XP_001602003.1\|
IACPHkGCTKMFRDNSAMRKHLHT-H	1ubd_C
         b bb     b b  b  	Backbone contacts
                   s      	Sidechain contacts
#BP mutations
 0    1A   40B  A: 
 1    2A   39B  G: 
 2    3A   38B  G: 
 3    4A   37B  G: 
 4    5A   36B  T: 
 5    6A   35B  C: 
 6    7A   34B  T: 
 7    8A   33B  C: b:T->S(THR319-C/G33-B) 
 8    9A   32B  C: 
 9   10A   31B  A: 
10   11A   30B  T: 
11   12A   29B  T: 
12   13A   28B  T: 
13   14A   27B  T: 
14   15A   26B  G: 
15   16A   25B  A: 
16   17A   24B  A: 
17   18A   23B  G: 
18   19A   22B  C: 
19   20A   21B  G: 
<

>wek-PA	wek	zf-C2H2	1a1i_A	76.4	gi\|156549640\|ref\|XP_001604287.1\|	92.2
ykCpf.dCgksFsrksnLkrHlrt.H	HMMER
YPCK--ICNETFMSFMALRRHKHDmH	wek-PA
FQCIVdGCGSRFSSQTALERHVNG-H	gi\|156549640\|ref\|XP_001604287.1\|
YACPVeSCDRRFSRSADLTRHIRI-H	1a1i_A
         b b b     bb  b  	Backbone contacts
             s  s  s      	Sidechain contacts
#BP mutations
 0    2B   61C  G: 
 1    3B   60C  C: 
 2    4B   59C  G: 
 3    5B   58C  T: 
 4    6B   57C  G: b:G->D(ILE128-A/G6-B) 
 5    7B   56C  G: b:S->E(ARG114-A/G7-B) b:G->D(ILE128-A/G7-B) 
 6    8B   55C  G: 
 7    9B   54C  C: 
 8   10B   53C  A: 
 9   11B   52C  C: 
<

>wek-PA	wek	zf-C2H2	1ubd_C	62.0	GLEAN_02927	88.3
ykCpf.dCgksFsrksnLkrHlrtH	HMMER
YVCD--HCGKGLKTFTSLVEHQLVH	wek-PA
HVCK--TCNSGFTTTTSLANHMRIH	GLEAN_02927
YVCPFdGCNKKFAQSTNLKSHILTH	1ubd_C
           b    b      b 	Backbone contacts
             s ss        	Sidechain contacts
#BP mutations
 0    1A   40B  A: 
 1    2A   39B  G: 
 2    3A   38B  G: 
 3    4A   37B  G: 
 4    5A   36B  T: 
 5    6A   35B  C: 
 6    7A   34B  T: 
 7    8A   33B  C: 
 8    9A   32B  C: 
 9   10A   31B  A: 
10   11A   30B  T: 
11   12A   29B  T: 
12   13A   28B  T: 
13   14A   27B  T: 
14   15A   26B  G: b:F->L(PHE394-C/C26-B) 
15   16A   25B  A: 
16   17A   24B  A: b:I->V(THR406-C/T24-B) 
17   18A   23B  G: 
18   19A   22B  C: 
19   20A   21B  G: 
<

>wek-PA	wek	zf-C2H2	1ubd_C	68.7	GLEAN_14793	89.0
ykCpf.dCgksFsrksnLkrHlrtH	HMMER
CICP--VCNAGFKNKARLRVHSQTH	wek-PA
VTCY--ECDIVFCNEHRLLEHLMTH	GLEAN_14793
YVCPFdGCNKKFAQSTNLKSHILTH	1ubd_C
           b    b      b 	Backbone contacts
             s ss        	Sidechain contacts
#BP mutations
 0    1A   40B  A: 
 1    2A   39B  G: 
 2    3A   38B  G: 
 3    4A   37B  G: 
 4    5A   36B  T: 
 5    6A   35B  C: 
 6    7A   34B  T: 
 7    8A   33B  C: 
 8    9A   32B  C: 
 9   10A   31B  A: 
10   11A   30B  T: 
11   12A   29B  T: s:H->A(THR398-C/T12-A) 
12   13A   28B  T: s:H->A(THR398-C/T13-A) s:H->A(THR398-C/A28-B) 
13   14A   27B  T: s:H->A(THR398-C/A27-B) 
14   15A   26B  G: 
15   16A   25B  A: 
16   17A   24B  A: 
17   18A   23B  G: 
18   19A   22B  C: 
19   20A   21B  G: 
<

>wek-PA	wek	zf-C2H2	1ubd_C	86.8	GLEAN_05401	92.9
ykCpf.dCgksFsrksnLkrHlrtH	HMMER
FECN--VCGKKLQTRAILNKHKYVH	wek-PA
YSCP--NCDKRLSSKDHLKKHALVH	GLEAN_05401
IACPHkGCTKMFRDNSAMRKHLHTH	1ubd_C
         b bb     b b  b 	Backbone contacts
                   s     	Sidechain contacts
#BP mutations
 0    1A   40B  A: 
 1    2A   39B  G: 
 2    3A   38B  G: b:K->N(ARG314-C/G3-A) 
 3    4A   37B  G: 
 4    5A   36B  T: 
 5    6A   35B  C: b:S->Q(ARG308-C/G35-B) 
 6    7A   34B  T: 
 7    8A   33B  C: 
 8    9A   32B  C: 
 9   10A   31B  A: 
10   11A   30B  T: 
11   12A   29B  T: 
12   13A   28B  T: 
13   14A   27B  T: 
14   15A   26B  G: 
15   16A   25B  A: 
16   17A   24B  A: 
17   18A   23B  G: 
18   19A   22B  C: 
19   20A   21B  G: 
<

>wek-PA	wek	zf-C2H2	1a1g_A	67.6	gi\|156543689\|ref\|XP_001605506.1\|	84.0
ykCpf.dCgksFsrksnLkrHlrtH	HMMER
FKCE--VCGSGCKNSTALKIHLLGH	wek-PA
FKCEFpTCERRFANSSDRKKHSHVH	gi\|156543689\|ref\|XP_001605506.1\|
FACD--ICGRKFARSDERKRHTKIH	1a1g_A
b            bb   b      	Backbone contacts
             s ss  s     	Sidechain contacts
#BP mutations
 0    2B   61C  G: s:D->A(GLU177-A/G2-B) s:K->I(ARG180-A/G2-B) 
 1    3B   60C  C: s:K->I(ARG180-A/C3-B) s:D->A(GLU177-A/C3-B) s:K->I(ARG180-A/G60-C) 
 2    4B   59C  G: s:S->T(ASP176-A/C59-C) 
 3    5B   58C  T: s:S->T(ASP176-A/A58-C) 
 4    6B   57C  G: s:S->T(ASP176-A/C57-C) 
 5    7B   56C  G: 
 6    8B   55C  G: 
 7    9B   54C  C: 
 8   10B   53C  G: 
 9   11B   52C  T: 
<

>wek-PA	wek	zf-C2H2	1ubd_C	80.7	gi\|156549688\|ref\|XP_001605150.1\|	90.0
ykCpf.dCgksFsrksnLkrHlrt.H	HMMER
YVCK--YCGKAFASNTNCRSHKWKkH	wek-PA
FKCPQpKCGKAFASSTNYKNHIRI-H	gi\|156549688\|ref\|XP_001605150.1\|
YVCPFdGCNKKFAQSTNLKSHILT-H	1ubd_C
           b    b      b  	Backbone contacts
             s ss         	Sidechain contacts
#BP mutations
 0    1A   40B  A: 
 1    2A   39B  G: 
 2    3A   38B  G: 
 3    4A   37B  G: 
 4    5A   36B  T: 
 5    6A   35B  C: 
 6    7A   34B  T: 
 7    8A   33B  C: 
 8    9A   32B  C: 
 9   10A   31B  A: 
10   11A   30B  T: 
11   12A   29B  T: 
12   13A   28B  T: 
13   14A   27B  T: 
14   15A   26B  G: 
15   16A   25B  A: 
16   17A   24B  A: b:I->K(THR406-C/T24-B) 
17   18A   23B  G: 
18   19A   22B  C: 
19   20A   21B  G: 
<

>Lim3-PA	Lim3	Homeobox	1hdd_C	92.0	gi\|156543018\|ref\|XP_001603795.1\|	100.0
rrkRTtftpeQleeLEkeFqknrYPsreeReeLAkkLYgLterqVkvWFQNRRaKwKk	HMMER
KRPRTTITAKQLETLKTAYNNSPKPARHVREQLSQDT-GLDMRVVQVWFQNRRAKEKR	Lim3-PA
KRPRTTITAKQLETLKLAYNNSPKPARHVREQLSQDT-GLDMRVVQVWFQNRRAKEKR	gi\|156543018\|ref\|XP_001603795.1\|
-RPRTAFSSEQLARLKREFNENRYLTERRRQQLSSEL-GLNEAQIKIWFQNKRAKIKK	1hdd_C
 bbbb b                b     b             b bbb bb b b b 	Backbone contacts
 s s                                          s  ss   s   	Sidechain contacts
#BP mutations
 0    2A   42B  T: 
 1    3A   41B  T: 
 2    4A   40B  T: 
 3    5A   39B  G: 
 4    6A   38B  C: 
 5    7A   37B  C: 
 6    8A   36B  A: 
 7    9A   35B  T: 
 8   10A   34B  G: 
 9   11A   33B  T: 
10   12A   32B  A: 
11   13A   31B  A: 
12   14A   30B  T: 
13   15A   29B  T: 
14   16A   28B  A: 
15   17A   27B  C: 
16   18A   26B  C: 
17   19A   25B  T: 
18   20A   24B  A: 
19   21A   23B  A: 
<

>CG1828	dre4	FAMILY_UNKNOWN
<

>CG4195	l(3)73Ah	FAMILY_UNKNOWN
<

>pho-PB	pho	zf-C2H2	1ubd_C	100.0	gi\|156537139\|ref\|XP_001603501.1\|	100.0
ykCpf.dCgksFsrksnLkrHlrtH	HMMER
IACPHkGCNKHFRDSSAMRKHLHTH	pho-PB
IACPHkGCTKMFRDNSAMRKHLHTH	gi\|156537139\|ref\|XP_001603501.1\|
IACPHkGCTKMFRDNSAMRKHLHTH	1ubd_C
         b bb     b b  b 	Backbone contacts
                   s     	Sidechain contacts
#BP mutations
 0    1A   40B  A: 
 1    2A   39B  G: 
 2    3A   38B  G: 
 3    4A   37B  G: 
 4    5A   36B  T: 
 5    6A   35B  C: 
 6    7A   34B  T: 
 7    8A   33B  C: 
 8    9A   32B  C: 
 9   10A   31B  A: 
10   11A   30B  T: 
11   12A   29B  T: 
12   13A   28B  T: 
13   14A   27B  T: 
14   15A   26B  G: 
15   16A   25B  A: 
16   17A   24B  A: 
17   18A   23B  G: 
18   19A   22B  C: 
19   20A   21B  G: 
<

>pho-PB	pho	zf-C2H2	1ubd_C	100.0	gi\|156537139\|ref\|XP_001603501.1\|	100.0
ykCpfdCgksFsrksnLkrHlrtH	HMMER
HVCA-ECGKAFVESSKLKRHQLVH	pho-PB
HVCA-ECGKAFVESSKLKRHQLVH	gi\|156537139\|ref\|XP_001603501.1\|
HVCA-ECGKAFVESSKLKRHQLVH	1ubd_C
        b b  bb  bbb bb 	Backbone contacts
            s ss  s     	Sidechain contacts
#BP mutations
 0    1A   40B  A: 
 1    2A   39B  G: 
 2    3A   38B  G: 
 3    4A   37B  G: 
 4    5A   36B  T: 
 5    6A   35B  C: 
 6    7A   34B  T: 
 7    8A   33B  C: 
 8    9A   32B  C: 
 9   10A   31B  A: 
10   11A   30B  T: 
11   12A   29B  T: 
12   13A   28B  T: 
13   14A   27B  T: 
14   15A   26B  G: 
15   16A   25B  A: 
16   17A   24B  A: 
17   18A   23B  G: 
18   19A   22B  C: 
19   20A   21B  G: 
<

>pho-PB	pho	zf-C2H2	1ubd_C	100.0	gi\|156537139\|ref\|XP_001603501.1\|	100.0
ykCpf.dCgksFsrksnLkrHlrtH	HMMER
FQCTFeGCGKRFSLDFNLRTHVRIH	pho-PB
FQCTFeGCGKRFSLDFNLRTHVRIH	gi\|156537139\|ref\|XP_001603501.1\|
FQCTFeGCGKRFSLDFNLRTHVRIH	1ubd_C
         b b  b   b b  b 	Backbone contacts
             s ss        	Sidechain contacts
#BP mutations
 0    1A   40B  A: 
 1    2A   39B  G: 
 2    3A   38B  G: 
 3    4A   37B  G: 
 4    5A   36B  T: 
 5    6A   35B  C: 
 6    7A   34B  T: 
 7    8A   33B  C: 
 8    9A   32B  C: 
 9   10A   31B  A: 
10   11A   30B  T: 
11   12A   29B  T: 
12   13A   28B  T: 
13   14A   27B  T: 
14   15A   26B  G: 
15   16A   25B  A: 
16   17A   24B  A: 
17   18A   23B  G: 
18   19A   22B  C: 
19   20A   21B  G: 
<

>pho-PB	pho	zf-C2H2	1ubd_C	100.0	gi\|156537139\|ref\|XP_001603501.1\|	100.0
ykCpf.dCgksFsrksnLkrHlrtH	HMMER
FVCPFdACNKKFAQSTNLKSHILTH	pho-PB
YVCPFdGCSKKFAQSTNLKSHILTH	gi\|156537139\|ref\|XP_001603501.1\|
YVCPFdGCNKKFAQSTNLKSHILTH	1ubd_C
           b    b      b 	Backbone contacts
             s ss        	Sidechain contacts
#BP mutations
 0    1A   40B  A: 
 1    2A   39B  G: 
 2    3A   38B  G: 
 3    4A   37B  G: 
 4    5A   36B  T: 
 5    6A   35B  C: 
 6    7A   34B  T: 
 7    8A   33B  C: 
 8    9A   32B  C: 
 9   10A   31B  A: 
10   11A   30B  T: 
11   12A   29B  T: 
12   13A   28B  T: 
13   14A   27B  T: 
14   15A   26B  G: 
15   16A   25B  A: 
16   17A   24B  A: 
17   18A   23B  G: 
18   19A   22B  C: 
19   20A   21B  G: 
<

>lab-PA	lab	Homeobox	3hdd_A	100.0	gi\|156541894\|ref\|XP_001601013.1\|	100.0
rrkRTtftpeQleeLEkeFqknrYPsreeReeLAkkLYgLterqVkvWFQNRRaKwKk	HMMER
NSGRTNFTNKQLTELEKEFHFNRYLTRARRIEIANTL-QLNETQVKIWFQNRRMKQKK	lab-PA
RKPRTPFTTQQLLALEKKFRERQYLSVAERAEFSSSL-HLTETQVKIWFQNRRAKAKR	gi\|156541894\|ref\|XP_001601013.1\|
---RTAFSSEQLARLKREFNENRYLTERRRQQLSSEL-GLNEAQIKIWFQNKRAKIKK	3hdd_A
   bb b    b           bb    b             b b b b  b b b 	Backbone contacts
   s                                          s  ss       	Sidechain contacts
#BP mutations
 0  202C  342D  T: 
 1  203C  341D  T: 
 2  204C  340D  T: 
 3  205C  339D  G: 
 4  206C  338D  C: 
 5  207C  337D  C: 
 6  208C  336D  A: 
 7  209C  335D  T: 
 8  210C  334D  G: 
 9  211C  333D  T: 
10  212C  332D  A: 
11  213C  331D  A: 
12  214C  330D  T: 
13  215C  329D  T: 
14  216C  328D  A: 
15  217C  327D  C: 
16  218C  326D  C: 
17  219C  325D  T: 
18  220C  324D  A: 
19  221C  323D  A: 
<

>lds-PA	lds	TEMPLATE_UNKNOWN
<

>lds-PA	lds	ResIII	3pjr_A	0.0	gi\|156545320\|ref\|XP_001605650.1\|	0.0
iklRpyQeeAierllesiekgelrlatglkdkdkkkrglivmATGsGKTltaa...........................................kiliarllkkqq.klkhg.riddskvLFlVprkdLleQaleeF.......................tkfeskkkkef.knpgvdkklkvltdnqkdsalegkskkndieiifttiQkLskalklgkendeeekskstes..vv.glrlavesleflldefdliIiDEaHrssaktksakededatklevyrkilekwelelnkkyfkpaflLGlTATPer	HMMER
VSLMNHQKHALAWMSWRERKL-------------PRGGILADDMGLGKTLTMIssvlackngqemsegkdessdsdseddknkkrksvtgwkskgrK--DTRRG----------------GTLVVCP-ASLLRQWE--------------------------SEVESKVSRQKlTVCVHHGNN-----RETKGKY-----LRDYDIVVTTYQIVAREHK---------------------------SLSAVFGVKWRRIILDEAH-VVRNHKSQS----------SLAVCD----------LRGKYRWALTGTPIQ	lds-PA
MQLHHYQLEGLNWLRYSWGQG--------------IDTILADEMGLGKTIQTI-------------------------------------------T-FLYSLYKEGHcKG---------PFLVSVPLSTIIN-WEREFetwapdfycvtyvgdkdsrmvirENELSF---EEgAVRGGRASKIRSSQIKFNVLL------TSYELISIDSACLGSI-------------------------------------DWAVLVVDEAHRLKSNQSKF-----------FRLLAS----------YNIAYKLLLTGTPLQ	gi\|156545320\|ref\|XP_001605650.1\|
AHLNKEQQEAVRTTE--------------------GPLLIMAGAGSGKTRVLT-------------------------------------------H-RIAYLMAEK----HVApW----NILAITFTNKAAREMRERV------------------------------------------------------------------------QSLLGG-------AAEDVWISTFHsmCVrILR---RDID---------------RIGINR--------------NFSILD----------------------PTD	3pjr_A
                                                                                                                                                                                                                                                                                                                            	Backbone contacts
                                                                                                                                                                                                                                                                                                                            	Sidechain contacts
#BP mutations
 0    1Y   34Z  G: 
 1    2Y   33Z  C: 
 2    3Y   32Z  A: 
 3    4Y   31Z  G: 
 4    5Y   30Z  T: 
 5    6Y   29Z  G: 
 6    7Y   28Z  C: 
 7    8Y   27Z  T: 
 8    9Y   26Z  C: 
 9   10Y   25Z  G: 
<

>lds-PA	lds	TEMPLATE_UNKNOWN
<

>sens-PA	sens	zf-C2H2	2gli_A	78.9	gi\|156546635\|ref\|XP_001603065.1\|	100.0
ykCpf.dCgksFsrksnLkrHlrtH	HMMER
FQCK--QCGKSFKRSSTLSTHLLIH	sens-PA
FECK--QCGKAFKRSSTLSTHLLIH	gi\|156546635\|ref\|XP_001603065.1\|
HKCTFeGCRKSYSRLENLKTHLRSH	2gli_A
         b bbb bb b      	Backbone contacts
             s  s        	Sidechain contacts
#BP mutations
 0    2C   21D  T: 
 1    3C   20D  T: 
 2    4C   19D  C: 
 3    5C   18D  G: 
 4    6C   17D  T: 
 5    7C   16D  C: 
 6    8C   15D  T: 
 7    9C   14D  T: 
 8   10C   13D  G: 
 9   11C   12D  G: 
10   12C   11D  G: 
11   13C   10D  T: 
12   14C    9D  G: 
13   15C    8D  G: 
14   16C    7D  T: 
15   17C    6D  C: 
16   18C    5D  C: 
17   19C    4D  A: 
18   20C    3D  C: 
19   21C    2D  G: 
<

>sens-PA	sens	zf-C2H2	1mey_C	91.8	gi\|156546635\|ref\|XP_001603065.1\|	100.0
ykCpfdCgksFsrksnLkrHlrtH	HMMER
YPCQ-YCGKRFHQKSDMKKHTYIH	sens-PA
YPCQ-FCGKRFHQKSDMKKHTYIH	gi\|156546635\|ref\|XP_001603065.1\|
YKCP-ECGKSFSQSSDLQKHQRTH	1mey_C
b       b b bb     b  b 	Backbone contacts
            ssss  s     	Sidechain contacts
#BP mutations
 0    2A   13B  T: 
 1    3A   12B  G: 
 2    4A   11B  A: 
 3    5A   10B  G: 
 4    6A    9B  G: 
 5    7A    8B  C: 
 6    8A    7B  A: 
 7    9A    6B  G: 
 8   10A    5B  A: 
 9   11A    4B  A: 
10   12A    3B  C: 
11   13A    2B  T: 
<

>sens-PA	sens	zf-C2H2	1mey_C	83.0	gi\|156546635\|ref\|XP_001603065.1\|	100.0
ykCpfdCgksFsrksnLkrHlrtH	HMMER
HKCT-VCLKAFSQSSNLITHMRKH	sens-PA
HKCQ-VCGKAFSQSSNLITHSRKH	gi\|156546635\|ref\|XP_001603065.1\|
YKCP-ECGKSFSQSSDLQKHQRTH	1mey_C
b       b b bb     b  b 	Backbone contacts
            ssss  s     	Sidechain contacts
#BP mutations
 0    2A   13B  T: 
 1    3A   12B  G: 
 2    4A   11B  A: 
 3    5A   10B  G: 
 4    6A    9B  G: 
 5    7A    8B  C: 
 6    8A    7B  A: 
 7    9A    6B  G: 
 8   10A    5B  A: 
 9   11A    4B  A: 
10   12A    3B  C: 
11   13A    2B  T: 
<

>sens-PA	sens	zf-C2H2	1a1k_A	92.2	gi\|156550624\|ref\|XP_001604522.1\|	93.8
ykCpf.dCgksFsrksnLkrHlrt.H	HMMER
FGCH--LCDQSFQRKVDLRRHRESrH	sens-PA
YRCH--LCDKVLVRRRDLERHIRSrH	gi\|156550624\|ref\|XP_001604522.1\|
YACPVeSCDRRFSRSADLTRHIRI-H	1a1k_A
         b b b  b   b  b  	Backbone contacts
             s  s  s      	Sidechain contacts
#BP mutations
 0    2B   61C  G: 
 1    3B   60C  C: 
 2    4B   59C  G: 
 3    5B   58C  T: 
 4    6B   57C  G: 
 5    7B   56C  G: b:L->F(PHE116-A/G7-B) b:K->Q(ARG114-A/G7-B) 
 6    8B   55C  G: b:L->F(PHE116-A/G8-B) 
 7    9B   54C  A: 
 8   10B   53C  C: 
 9   11B   52C  C: 
<

>HLHm5-PA	HLHm5	HLH	1an2_A	79.8	gi\|156550851\|ref\|XP_001601677.1\|	92.7
rRrahnarERrRRdriNdafeeLrellPtla......pskKlsKaeiLrlAveYIksLq	HMMER
LKVKKPLLERQRRARMNKCLDTLKTLVAEFQgdd---AILRMDKAEMLEAALVFMRKQV	HLHm5-PA
RRSNKPIMEKRRRARINQCLDELKSLILE-AmkkdptRHSKLEKADILEMTVKHLQQIQ	gi\|156550851\|ref\|XP_001601677.1\|
KRAHHNALERKRRDHIKDSFHSLRDSVPS-L------QGEKASRAQILDKATEYIQYMR	1an2_A
 b   b b b bb   b                         bb               	Backbone contacts
    ss  s  ss                                              	Sidechain contacts
#BP mutations
 0    1B   22C  G: 
 1    2B   21C  T: 
 2    3B   20C  G: 
 3    4B   19C  T: 
 4    5B   18C  A: 
 5    6B   17C  G: 
 6    7B   16C  G: 
 7    8B   15C  T: b:E->D(SER59-A/T8-B) 
 8    9B   14C  C: b:E->D(SER59-A/C9-B) 
 9   10B   13C  A: 
10   11B   12C  C: b:K->R(ARG33-A/C11-B) 
11   12B   11C  G: b:K->R(ARG33-A/G12-B) 
12   13B   10C  T: b:R->K(ARG25-A/T13-B) 
13   14B    9C  G: 
14   15B    8C  A: 
15   16B    7C  C: b:M->L(LEU31-A/G7-C) 
16   17B    6C  C: b:M->L(LEU31-A/G6-C) 
17   18B    5C  T: 
18   19B    4C  A: 
19   20B    3C  C: 
20   21B    2C  A: 
21   22B    1C  C: 
<

>HLHm7-PA	HLHm7	HLH	1an4_B	79.8	gi\|156550851\|ref\|XP_001601677.1\|	93.2
rRrahnarERrRRdriNdafeeLrellPtla......pskK..lsKaeiLrlAveYIksLq	HMMER
RKVMKPLLERKRRARINKCLDELKDLMAE-Cvaqt--GDAK--FEKADILEVTVQHLRKLK	HLHm7-PA
RRSNKPIMEKRRRARINQCLDELKSLILE-AmkkdptRHSK--LEKADILEMTVKHLQQIQ	gi\|156550851\|ref\|XP_001601677.1\|
RRAQHNEVERRRRDKINNWIVQLSKIIPD-Ssm----ESTKsgQSKGGILSKASDYIQELR	1an4_B
bb b b   bbbbb bb                          bbbb              	Backbone contacts
s   s   s  ss                                                	Sidechain contacts
#BP mutations
 0  302C  342D  A: 
 1  303C  341D  C: 
 2  304C  340D  C: 
 3  305C  339D  C: 
 4  306C  338D  G: 
 5  307C  337D  G: 
 6  308C  336D  T: b:L->F(GLN238-B/T308-C) 
 7  309C  335D  C: b:L->F(GLN238-B/C309-C) 
 8  310C  334D  A: 
 9  311C  333D  C: 
10  312C  332D  G: b:K->R(ARG209-B/G312-C) 
11  313C  331D  T: 
12  314C  330D  G: b:R->K(ARG201-B/G314-C) 
13  315C  329D  G: b:R->K(ARG210-B/C329-D) 
14  316C  328D  C: b:R->K(ARG210-B/G328-D) 
15  317C  327D  C: b:N->M(GLN203-B/G327-D) 
16  318C  326D  T: b:N->M(GLN203-B/A326-D) 
17  319C  325D  A: 
18  320C  324D  C: 
19  321C  323D  A: 
<

>CG1705	Met	FAMILY_UNKNOWN
<

>HLHmbeta-PA	HLHmbeta	HLH	1an4_B	80.4	gi\|156550851\|ref\|XP_001601677.1\|	94.8
rRrahnarERrRRdriNdafeeLrellPtla......pskK..lsKaeiLrlAveYIksLq	HMMER
RKVMKPMLERKRRARINKCLDELKDIMVE-CltqegeHITR--LEKADILELTVEHMKKLR	HLHmbeta-PA
RRSNKPIMEKRRRARINQCLDELKSLILE-AmkkdptRHSK--LEKADILEMTVKHLQQIQ	gi\|156550851\|ref\|XP_001601677.1\|
RRAQHNEVERRRRDKINNWIVQLSKIIPD-Ssm----ESTKsgQSKGGILSKASDYIQELR	1an4_B
bb b b   bbbbb bb                          bbbb              	Backbone contacts
s   s   s  ss                                                	Sidechain contacts
#BP mutations
 0  302C  342D  A: 
 1  303C  341D  C: 
 2  304C  340D  C: 
 3  305C  339D  C: 
 4  306C  338D  G: 
 5  307C  337D  G: 
 6  308C  336D  T: 
 7  309C  335D  C: 
 8  310C  334D  A: 
 9  311C  333D  C: 
10  312C  332D  G: b:K->R(ARG209-B/G312-C) 
11  313C  331D  T: 
12  314C  330D  G: b:R->K(ARG201-B/G314-C) 
13  315C  329D  G: b:R->K(ARG210-B/C329-D) 
14  316C  328D  C: b:R->K(ARG210-B/G328-D) 
15  317C  327D  C: b:N->M(GLN203-B/G327-D) 
16  318C  326D  T: b:N->M(GLN203-B/A326-D) 
17  319C  325D  A: 
18  320C  324D  C: 
19  321C  323D  A: 
<

>HLHmdelta-PA	HLHmdelta	HLH	1an2_A	79.8	gi\|156550851\|ref\|XP_001601677.1\|	94.8
rRrahnarERrRRdriNdafeeLrellPtla......pskKlsKaeiLrlAveYIksLq	HMMER
RKVTKPLLERKRRARMNLYLDELKDLIVD-TmdaqgeQVSKLEKADILELTVNYLKAQQ	HLHmdelta-PA
RRSNKPIMEKRRRARINQCLDELKSLILE-AmkkdptRHSKLEKADILEMTVKHLQQIQ	gi\|156550851\|ref\|XP_001601677.1\|
KRAHHNALERKRRDHIKDSFHSLRDSVPS-L------QGEKASRAQILDKATEYIQYMR	1an2_A
 b   b b b bb   b                         bb               	Backbone contacts
    ss  s  ss                                              	Sidechain contacts
#BP mutations
 0    1B   22C  G: 
 1    2B   21C  T: 
 2    3B   20C  G: 
 3    4B   19C  T: 
 4    5B   18C  A: 
 5    6B   17C  G: 
 6    7B   16C  G: 
 7    8B   15C  T: 
 8    9B   14C  C: 
 9   10B   13C  A: 
10   11B   12C  C: b:K->R(ARG33-A/C11-B) 
11   12B   11C  G: b:K->R(ARG33-A/G12-B) 
12   13B   10C  T: b:R->K(ARG25-A/T13-B) 
13   14B    9C  G: 
14   15B    8C  A: 
15   16B    7C  C: b:M->L(LEU31-A/G7-C) 
16   17B    6C  C: b:M->L(LEU31-A/G6-C) 
17   18B    5C  T: 
18   19B    4C  A: 
19   20B    3C  C: 
20   21B    2C  A: 
21   22B    1C  C: 
<

>CG8631	msl-3	FAMILY_UNKNOWN
<

>CG32491	mod(mdg4)	FAMILY_UNKNOWN
<

>mor-PA	mor	Myb_DNA-binding	1msf_C	55.4	gi\|156548013\|ref\|XP_001605573.1\|	95.8
rgrWtaeEdellveavekhGkgfgIrlsltkanWkkIaeklgpgssnnvegrtaeqcklryykyk	HMMER
AREWTDQETLLLLEGLEMHKDD-----------WNKVCEHVG--------SRTQDECILHFLRLP	mor-PA
TRDWTEQETLLLLEALELHKDD-----------WNKVCEHVG--------SRTQDECILHFLRLP	gi\|156548013\|ref\|XP_001605573.1\|
KTSWTEEEDRIIYQAHKRLGNR-----------WAEIAKLLP--------GRTDNAIKNHWNSTM	1msf_C
b bb                bb           bb   b              b     b   b 	Backbone contacts
                                                     ss  sss sss 	Sidechain contacts
#BP mutations
 0    1A   32B  C: 
 1    2A   31B  C: b:D->E(SER146-C/C2-A) 
 2    3A   30B  T: b:D->E(SER146-C/T3-A) b:T->A(LYS144-C/T3-A) 
 3    4A   29B  A: b:T->A(LYS144-C/A4-A) 
 4    5A   28B  A: 
 5    6A   27B  C: 
 6    7A   26B  T: 
 7    8A   25B  G: 
 8    9A   24B  A: 
 9   10A   23B  C: 
10   11A   22B  A: 
<

>Myb-PA	Myb	Myb_DNA-binding	1mse_C	60.5	gi\|156553697\|ref\|XP_001600125.1\|	77.0
rgrWtaeEdellveav...ekhGkgfgIrlsltkanWkkIaeklgpgssnnvegrtaeqcklryykyk	HMMER
GKRWSKSEDVLLKQLV---ETHGEN-----------WEIIGPHFK--------DRLEQQVQQRWAKVL	Myb-PA
KGRWTKEEDALLKQLVsnaEQLGNG---------LRWDGIAAHFR--------DRSDVQCQQRWAKVV	gi\|156553697\|ref\|XP_001600125.1\|
KGPWTKEEDQRVIKLV---QKYGPK----------RWSVIAKHLK--------GRIGKQCRERWHNHL	1mse_C
bbbb                   bb          bbb                b   b b b  bbb	Backbone contacts
                                                         s  ss   s  	Sidechain contacts
#BP mutations
 0    1A   32B  C: 
 1    2A   31B  C: 
 2    3A   30B  T: 
 3    4A   29B  A: b:V->L(LEU138-C/A4-A) 
 4    5A   28B  A: b:G->K(GLY93-C/A5-A) 
 5    6A   27B  C: b:G->K(GLY93-C/C6-A) b:K->G(LYS92-C/C6-A) 
 6    7A   26B  T: s:V->Q(LYS128-C/T7-A) b:K->G(LYS92-C/T7-A) 
 7    8A   25B  G: s:V->Q(LYS128-C/G8-A) s:V->Q(LYS128-C/C25-B) 
 8    9A   24B  A: s:V->Q(LYS128-C/A9-A) s:V->Q(LYS128-C/T24-B) b:N->E(PRO112-C/T24-B) b:G->N(LYS113-C/T24-B) 
 9   10A   23B  C: b:D->E(SER116-C/G23-B) b:G->N(LYS113-C/G23-B) b:R->-(ARG114-C/G23-B) 
10   11A   22B  A: b:D->E(SER116-C/T22-B) 
<

>Myb-PA	Myb	Myb_DNA-binding	1msf_C	97.9	gi\|156553697\|ref\|XP_001600125.1\|	100.0
rgrWtaeEdellveavekhGkgfgIrlsltkanWkkIaeklgpgssnnvegrtaeqcklryykyk	HMMER
KGPWTRDEDDMVIKLVRNFGPK----------KWTLIARYLN--------GRIGKQCRERWHNHL	Myb-PA
KGPWTKEEDEKVVELVQRYGPK----------KWTLIARHLK--------GRIGKQCRERWHNHL	gi\|156553697\|ref\|XP_001600125.1\|
KGPWTKEEDQRVIKLVQKYGPK----------RWSVIAKHLK--------GRIGKQCRERWHNHL	1msf_C
bbbbb               bb          bbb                b  bb  bb bbbb	Backbone contacts
                                                      s  ss   s  	Sidechain contacts
#BP mutations
 0    1A   32B  C: 
 1    2A   31B  C: 
 2    3A   30B  T: 
 3    4A   29B  A: 
 4    5A   28B  A: 
 5    6A   27B  C: 
 6    7A   26B  T: 
 7    8A   25B  G: 
 8    9A   24B  A: 
 9   10A   23B  C: 
10   11A   22B  A: 
<

>Myb-PA	Myb	Myb_DNA-binding	1h89_C	98.8	gi\|156553697\|ref\|XP_001600125.1\|	100.0
rgrWtaeEdellveavekhGkgfgIrlsltkanWkkIaeklgpgssnnvegrtaeqcklryykyk	HMMER
KTAWTEKEDEIIYQAHLELGNQ-----------WAKIAKRLP--------GRTDNAIKNHWNSTM	Myb-PA
KTAWTEDEDRIIVDAHRRVGNQ-----------WAKIAKLLP--------GRTDNAIKNHWNSTM	gi\|156553697\|ref\|XP_001600125.1\|
KTSWTEEEDRIIYQAHKRLGNR-----------WAEIAKLLP--------GRTDNAIKNHWNSTM	1h89_C
b                   bb           bb                  b   bb   bb 	Backbone contacts
                                                      s  ss  ss  	Sidechain contacts
#BP mutations
 0    2D   26E  A: 
 1    3D   25E  T: 
 2    4D   24E  G: 
 3    5D   23E  T: 
 4    6D   22E  G: 
 5    7D   21E  G: 
 6    8D   20E  C: 
 7    9D   19E  G: 
 8   10D   18E  C: 
 9   11D   17E  A: 
10   12D   16E  A: 
11   13D   15E  T: 
12   14D   14E  C: 
13   15D   13E  C: 
14   16D   12E  T: 
15   17D   11E  T: 
16   18D   10E  A: 
17   19D    9E  A: 
18   20D    8E  C: 
19   21D    7E  G: 
20   22D    6E  G: 
21   23D    5E  A: 
22   24D    4E  C: 
23   25D    3E  T: 
24   26D    2E  G: 
<

>nau-PA	nau	HLH	1mdy_A	100.0	gi\|156537534\|ref\|XP_001607515.1\|	100.0
rRrahnarERrRRdriNdafeeLrellPtlapskKlsKaeiLrlAveYIksLq	HMMER
RRKAATMRERRRLRKVNEAFEILKRRTSS-NPNQRLPKVEILRNAIEYIESLE	nau-PA
RRKAATLRERRRLRKVNEAFEILKRRTSD-NPNQRLPKVEILRNAIDYIESLE	gi\|156537534\|ref\|XP_001607515.1\|
RRKAATMRERRRLSKVNEAFETLKRSTSS-NPNQRLPKVEILRNAIRYIEGLQ	1mdy_A
bb   b b b b    b                 b bb               	Backbone contacts
 s   s ss  s                                         	Sidechain contacts
#BP mutations
 0    1E   28F  T: 
 1    2E   27F  C: 
 2    3E   26F  A: 
 3    4E   25F  A: 
 4    5E   24F  C: 
 5    6E   23F  A: 
 6    7E   22F  G: 
 7    8E   21F  C: 
 8    9E   20F  T: 
 9   10E   19F  G: 
10   11E   18F  T: 
11   12E   17F  T: 
12   13E   16F  G: 
13   14E   15F  A: 
<

>slou-PA	slou	Homeobox	3hdd_A	100.0	gi\|156541894\|ref\|XP_001601013.1\|	100.0
rrkRTtftpeQleeLEkeFqknrYPsreeReeLAkkLYgLterqVkvWFQNRRaKwKk	HMMER
RRARTAFTYEQLVSLENKFKTTRYLSVCERLNLALSL-SLTETQVKIWFQNRRTKWKK	slou-PA
RKPRTPFTTQQLLALEKKFRERQYLSVAERAEFSSSL-HLTETQVKIWFQNRRAKAKR	gi\|156541894\|ref\|XP_001601013.1\|
---RTAFSSEQLARLKREFNENRYLTERRRQQLSSEL-GLNEAQIKIWFQNKRAKIKK	3hdd_A
   bb b    b           bb    b             b b b b  b b b 	Backbone contacts
   s                                          s  ss       	Sidechain contacts
#BP mutations
 0  202C  342D  T: 
 1  203C  341D  T: 
 2  204C  340D  T: 
 3  205C  339D  G: 
 4  206C  338D  C: 
 5  207C  337D  C: 
 6  208C  336D  A: 
 7  209C  335D  T: 
 8  210C  334D  G: 
 9  211C  333D  T: 
10  212C  332D  A: 
11  213C  331D  A: 
12  214C  330D  T: 
13  215C  329D  T: 
14  216C  328D  A: 
15  217C  327D  C: 
16  218C  326D  C: 
17  219C  325D  T: 
18  220C  324D  A: 
19  221C  323D  A: 
<

>odd-PA	odd	zf-C2H2	1ubd_C	78.0	gi\|156545193\|ref\|XP_001603660.1\|	100.0
ykCpf.dCgksFsrksnLkrHlrtH	HMMER
FICK--YCNRQFTKSYNLLIHERTH	odd-PA
FICK--FCNRQFTKSYNLLIHERTH	gi\|156545193\|ref\|XP_001603660.1\|
YVCPFdGCNKKFAQSTNLKSHILTH	1ubd_C
           b    b      b 	Backbone contacts
             s ss        	Sidechain contacts
#BP mutations
 0    1A   40B  A: 
 1    2A   39B  G: 
 2    3A   38B  G: 
 3    4A   37B  G: 
 4    5A   36B  T: 
 5    6A   35B  C: 
 6    7A   34B  T: 
 7    8A   33B  C: 
 8    9A   32B  C: 
 9   10A   31B  A: 
10   11A   30B  T: 
11   12A   29B  T: 
12   13A   28B  T: 
13   14A   27B  T: 
14   15A   26B  G: 
15   16A   25B  A: 
16   17A   24B  A: 
17   18A   23B  G: 
18   19A   22B  C: 
19   20A   21B  G: 
<

>odd-PA	odd	zf-C2H2	1a1g_A	86.8	gi\|156545195\|ref\|XP_001603713.1\|	100.0
ykCpfdCgksFsrksnLkrHlrtH	HMMER
YSCD-ICGKAFRRQDHLRDHRYIH	odd-PA
YSCD-ICGKAFRRQDHLRDHRYIH	gi\|156545195\|ref\|XP_001603713.1\|
FQCR-ICMRNFSRSDHLTTHIRTH	1a1g_A
b       b bbbb b   b  b 	Backbone contacts
            s ss  s     	Sidechain contacts
#BP mutations
 0    2B   61C  G: 
 1    3B   60C  C: 
 2    4B   59C  G: 
 3    5B   58C  T: 
 4    6B   57C  G: 
 5    7B   56C  G: 
 6    8B   55C  G: 
 7    9B   54C  C: 
 8   10B   53C  G: 
 9   11B   52C  T: 
<

>odd-PA	odd	zf-C2H2	1mey_C	80.2	gi\|156545193\|ref\|XP_001603660.1\|	100.0
ykCpfdCgksFsrksnLkrHlrtH	HMMER
FKCS-DCGKGFCQSRTLAVHKVTH	odd-PA
FKCG-DCGKGFCQSRTLAVHKTTH	gi\|156545193\|ref\|XP_001603660.1\|
YKCP-ECGKSFSQSSDLQKHQRTH	1mey_C
b       b b bb     b  b 	Backbone contacts
            ssss  s     	Sidechain contacts
#BP mutations
 0    2A   13B  T: 
 1    3A   12B  G: 
 2    4A   11B  A: 
 3    5A   10B  G: 
 4    6A    9B  G: 
 5    7A    8B  C: 
 6    8A    7B  A: 
 7    9A    6B  G: 
 8   10A    5B  A: 
 9   11A    4B  A: 
10   12A    3B  C: 
11   13A    2B  T: 
<

>odd-PA	odd	zf-C2H2	1g2d_C	83.5	gi\|156545193\|ref\|XP_001603660.1\|	94.4
ykCpf.dCgksFsrksnLkrHlrtH	HMMER
HKCP--ICQRSFNQRANLKSHLQSH	odd-PA
HKCP--VCSRSFNQRSNLKSHMLSH	gi\|156545193\|ref\|XP_001603660.1\|
YACPVeSCDRRFSQKTNLDTHIRIH	1g2d_C
         bbb  b     b  b 	Backbone contacts
             s ss        	Sidechain contacts
#BP mutations
 0    2A   32B  G: 
 1    3A   31B  A: 
 2    4A   30B  C: 
 3    5A   29B  G: 
 4    6A   28B  C: 
 5    7A   27B  T: 
 6    8A   26B  A: 
 7    9A   25B  T: 
 8   10A   24B  A: 
 9   11A   23B  A: 
10   12A   22B  A: 
11   13A   21B  A: s:S->A(THR120-C/T21-B) 
12   14A   20B  G: s:S->A(THR120-C/C20-B) 
13   15A   19B  G: 
14   16A   18B  A: 
<

>opa-PA	opa	zf-C2H2	2gli_A	94.1	gi\|156543689\|ref\|XP_001605506.1\|	100.0
ykCpf.dCg...ksFsrksnLkrHlrtH	HMMER
HACFWvGCSrngRPFKAKYKLVNHIRVH	opa-PA
HACLWqGCGrkgKAFKAKYKLVNHIRVH	gi\|156543689\|ref\|XP_001605506.1\|
FVCHWgGCSrelRPFKAQYMLVVHMRRH	2gli_A
         b    bbbbb    b  b 	Backbone contacts
                s s         	Sidechain contacts
#BP mutations
 0    2C   21D  T: 
 1    3C   20D  T: 
 2    4C   19D  C: 
 3    5C   18D  G: 
 4    6C   17D  T: 
 5    7C   16D  C: 
 6    8C   15D  T: 
 7    9C   14D  T: 
 8   10C   13D  G: 
 9   11C   12D  G: 
10   12C   11D  G: 
11   13C   10D  T: 
12   14C    9D  G: 
13   15C    8D  G: 
14   16C    7D  T: 
15   17C    6D  C: 
16   18C    5D  C: 
17   19C    4D  A: 
18   20C    3D  C: 
19   21C    2D  G: 
<

>opa-PA	opa	zf-C2H2	2gli_A	94.5	gi\|156543689\|ref\|XP_001605506.1\|	100.0
ykCpf.dCgksFsrksnLkrHlrtH	HMMER
FACPHpGCGKVFARSENLKIHKRTH	opa-PA
FPCPYtGCGKVFARSENLKIHKRTH	gi\|156543689\|ref\|XP_001605506.1\|
HKCTFeGCRKSYSRLENLKTHLRSH	2gli_A
         b bbb bb b      	Backbone contacts
             s  s        	Sidechain contacts
#BP mutations
 0    2C   21D  T: 
 1    3C   20D  T: 
 2    4C   19D  C: 
 3    5C   18D  G: 
 4    6C   17D  T: 
 5    7C   16D  C: 
 6    8C   15D  T: 
 7    9C   14D  T: 
 8   10C   13D  G: 
 9   11C   12D  G: 
10   12C   11D  G: 
11   13C   10D  T: 
12   14C    9D  G: 
13   15C    8D  G: 
14   16C    7D  T: 
15   17C    6D  C: 
16   18C    5D  C: 
17   19C    4D  A: 
18   20C    3D  C: 
19   21C    2D  G: 
<

>opa-PA	opa	zf-C2H2	1mey_C	85.7	gi\|156543689\|ref\|XP_001605506.1\|	100.0
ykCpf.dCgksFsrksnLkrHlrtH	HMMER
FKCEHeGCDRRFANSSDRKKHSHVH	opa-PA
FKCEFpTCERRFANSSDRKKHSHVH	gi\|156543689\|ref\|XP_001605506.1\|
YKCP--ECGKSFSQSSDLQKHQRTH	1mey_C
b        b b bb     b  b 	Backbone contacts
             ssss  s     	Sidechain contacts
#BP mutations
 0    2A   13B  T: 
 1    3A   12B  G: 
 2    4A   11B  A: 
 3    5A   10B  G: 
 4    6A    9B  G: 
 5    7A    8B  C: 
 6    8A    7B  A: 
 7    9A    6B  G: 
 8   10A    5B  A: 
 9   11A    4B  A: 
10   12A    3B  C: 
11   13A    2B  T: 
<

>opa-PA	opa	zf-C2H2	2gli_A	93.5	gi\|156543689\|ref\|XP_001605506.1\|	100.0
ykCpf.dCgksFsrksnLkrHlrt.H	HMMER
YNCRInGCDKSYTHPSSLRKHMKV-H	opa-PA
YNCRVsGCDKSYTHPSSLRKHMKV-H	gi\|156543689\|ref\|XP_001605506.1\|
YVCKLpGCTKRYTDPSSLRKHVKTvH	2gli_A
         bbbb b b b b     	Backbone contacts
             ssss ss      	Sidechain contacts
#BP mutations
 0    2C   21D  T: 
 1    3C   20D  T: 
 2    4C   19D  C: 
 3    5C   18D  G: 
 4    6C   17D  T: 
 5    7C   16D  C: 
 6    8C   15D  T: 
 7    9C   14D  T: 
 8   10C   13D  G: 
 9   11C   12D  G: 
10   12C   11D  G: 
11   13C   10D  T: 
12   14C    9D  G: 
13   15C    8D  G: 
14   16C    7D  T: 
15   17C    6D  C: 
16   18C    5D  C: 
17   19C    4D  A: 
18   20C    3D  C: 
19   21C    2D  G: 
<

>osa-PA	osa	ARID	1kqq_A	57.0	gi\|156555059\|ref\|XP_001603951.1\|	72.4
eaqtrerkeFldrLikFmekrgtpltkiPvvgkkeLDLYrLyrlVkekGGfqqVtkdkkWseiareLgipdsisRGVPSsagslLrshYmryLypfEcyeeeen.....lpdeteaamdme	HMMER
MDDNPDRRGWLDKLRAFMEERRTPITACPTISKQPLDLYRLYIYVKERGGFVEVTKSKTWKDIAGLLGIGAS------SSAAYTLRKHYTKNLLTFECHFDRGDidplpIIQQVEAGSKKK	osa-PA
EAKTRIKLNFLDQIAKFWELQGS-SLKIPLVERKALDLYSLHRIVTDEGGIETVTKERRWAKVANKLGYPSGR------SVGSILKSHYERILYPFDVFKQGKT-----LKIEPDSDANEK	gi\|156555059\|ref\|XP_001603951.1\|
INDDPKRKEFLDDLFSFMQKRGTPINRLPIMAKSVLDLYELYNLVIARGGLVDVINKKLWQEIIKGLHLPSSIT-----SAALTLRTQYMKYLYPYECEKKNLS-----TPAELQAAIDGN	1kqq_A
                          bbbbbbb                        b bb  b       bb        bb  b                                  b	Backbone contacts
                                                                         s     s  s                                      	Sidechain contacts
#BP mutations
 0  401B  430C  C: 
 1  402B  429C  C: 
 2  403B  428C  T: 
 3  404B  427C  G: 
 4  405B  426C  T: 
 5  406B  425C  A: b:K->A(ARG45-A/A406-B) 
 6  407B  424C  T: b:K->A(ARG45-A/T407-B) b:I->C(LEU46-A/T407-B) b:L->T(ILE48-A/T407-B) 
 7  408B  423C  T: b:L->T(ILE48-A/T408-B) b:V->I(MET49-A/T408-B) b:E->S(ALA50-A/T408-B) b:R->K(LYS51-A/T408-B) b:R->-(ILE91-A/T408-B) 
 8  409B  422C  G: b:G->S(SER90-A/G409-B) b:R->-(ILE91-A/G409-B) 
 9  410B  421C  A: s:S->Y(LEU96-A/T421-C) b:G->S(SER90-A/A410-B) 
10  411B  420C  T: s:S->Y(LEU96-A/A420-C) b:S->Y(LEU96-A/A420-C) b:K->R(ARG99-A/A420-C) 
11  412B  419C  G: b:A->K(GLN79-A/C419-C) b:G->A(ALA95-A/C419-C) b:R->K(LYS76-A/C419-C) b:K->R(ARG99-A/C419-C) 
12  413B  418C  T: b:A->K(GLN79-A/A418-C) b:R->K(LYS76-A/A418-C) 
13  414B  417C  G: 
14  415B  416C  G: 
<

>CG5109	Pcl	FAMILY_UNKNOWN
<

>pnr-PA	pnr	GATA	5gat_A	94.8	gi\|156538721\|ref\|XP_001607828.1\|	100.0
CsnCgttkTplWRrgpdGnrtLCNACGLyykkhgvk	HMMER
CVNCGAISTPLWRRDGTGHY-LCNACGLYHKMNGMN	pnr-PA
CVNCGAVSTPLWRRDGTGHY-LCNACGLYHKMNGMN	gi\|156538721\|ref\|XP_001607828.1\|
CTNCFTQTTPLWRRNPEGQP-LCNACGLFLKLHGVV	5gat_A
         bbbbb         bb   b   b   	Backbone contacts
          s s              ss  s    	Sidechain contacts
#BP mutations
 0  101B  126C  C: 
 1  102B  125C  A: 
 2  103B  124C  G: 
 3  104B  123C  C: 
 4  105B  122C  G: 
 5  106B  121C  A: 
 6  107B  120C  T: 
 7  108B  119C  A: 
 8  109B  118C  G: 
 9  110B  117C  A: 
10  111B  116C  G: 
11  112B  115C  A: 
12  113B  114C  C: 
<

>pnr-PA	pnr	GATA	2gat_A	100.0	gi\|156538725\|ref\|XP_001607832.1\|	100.0
CsnCgttkTplWRrgpdGnrtLCNACGLyykkhgvk	HMMER
CTNCGTRTTTLWRRNNDGEP-VCNACGLYYKLHGVN	pnr-PA
CANCSTTTTTLWRRNNNGEP-VCNACGLYFKLHGVN	gi\|156538725\|ref\|XP_001607832.1\|
CSNCQTSTTTLWRRSPMGDP-VCNACGLYYKLHQVN	2gat_A
         b bb           b   b bbb   	Backbone contacts
         ss s          s   s   s    	Sidechain contacts
#BP mutations
 0  101B  132C  G: 
 1  102B  131C  T: 
 2  103B  130C  T: 
 3  104B  129C  G: 
 4  105B  128C  C: 
 5  106B  127C  A: 
 6  107B  126C  G: 
 7  108B  125C  A: 
 8  109B  124C  T: 
 9  110B  123C  A: 
10  111B  122C  A: 
11  112B  121C  A: 
12  113B  120C  C: 
13  114B  119C  A: 
14  115B  118C  T: 
15  116B  117C  T: 
<

>pnt-PD	pnt	Ets	1k78_B	100.0	gi\|156540624\|ref\|XP_001599483.1\|	99.1
qiqLWQFLleLLtdrqdnsdfIrWtgrdkGeFKlvSKDpeeVARLWGerKNNkpnMNYdKLSRALRYYYkknIirKvkGkRlvYkFvse	HMMER
PIQLWQFLLELLLD-KTCQSFISWTG-DGWEFKLT--DPDEVARRWGIRKN-KPKMNYEKLSRGLRYYYDKNIIHKTAGKRYVYRFVCD	pnt-PD
QIQLWQFLLELLTD-REHKGAIQWVG-TEGEFKLN--QPEAVAQLWGARKN-KPSMNYEKLSRALRYYYDGDMISKVQGKRFVYKFVCD	gi\|156540624\|ref\|XP_001599483.1\|
-IQLWQFLLELLTD-KSCQSFISWTG-DGWEFKLS--DPDEVARRWGKRKN-KPKMNYEKLSRGLRYYYDKNIIHKTAGKRYVYRFVCD	1k78_B
 bbbb                                        b   b  b bb   b  b  bbbb      b    b        	Backbone contacts
                                                           s  s  ss                      	Sidechain contacts
#BP mutations
 0    3C   27D  G: 
 1    4C   26D  T: 
 2    5C   25D  G: 
 3    6C   24D  C: 
 4    7C   23D  C: 
 5    8C   22D  G: 
 6    9C   21D  G: 
 7   10C   20D  A: b:S->K(LYS383-B/T20-D) 
 8   11C   19D  G: 
 9   12C   18D  A: 
10   13C   17D  T: 
11   14C   16D  G: 
12   15C   15D  G: 
13   16C   14D  G: 
14   17C   13D  C: 
15   18C   12D  T: 
16   19C   11D  C: 
17   20C   10D  C: 
18   21C    9D  A: 
19   22C    8D  G: 
20   23C    7D  T: 
21   24C    6D  G: 
22   25C    5D  G: 
23   26C    4D  C: 
24   27C    3D  C: 
<

>Poxm-PA	Poxm	PAX	1pdn_C	99.0	gi\|156543421\|ref\|XP_001600633.1\|	100.0
gqgrvnqLGGvFvnGRPLPnaiRqkivElAhsGvRPCdisRqLrvshGCvsKiLaRyqEtGsirPgviGGsKPkvatPevvkkieeykrenPgiFaWEiRdkLlkegvcdkdnvPsvssisRilR	HMMER
QYGEVNQLGGVFVNGRPLPNATRMRIVELARLGIRPCDISRQLRVSHGCVSKILARYHETGSILPGAIGGSKPRVTTPKVVNYIRELKQRDPGIFAWEIRDRLLSEGICDKTNVPSVSSISRILR	Poxm-PA
QYGEVNQLGGVFVNGRPLPNAVRLRIVELAQLGIRPCDISRQLRVSHGCVSKILARYHETGSILPGAIGGSKPRVTTPKVVQYIKQLKHKDPGIFAWEIRDRLLSDGVCDKYNVPSVSSISRILR	gi\|156543421\|ref\|XP_001600633.1\|
-QGRVNQLGGVFINGRPLPNNIRLKIVEMAADGIRPCVISRQLRVSHGCVSKILNRYQETGSIRPGVIGGSKPRIATPEIENRIEEYKRSSPGMFSWEIREKLIREGVCDRSTAPSVSAISRLV-	1pdn_C
     bb    b bbbbb    b           bbb       bb  b bb   b        bbbbbbbbb                                                    	Backbone contacts
             ss                              ssss ss               ssss                                                      	Sidechain contacts
#BP mutations
 0    3A   30B  C: 
 1    4A   29B  G: 
 2    5A   28B  T: 
 3    6A   27B  C: 
 4    7A   26B  A: 
 5    8A   25B  C: 
 6    9A   24B  G: 
 7   10A   23B  G: 
 8   11A   22B  T: 
 9   12A   21B  T: 
10   13A   20B  G: 
11   14A   19B  A: 
12   15A   18B  C: 
<

>Poxn-PA	Poxn	PAX	1mdm_A	98.9	gi\|156546316\|ref\|XP_001606282.1\|	99.7
gqgrvnqLGGvFvnGRPLPnaiRqkivElAhsGvRPCdisRqLrvshGCvsKiLaRyqEtGsirPgviGGsKPk.vatPevvkkieeykrenPgiFaWEiRdkLlkegvcdkdnvPsvssisRilR	HMMER
GQAGVNQLGGVFVNGRPLPDCVRRRIVDLALCGVRPCDISRQLLVSHGCVSKILTRFYETGSIRPGSIGGSKTKqVATPTVVKKIIRLKEENSGMFAWEIREQLQQQRVCDPSSVPSISSINRILR	Poxn-PA
GQAGVNQLGGVFVNGRPLPDCVRQKIVQLALMGVRPCDISRQLLVSHGCVSKILTRFYETGSIRPGSIGGSKTKqVATPSIVKKILRMKQENPTIFAWEIREQLAREG-CDPQNLPSVSSINRILR	gi\|156546316\|ref\|XP_001606282.1\|
---GVNQLGGVFVNGRPLPDVVRQRIVELAHQGVRPCDISRQLRVSHGCVSKILGRYYETGSIKPGVIGGSKPK-VATPKVVEKIAEYKRQNPTMFAWEIRDRLLAERVCDNDTVPSVSSINRIIR	1mdm_A
    bbb    b bbbbb    b           bbb   b   bbb b bbb           bbbbbbbbbb bb                 bbb                  bb  b bb  b	Backbone contacts
             ss                              sss  ss               ssss                                             s ss ss   	Sidechain contacts
#BP mutations
 0    2C   26D  T: 
 1    3C   25D  G: 
 2    4C   24D  C: 
 3    5C   23D  C: 
 4    6C   22D  G: 
 5    7C   21D  G: 
 6    8C   20D  A: 
 7    9C   19D  G: 
 8   10C   18D  A: 
 9   11C   17D  T: 
10   12C   16D  G: 
11   13C   15D  G: 
12   14C   14D  G: 
13   15C   13D  C: 
14   16C   12D  T: 
15   17C   11D  C: 
16   18C   10D  C: 
17   19C    9D  A: 
18   20C    8D  G: 
19   21C    7D  T: 
20   22C    6D  G: 
21   23C    5D  G: 
22   24C    4D  C: 
23   25C    3D  C: 
24   26C    2D  T: b:I->M(MET109-A/A2-D) 
<

>prd-PA	prd	Homeobox	1fjl_A	97.4	gi\|156541132\|ref\|XP_001599246.1\|	99.2
rrkRTtftpeQleeLEkeFqknrYPsreeReeLAkkLYgLterqVkvWFQNRRaKwKk	HMMER
RRCRTTFSASQLDELERAFERTQYPDIYTREELAQRT-NLTEARIQVWFSNRRARLRK	prd-PA
RRSRTTFTAQQLDELERAFERTQYPDIYTREELAQRT-KLTEARIQVWFSNRRARLRK	gi\|156541132\|ref\|XP_001599246.1\|
RRSRTTFSASQLDELERAFERTQYPDIYTREELAQRT-NLTEARIQVWFQNRRARLRK	1fjl_A
bbbbb b                b  b  b             b bbb  b b b b 	Backbone contacts
s  s                                          s  ss     s 	Sidechain contacts
#BP mutations
 0    2D   14E  A: 
 1    3D   13E  T: 
 2    4D   12E  A: 
 3    5D   11E  A: b:S->C(SER4-A/A5-D) 
 4    6D   10E  T: 
 5    7D    9E  C: 
 6    8D    8E  T: 
 7    9D    7E  G: 
 8   10D    6E  A: 
 9   11D    5E  T: 
10   12D    4E  T: 
11   13D    3E  A: 
12   14D    2E  C: 
<

>prd-PA	prd	PAX	1pdn_C	100.0	gi\|156541132\|ref\|XP_001599246.1\|	100.0
gqgrvnqLGGvFvnGRPLPnaiRqkivElAhsGvRPCdisRqLrvshGCvsKiLaRyqEtGsirPgviGGsKPkvatPevvkkieeykrenPgiFaWEiRdkLlkegvcdkdnvPsvssisRilR	HMMER
GQGRVNQLGGVFINGRPLPNNIRLKIVEMAADGIRPCVISRQLRVSHGCVSKILNRYQETGSIRPGVIGGSKPRIATPEIENRIEEYKRSSPGMFSWEIREKLIREGVCDRSTAPSVSAISRLVR	prd-PA
GQGRVNQLGGVFINGRPLPNHIRLKIVEMAAQGVRPCVISRNLRVSHGCVSKILNRYQETGSIRPGVIGGSKPRVATPEVESKIESYKRDNPSIFSWEVRDRLIKEGICDRTTAPSVSAISRLIR	gi\|156541132\|ref\|XP_001599246.1\|
-QGRVNQLGGVFINGRPLPNNIRLKIVEMAADGIRPCVISRQLRVSHGCVSKILNRYQETGSIRPGVIGGSKPRIATPEIENRIEEYKRSSPGMFSWEIREKLIREGVCDRSTAPSVSAISRLV-	1pdn_C
     bb    b bbbbb    b           bbb       bb  b bb   b        bbbbbbbbb                                                    	Backbone contacts
             ss                              ssss ss               ssss                                                      	Sidechain contacts
#BP mutations
 0    3A   30B  C: 
 1    4A   29B  G: 
 2    5A   28B  T: 
 3    6A   27B  C: 
 4    7A   26B  A: 
 5    8A   25B  C: 
 6    9A   24B  G: 
 7   10A   23B  G: 
 8   11A   22B  T: 
 9   12A   21B  T: 
10   13A   20B  G: 
11   14A   19B  A: 
12   15A   18B  C: 
<

>CG18572	r	FAMILY_UNKNOWN
<

>CG7230	rib	FAMILY_UNKNOWN
<

>CG12559	rl	FAMILY_UNKNOWN
<

>rn-PA	rn	zf-C2H2	1a1k_A	69.1	GLEAN_04225	88.2
ykCpf.dCgksFsrksnLkrHlrtH	HMMER
YQCK--MCPQIFSSKADLQLHTQIH	rn-PA
YVCS--LCNKAFSSKGHLSLHARIH	GLEAN_04225
YACPVeSCDRRFSRSADLTRHIRIH	1a1k_A
         b b b  b   b  b 	Backbone contacts
             s  s  s     	Sidechain contacts
#BP mutations
 0    2B   61C  G: 
 1    3B   60C  C: 
 2    4B   59C  G: 
 3    5B   58C  T: 
 4    6B   57C  G: 
 5    7B   56C  G: b:K->Q(ARG114-A/G7-B) b:H->D(ASP121-A/G7-B) 
 6    8B   55C  G: s:H->D(ASP121-A/G8-B) b:H->D(ASP121-A/G8-B) 
 7    9B   54C  A: s:H->D(ASP121-A/A9-B) 
 8   10B   53C  C: 
 9   11B   52C  C: 
<

>rn-PA	rn	zf-C2H2	1mey_C	76.6	gi\|156540850\|ref\|XP_001601842.1\|	100.0
ykCpfdCgksFsrksnLkrHlrtH	HMMER
YKCT-QCSKAFANSSYLSQHTRIH	rn-PA
YKCT-QCSKAFANSSYLSQHTRIH	gi\|156540850\|ref\|XP_001601842.1\|
YKCP-ECGKSFSQSSDLQKHQRTH	1mey_C
b       b b bb     b  b 	Backbone contacts
            ssss  s     	Sidechain contacts
#BP mutations
 0    2A   13B  T: 
 1    3A   12B  G: 
 2    4A   11B  A: 
 3    5A   10B  G: 
 4    6A    9B  G: 
 5    7A    8B  C: 
 6    8A    7B  A: 
 7    9A    6B  G: 
 8   10A    5B  A: 
 9   11A    4B  A: 
10   12A    3B  C: 
11   13A    2B  T: 
<

>rn-PA	rn	zf-C2H2	1mey_C	83.8	gi\|156540850\|ref\|XP_001601842.1\|	100.0
ykCpfdCgksFsrksnLkrHlrtH	HMMER
YRCE-ICQRKFTQLSHLQQHIRTH	rn-PA
YRCE-ICQRKFTQLSHLQQHIRTH	gi\|156540850\|ref\|XP_001601842.1\|
YKCP-ECGKSFSQSSNLQKHQRTH	1mey_C
        b bbb  b b b  b 	Backbone contacts
            s ss  s     	Sidechain contacts
#BP mutations
 0    2A   13B  T: 
 1    3A   12B  G: 
 2    4A   11B  A: 
 3    5A   10B  G: 
 4    6A    9B  G: 
 5    7A    8B  C: 
 6    8A    7B  A: 
 7    9A    6B  G: 
 8   10A    5B  A: 
 9   11A    4B  A: 
10   12A    3B  C: 
11   13A    2B  T: 
<

>rn-PA	rn	zf-C2H2	1mey_C	87.4	gi\|156540850\|ref\|XP_001601842.1\|	100.0
ykCpf.dCgksFsrksnLkrHlrtH	HMMER
YKCRHpGCQKAFSQLSNLQSHSRCH	rn-PA
YKCRHpGCTKAFSQLSNLQSHSRCH	gi\|156540850\|ref\|XP_001601842.1\|
YKCP--ECGKSFSQSSNLQKHQRTH	1mey_C
         b bbb  b b b  b 	Backbone contacts
             s ss  s     	Sidechain contacts
#BP mutations
 0    2A   13B  T: 
 1    3A   12B  G: 
 2    4A   11B  A: 
 3    5A   10B  G: 
 4    6A    9B  G: 
 5    7A    8B  C: 
 6    8A    7B  A: 
 7    9A    6B  G: 
 8   10A    5B  A: 
 9   11A    4B  A: 
10   12A    3B  C: 
11   13A    2B  T: 
<

>rn-PA	rn	zf-C2H2	1g2f_C	67.6	gi\|156540850\|ref\|XP_001601842.1\|	100.0
ykCpfdCgksFsrksnLkrHlrtH	HMMER
FKCN-SCYKCFSDEPSLLEHIPKH	rn-PA
YKCN-SCYKCFSDEPSLLEHIPKH	gi\|156540850\|ref\|XP_001601842.1\|
FQCR-ICMRNFSQQASLNAHIRTH	1g2f_C
        b bbbb   bbb  b 	Backbone contacts
           sssss  s     	Sidechain contacts
#BP mutations
 0    2A   32B  G: 
 1    3A   31B  A: 
 2    4A   30B  C: 
 3    5A   29B  G: 
 4    6A   28B  C: 
 5    7A   27B  T: 
 6    8A   26B  A: 
 7    9A   25B  T: 
 8   10A   24B  A: 
 9   11A   23B  A: 
10   12A   22B  A: 
11   13A   21B  A: 
12   14A   20B  G: 
13   15A   19B  G: 
14   16A   18B  A: 
<

>rn-PA	rn	zf-C2H2	1ubd_C	87.5	gi\|156540850\|ref\|XP_001601842.1\|	96.8
ykCpf.dCgksFsrksnLkrHlrtH	HMMER
HICQ--YCGKSYTQETYLTKHMQKH	rn-PA
HICQ--YCGKSYTQETYLAKHMQKH	gi\|156540850\|ref\|XP_001601842.1\|
IACPHkGCTKMFRDNSAMRKHLHTH	1ubd_C
         b bb     b b  b 	Backbone contacts
                   s     	Sidechain contacts
#BP mutations
 0    1A   40B  A: 
 1    2A   39B  G: 
 2    3A   38B  G: b:A->T(ARG314-C/G3-A) 
 3    4A   37B  G: 
 4    5A   36B  T: 
 5    6A   35B  C: 
 6    7A   34B  T: 
 7    8A   33B  C: 
 8    9A   32B  C: 
 9   10A   31B  A: 
10   11A   30B  T: 
11   12A   29B  T: 
12   13A   28B  T: 
13   14A   27B  T: 
14   15A   26B  G: 
15   16A   25B  A: 
16   17A   24B  A: 
17   18A   23B  G: 
18   19A   22B  C: 
19   20A   21B  G: 
<

>run-PA	run	Runt	1h9d_A	100.0	gi\|156538857\|ref\|XP_001608025.1\|	100.0
ertlrelleehPgeLvktsSPnflcsvLPkHWRSNKtLpvaFkVvaLgevpDgTmVtirAGNDEnyCaELRNatavmknqVAkFNDLRFVGRSGRGksFtLTItistnPpqvATykkaIKVTVDGPRepRskksk	HMMER
FASLHEMLQEYHGELAQTGSPSILCSALPNHWRSNKSLPGAFKVIALDDVPDGTLVSIKCGNDENYCGELRNCTTTMKNQVAKFNDLRFVGRSGRGKSFTLTITIATYPVQIASYSKAIKVTVDGPREPRSKQSY	run-PA
ERTLDGLLAEHPGELVRTGSPHVVCTVLPSHWRSNKTLPVAFKVVALGEVGDGTLVTVRAGNDENCCAELRNSTALMKNQVAKFNDLRFVGRSGRGKSFTLTIMLQTSPPQIATLSKAIKVTVDGPREPRSKTRH	gi\|156538857\|ref\|XP_001608025.1\|
------VLADHPGELVRTDSPNFLCSVLPTHWRCNKTLPIAFKVVALGDVPDGTLVTVMAGNDENYSAELRNATAAMKNQVARFNDLRFVGRSGRGKSFTLTITVFTNPPQVATYHRAIKITVDGPREPRR----	1h9d_A
                              b b  b                                                   b   b  bb                       b bb   b  b     	Backbone contacts
                                s                                                             s                           ss  s  s     	Sidechain contacts
#BP mutations
 0    1E   10F  G: 
 1    2E    9F  T: 
 2    3E    8F  T: 
 3    4E    7F  G: 
 4    5E    6F  C: 
 5    6E    5F  G: 
 6    7E    4F  G: 
 7    8E    3F  T: 
 8    9E    2F  T: 
 9   10E    1F  G: 
<

>CG2621	sgg	FAMILY_UNKNOWN
<

>slp1-PA	slp1	Fork_head	2c6y_B	95.3	gi\|156550259\|ref\|XP_001602513.1\|	97.1
KPPYSYiaLItmAIqqySpekrLtLseIYkfImdrFPYYRqnkqgWQNSIRHNLSLNkcFiKVpRspdkpGKGsyWtldPeaedmFenkkkkgsflkrrrr	HMMER
KPPYSYNALIMMAIQD-SPEQRLTLNGIYQYLINRFPYFKANKRGWQNSIRHNLSLNKCFTKIPRSYDDPGKGNYWILDPSAEEVFIG----ETTGKLRRK	slp1-PA
KPPYSYNALIMMAIRQ-SPEKRLTLNGIYEYIMRNFPYYENNKQGWQNSIRHNLSLNKCFVKVPRHYDDPGKGNYWMLDASSEDVFIG----GTTGKLRRR	gi\|156550259\|ref\|XP_001602513.1\|
KPPYSYAQLIVQAITM-APDKQLTLNGIYTHITKNYPYYRTADKGWQNSIRHNLSLNRYFIKVPRSQEEPGKGSFWRIDPASESKLIE----QAF---RKR	2c6y_B
     b                  bb  b               b   b b   b      b         bbb b                        b	Backbone contacts
                                           s   s  ss  s                                              	Sidechain contacts
#BP mutations
 0    2C   16D  G: 
 1    3C   15D  T: 
 2    4C   14D  T: 
 3    5C   13D  G: 
 4    6C   12D  T: 
 5    7C   11D  A: 
 6    8C   10D  A: 
 7    9C    9D  A: 
 8   10C    8D  C: b:R->K(ARG95-B/C10-C) 
 9   11C    7D  A: 
10   12C    6D  A: 
11   13C    5D  T: 
12   14C    4D  A: 
13   15C    3D  C: 
14   16C    2D  A: s:Q->R(LYS45-B/T2-D) 
<

>so-PA	so	Homeobox	2hdd_B	82.8	gi\|156543409\|ref\|XP_001600428.1\|	100.0
rrkRTtftpeQleeLEkeFqknrYPsreeReeLAkkLYgLterqVkvWFQNRRaKwKk	HMMER
ETSY-CFKEKSRSVLRDWYSHNPYPSPREKRDLAEAT-GLTTTQVSNWFKNRRQRDRA	so-PA
ETSY-CFKEKSRLVLRKWYDTNPYPSPREKQELAETT-GLTTTQVSNWFKNRRQRDRA	gi\|156543409\|ref\|XP_001600428.1\|
KRPRTAFSSEQLARLKREFNENRYLTERRRQQLSSEL-GLNEAQIKIWFKNKRAKIK-	2hdd_B
bb                     b     b               b   b  b   b 	Backbone contacts
                                              s  ss       	Sidechain contacts
#BP mutations
 0    2C   42D  T: 
 1    3C   41D  T: 
 2    4C   40D  T: 
 3    5C   39D  G: 
 4    6C   38D  C: 
 5    7C   37D  C: 
 6    8C   36D  A: 
 7    9C   35D  T: 
 8   10C   34D  G: 
 9   11C   33D  T: 
10   12C   32D  A: 
11   13C   31D  A: 
12   14C   30D  T: 
13   15C   29D  C: 
14   16C   28D  C: 
15   17C   27D  C: 
16   18C   26D  C: 
17   19C   25D  G: 
18   20C   24D  G: 
19   21C   23D  A: 
<

>sr-PB	sr	zf-C2H2	1a1l_A	100.0	gi\|156539827\|ref\|XP_001601362.1\|	100.0
ykCpf.dCgksFsrksnLkrHlrtH	HMMER
YACPVeNCDRRFSRSDELTRHIRIH	sr-PB
YACPVdGCDRRFSRSDELTRHIRIH	gi\|156539827\|ref\|XP_001601362.1\|
YACPVeSCDRRFSRSDELTRHIRIH	1a1l_A
         b bbb  b  bb  b 	Backbone contacts
             s  s  s     	Sidechain contacts
#BP mutations
 0    2B   61C  G: 
 1    3B   60C  C: 
 2    4B   59C  G: 
 3    5B   58C  T: 
 4    6B   57C  G: 
 5    7B   56C  G: 
 6    8B   55C  G: 
 7    9B   54C  C: 
 8   10B   53C  A: 
 9   11B   52C  C: 
<

>sr-PB	sr	zf-C2H2	1a1f_A	100.0	gi\|156539827\|ref\|XP_001601362.1\|	100.0
ykCpfdCgksFsrksnLkrHlrtH	HMMER
FQCR-ICMRSFSRSDHLTTHIRTH	sr-PB
FQCR-ICMRSFSRSDHLTTHVRTH	gi\|156539827\|ref\|XP_001601362.1\|
FQCR-ICMRNFSRSDHLTTHIRTH	1a1f_A
b       b bbbb b   b  b 	Backbone contacts
            ssss  s     	Sidechain contacts
#BP mutations
 0    2B   61C  G: 
 1    3B   60C  C: 
 2    4B   59C  G: 
 3    5B   58C  T: 
 4    6B   57C  G: 
 5    7B   56C  G: 
 6    8B   55C  G: 
 7    9B   54C  A: 
 8   10B   53C  C: 
 9   11B   52C  C: 
<

>sr-PB	sr	zf-C2H2	1a1f_A	100.0	gi\|156539827\|ref\|XP_001601362.1\|	100.0
ykCpfdCgksFsrksnLkrHlrtH	HMMER
FSCD-ICGRKFARSDEKKRHAKVH	sr-PB
FCCD-QCGRKFARSDEKKRHAKVH	gi\|156539827\|ref\|XP_001601362.1\|
FACD-ICGRKFARSDERKRHTKIH	1a1f_A
b       b b bb b b      	Backbone contacts
            ssss  s     	Sidechain contacts
#BP mutations
 0    2B   61C  G: 
 1    3B   60C  C: 
 2    4B   59C  G: 
 3    5B   58C  T: 
 4    6B   57C  G: 
 5    7B   56C  G: 
 6    8B   55C  G: 
 7    9B   54C  A: 
 8   10B   53C  C: 
 9   11B   52C  C: 
<

>srp-PA	srp	GATA	4gat_A	96.4	gi\|156538721\|ref\|XP_001607828.1\|	100.0
CsnCgttkTplWRrgpdGnrtLCNACGLyykkhgvk	HMMER
CSNCHTTHTSLWRRNPAGEP-VCNACGLYYKLHSVP	srp-PA
CSNCKTTTTSLWRRNAQGDA-VCNACGLYFKLHGIN	gi\|156538721\|ref\|XP_001607828.1\|
CTNCFTQTTPLWRRNPEGQP-LCNACGLFLKLHGVV	4gat_A
         bbbb          bb   b b b   	Backbone contacts
          s s              ss  s    	Sidechain contacts
#BP mutations
 0  101B  126C  C: 
 1  102B  125C  A: 
 2  103B  124C  G: 
 3  104B  123C  C: 
 4  105B  122C  G: 
 5  106B  121C  A: 
 6  107B  120C  T: 
 7  108B  119C  A: 
 8  109B  118C  G: 
 9  110B  117C  A: 
10  111B  116C  G: 
11  112B  115C  A: 
12  113B  114C  C: 
<

>Sry-delta-PA	Sry-delta	zf-C2H2	1ubd_C	88.6	GLEAN_13057	93.2
ykCpf.dCgksFsrksnLkrHlrt.H	HMMER
QECT--TCGKVYNSWYQLQKHISEeH	Sry-delta-PA
MKCS--HCYKKYRNEICFQKHKKN-C	GLEAN_13057
IACPHkGCTKMFRDNSAMRKHLHT-H	1ubd_C
         b bb     b b  b  	Backbone contacts
                   s      	Sidechain contacts
#BP mutations
 0    1A   40B  A: 
 1    2A   39B  G: 
 2    3A   38B  G: 
 3    4A   37B  G: 
 4    5A   36B  T: 
 5    6A   35B  C: b:R->N(ARG308-C/G35-B) 
 6    7A   34B  T: 
 7    8A   33B  C: b:N->E(THR319-C/G33-B) 
 8    9A   32B  C: 
 9   10A   31B  A: 
10   11A   30B  T: 
11   12A   29B  T: 
12   13A   28B  T: 
13   14A   27B  T: 
14   15A   26B  G: 
15   16A   25B  A: 
16   17A   24B  A: 
17   18A   23B  G: 
18   19A   22B  C: 
19   20A   21B  G: 
<

>Sry-delta-PA	Sry-delta	zf-C2H2	1g2f_C	52.4	gi\|156552357\|ref\|XP_001602087.1\|	74.7
ykCpf.dCgksFsrksnLkrHlrt..H	HMMER
HICP--ICGVIRRDEEYLELHMNL--H	Sry-delta-PA
YTCI--TCRVAFRDLEVQRQHYKSdwH	gi\|156552357\|ref\|XP_001602087.1\|
YACPVeSCDRRFSQKTNLDTHIRI--H	1g2f_C
         bbbb b     b  b   	Backbone contacts
             s ss          	Sidechain contacts
#BP mutations
 0    2A   32B  G: 
 1    3A   31B  A: 
 2    4A   30B  C: 
 3    5A   29B  G: 
 4    6A   28B  C: 
 5    7A   27B  T: 
 6    8A   26B  A: 
 7    9A   25B  T: b:S->L(ILE128-C/T9-A) 
 8   10A   24B  A: b:S->L(ILE128-C/A10-A) 
 9   11A   23B  A: s:V->Y(ASN121-C/A11-A) b:A->I(ARG115-C/A11-A) b:F->R(PHE116-C/A11-A) 
10   12A   22B  A: s:V->Y(ASN121-C/A12-A) 
11   13A   21B  A: 
12   14A   20B  G: 
13   15A   19B  G: b:L->E(LYS119-C/C19-B) 
14   16A   18B  A: 
<

>Sry-delta-PA	Sry-delta	zf-C2H2	2gli_A	93.0	gi\|156537954\|ref\|XP_001608171.1\|	94.5
ykCpf.dCgksFsrksnLkrHlrtH	HMMER
KQCR--YCPKSFSRPVNTLRHMRMH	Sry-delta-PA
HECE--VCGKSFSRKDNLHKHRKTH	gi\|156537954\|ref\|XP_001608171.1\|
HKCTFeGCRKSYSRLENLKTHLRSH	2gli_A
         b bbb bb b      	Backbone contacts
             s  s        	Sidechain contacts
#BP mutations
 0    2C   21D  T: 
 1    3C   20D  T: 
 2    4C   19D  C: 
 3    5C   18D  G: 
 4    6C   17D  T: b:H->L(LYS188-A/T6-C) b:D->V(GLU185-A/T6-C) 
 5    7C   16D  C: 
 6    8C   15D  T: 
 7    9C   14D  T: 
 8   10C   13D  G: 
 9   11C   12D  G: 
10   12C   11D  G: 
11   13C   10D  T: 
12   14C    9D  G: 
13   15C    8D  G: 
14   16C    7D  T: 
15   17C    6D  C: 
16   18C    5D  C: 
17   19C    4D  A: 
18   20C    3D  C: 
19   21C    2D  G: 
<

>Sry-delta-PA	Sry-delta	zf-C2H2	1a1h_A	73.5	GLEAN_01560	87.9
ykCpf.dCgksFsrksnLkrHlrtH	HMMER
YQCE--KCGLRFSQDNLLYNHRLRH	Sry-delta-PA
HKCS--ICPKAFAQAQSLANHEERH	GLEAN_01560
YACPVeSCDRRFSQSGSLTRHIRIH	1a1h_A
         bbbbb     bb  b 	Backbone contacts
             s  s  s     	Sidechain contacts
#BP mutations
 0    2B   61C  G: 
 1    3B   60C  C: 
 2    4B   59C  G: 
 3    5B   58C  T: 
 4    6B   57C  G: 
 5    7B   56C  G: b:K->L(ARG114-A/G7-B) 
 6    8B   55C  G: b:A->R(ARG115-A/G8-B) 
 7    9B   54C  C: s:S->L(SER121-A/C9-B) b:A->S(SER117-A/C9-B) 
 8   10B   53C  A: 
 9   11B   52C  C: 
<

>Sry-delta-PA	Sry-delta	zf-C2H2	1a1i_A	67.2	GLEAN_12193	93.2
ykCpf.dCgksFsrksnLkrHlrt.H	HMMER
IICS--ICNVSFKSRKTFNHHTLI-H	Sry-delta-PA
MKCL--DCDLKFTSEVRLKHHMMIeH	GLEAN_12193
YACPVeSCDRRFSRSADLTRHIRI-H	1a1i_A
         b b b     bb  b  	Backbone contacts
             s  s  s      	Sidechain contacts
#BP mutations
 0    2B   61C  G: 
 1    3B   60C  C: 
 2    4B   59C  G: 
 3    5B   58C  T: 
 4    6B   57C  G: 
 5    7B   56C  G: b:L->V(ARG114-A/G7-B) 
 6    8B   55C  G: 
 7    9B   54C  C: s:R->T(ASP121-A/C9-B) 
 8   10B   53C  A: 
 9   11B   52C  C: 
<

>Sry-delta-PA	Sry-delta	zf-C2H2	2gli_A	75.7	GLEAN_13965	93.2
ykCpf.dCg...ksFsrksnLkrHlrtH	HMMER
HYCS--VCP---KSFTERYTLKMHMKTH	Sry-delta-PA
YSCE--FCD---KSFAERYNLLAHKKIH	GLEAN_13965
FVCHWgGCSrelRPFKAQYMLVVHMRRH	2gli_A
         b    bbbbb    b  b 	Backbone contacts
                s s         	Sidechain contacts
#BP mutations
 0    2C   21D  T: 
 1    3C   20D  T: 
 2    4C   19D  C: 
 3    5C   18D  G: 
 4    6C   17D  T: 
 5    7C   16D  C: b:A->T(LYS152-A/G16-D) 
 6    8C   15D  T: b:I->T(ARG163-A/A15-D) b:A->T(LYS152-A/A15-D) 
 7    9C   14D  T: b:I->T(ARG163-A/A14-D) 
 8   10C   13D  G: 
 9   11C   12D  G: 
10   12C   11D  G: 
11   13C   10D  T: 
12   14C    9D  G: 
13   15C    8D  G: 
14   16C    7D  T: 
15   17C    6D  C: 
16   18C    5D  C: 
17   19C    4D  A: 
18   20C    3D  C: 
19   21C    2D  G: 
<

>Sry-delta-PA	Sry-delta	zf-C2H2	1a1l_A	70.5	GLEAN_03856	84.1
ykCpf.dCgksFsrksnLkrHlrt.H	HMMER
GFCL--ICNTNFENKKELEHHLQFdH	Sry-delta-PA
RVCP--KCKLKFANRQALQHHVVYdH	GLEAN_03856
YACPVeSCDRRFSRSDELTRHIRI-H	1a1l_A
         b bbb  b  bb  b  	Backbone contacts
             s  s  s      	Sidechain contacts
#BP mutations
 0    2B   61C  G: 
 1    3B   60C  C: 
 2    4B   59C  G: 
 3    5B   58C  T: 
 4    6B   57C  G: b:Y->F(ILE128-A/G6-B) 
 5    7B   56C  G: b:L->T(ARG114-A/G7-B) 
 6    8B   55C  G: s:A->E(GLU121-A/G8-B) b:A->E(GLU121-A/G8-B) 
 7    9B   54C  C: s:A->E(GLU121-A/C9-B) b:A->E(SER117-A/C9-B) 
 8   10B   53C  A: 
 9   11B   52C  C: 
<

>CG8573	su(Hw)	FAMILY_UNKNOWN
<

>CG8409	Su(var)205	FAMILY_UNKNOWN
<

>CG8068	Su(var)2-10	FAMILY_UNKNOWN
<

>svp-PB	svp	zf-C4	1by4_A	100.0	gi\|156551053\|ref\|XP_001605819.1\|	100.0
elCkVCGDkASGyHYGvlTCEGCKGFFrRSiqknlviYsCkrnkdCvIdKrnRnrCQyCRLkKCLeVGMskeaVrfg	HMMER
IECVVCGDKSSGKHYGQFTCEGCKSFFKRSVRRNLT-YSCRGSRNCPIDQHHRNQCQYCRLKKCLKMGMRREAVQRG	svp-PB
HLCSICGDRASGKHYGVYSCEGCKGFFKRTVRKDLT-YACREEKHCLIDKRQRNRCQYCRYQKCLTMGMKREAVQEE	gi\|156551053\|ref\|XP_001605819.1\|
HICAICGDRSSGKHYGVYSCEGCKGFFKRTVRKDLT-YTCRDNKDCLIDKRQRNRCQYCRYQKCLAMGMKREAVQEE	1by4_A
          bbbbb     bb   b bb                       bb  b  b            bbb  	Backbone contacts
                    s  s   ss                                                	Sidechain contacts
#BP mutations
 0  1495E  1545F  T: 
 1  1496E  1544F  A: 
 2  1497E  1543F  G: 
 3  1498E  1542F  G: 
 4  1499E  1541F  T: 
 5  1500E  1540F  C: 
 6  1501E  1539F  A: 
 7  1502E  1538F  A: 
 8  1503E  1537F  A: 
 9  1504E  1536F  G: 
10  1505E  1535F  G: 
11  1506E  1534F  T: 
12  1507E  1533F  C: 
13  1508E  1532F  A: 
14  1509E  1531F  G: 
<

>Tbp-PA	Tbp	TBP	1c9b_B	100.0	gi\|156554016\|ref\|XP_001603648.1\|	91.3
ftdfkirNVVAtadlpfeinLrelaldls.................................lpnveYePeqFpGlvyRlrePlkvtllIFsSGKiviTGAkSeeeakrAaekiapiLkklg	HMMER
GIVPQLQNIVSTVNLCCKLDLKKIALH-----------------------------------ARNAEYNPKRFAAVIMRIREP-RTTALIFSSGKMVCTGAKSEDDSRLAARKYARIIQKLG	Tbp-PA
LVDPMLQNVVSTVSLGCELNLTYINTR-TrnseynparftglimrirnprvtalifrsgklvCTGASYEPELYPGLIYRMVLP-RVVLLIFVNGKIVLTGAKNRQELKDALHNIYPILKSFR	gi\|156554016\|ref\|XP_001603648.1\|
GIVPQLQNIVSTVNLGCKLDLKTIALR-----------------------------------ARNAEYNPKRFAAVIMRIREP-RTTALIFSSGKMVCTGAKSEEQSRLAARKYARVVQKLG	1c9b_B
      bb   b                                                           bb   b b     b b b b b b b bb b                    	Backbone contacts
       s s                                                              s               s s     s s                       	Sidechain contacts
#BP mutations
 0    2C  118D  G: 
 1    3C  117D  G: 
 2    4C  116D  C: 
 3    5C  115D  G: 
 4    6C  114D  C: 
 5    7C  113D  C: 
 6    8C  112D  T: 
 7    9C  111D  A: 
 8   10C  110D  T: 
 9   11C  109D  A: 
10   12C  108D  A: b:V->T(THR210-B/T108-D) 
11   13C  107D  A: b:L->R(ARG196-B/T107-D) b:V->T(THR210-B/T107-D) 
12   14C  106D  A: s:Y->F(PHE197-B/A14-C) s:Y->F(PHE197-B/T106-D) b:N->S(SER216-B/A14-C) b:L->R(ARG196-B/T106-D) b:Y->F(PHE197-B/T106-D) 
13   15C  105D  G: s:Y->F(PHE197-B/G15-C) s:Y->F(PHE197-B/C105-D) b:N->S(SER216-B/G15-C) b:L->R(ARG196-B/C105-D) 
14   16C  104D  G: 
15   17C  103D  G: 
16   18C  102D  G: 
<

>Tbp-PA	Tbp	TBP	1c9b_B	100.0	gi\|156554016\|ref\|XP_001603648.1\|	95.7
ftdfkirNVVAtadlpfeinLrelaldls.................................lpnveYePeqFpGlvyRlrePlkvtllIFsSGKiviTGAkSeeeakrAaekiapiLkklg	HMMER
FLDFKIQNMVGSCDVKFPIRLEGLVLTH----------------------------------CNFSSYEPELFPGLIYRMVRP-RIVLLIFVSGKVVLTGAKVRQEIYDAFDKIFPILKKFK	Tbp-PA
LVDPMLQNVVSTVSLGCELNLTYINTR-TrnseynparftglimrirnprvtalifrsgklvCTGASYEPELYPGLIYRMVLP-RVVLLIFVNGKIVLTGAKNRQELKDALHNIYPILKSFR	gi\|156554016\|ref\|XP_001603648.1\|
FLDFKIQNMVGSCDVKFPIRLEGLVLTH----------------------------------QQFSSYEPELFPGLIYRMIKP-RIVLLIFVSGKVVLTGAKVRAEIYEAFENIYPILKGFR	1c9b_B
      bb   b                                                           bbb  b b       b b b b b b bb                      	Backbone contacts
       s s                                                              ss              s s     s s                       	Sidechain contacts
#BP mutations
 0    2C  118D  G: 
 1    3C  117D  G: 
 2    4C  116D  C: 
 3    5C  115D  G: 
 4    6C  114D  C: 
 5    7C  113D  C: 
 6    8C  112D  T: s:Y->F(PHE288-B/T8-C) s:Y->F(PHE288-B/A112-D) b:N->S(SER307-B/A112-D) 
 7    9C  111D  A: s:Y->F(PHE288-B/A9-C) s:Y->F(PHE288-B/T111-D) b:Y->F(PHE288-B/A9-C) b:N->S(SER307-B/T111-D) 
 8   10C  110D  T: b:T->S(SER261-B/A110-D) 
 9   11C  109D  A: 
10   12C  108D  A: 
11   13C  107D  A: 
12   14C  106D  A: 
13   15C  105D  G: 
14   16C  104D  G: 
15   17C  103D  G: 
16   18C  102D  G: 
<

>tll-PA	tll	zf-C4	1dsz_B	85.9	gi\|156538639\|ref\|XP_001607668.1\|	93.2
elCkVCGDkASGyHYGvlTCEGCKGFFrRSiqknlviYsC.krnkd..CvIdKrnRnrCQyCRLkKCLeVGMskeaVrfg	HMMER
VPCKVCRDHSSGKHYGIYACDGCAGFFKRSIRRSRQ-YVC-KSQKQglCVVDKTHRNQCRACRLRKCFEVGMNKDAVQHE	tll-PA
VPCKVCGDRSYGKHYGVYCCDGCSCFFKRSIRRGVL-YTCiAGNGS--CVIDKARRNWCPHCRLKKCFAVSMNTAAVQEE	gi\|156538639\|ref\|XP_001607668.1\|
HICAICGDRSSGKHYGVYSCEGCKGFFKRTVRKDLT-YTC-RDNKD--CLIDKRQRNRCQYCRYQKCLAMGMKREAVQEE	1dsz_B
           bbbbb    bb   b bb  b                       bb  b  b            bbbbb	Backbone contacts
                    ss s   ss                                                   	Sidechain contacts
#BP mutations
 0  1495C  1545D  C: 
 1  1496C  1544D  A: 
 2  1497C  1543D  G: 
 3  1498C  1542D  G: 
 4  1499C  1541D  T: 
 5  1500C  1540D  C: 
 6  1501C  1539D  A: 
 7  1502C  1538D  A: 
 8  1503C  1537D  A: 
 9  1504C  1536D  G: s:S->A(LYS1256-B/G1504-C) b:E->H(GLU1307-B/G1504-C) 
10  1505C  1535D  G: s:S->A(LYS1256-B/G1505-C) 
11  1506C  1534D  T: 
12  1507C  1533D  C: 
13  1508C  1532D  A: b:P->R(GLN1288-B/T1532-D) 
14  1509C  1531D  G: b:P->R(GLN1288-B/C1531-D) 
<

>CG6883	trh	FAMILY_UNKNOWN
<

>tsh-PA	tsh	zf-C2H2	1g2d_C	66.4	gi\|156541606\|ref\|XP_001600801.1\|	90.6
ykCpfdCgksFsrksnLkrHlrt..H	HMMER
FRCV-WCKQSFPTLEALTTHMKDskH	tsh-PA
LKCV-WCKQSFPTLAAMTTHMKEakH	gi\|156541606\|ref\|XP_001600801.1\|
FACD-ICGRKFATLHTRDRHTKI--H	1g2d_C
        b bb b b  bb  b   	Backbone contacts
            ssss  s       	Sidechain contacts
#BP mutations
 0    2A   32B  G: 
 1    3A   31B  A: b:E->D(ILE184-C/A3-A) 
 2    4A   30B  C: b:E->D(ILE184-C/C4-A) 
 3    5A   29B  G: 
 4    6A   28B  C: s:A->E(HIS176-C/C6-A) s:A->E(HIS176-C/G28-B) 
 5    7A   27B  T: s:A->E(HIS176-C/A27-B) 
 6    8A   26B  A: s:A->E(HIS176-C/T26-B) 
 7    9A   25B  T: 
 8   10A   24B  A: 
 9   11A   23B  A: 
10   12A   22B  A: 
11   13A   21B  A: 
12   14A   20B  G: 
13   15A   19B  G: 
14   16A   18B  A: 
<

>tsh-PA	tsh	zf-C2H2	1ubd_C	85.4	GLEAN_12867	89.3
ykCpf.dCgksFsrksnLkrHlrt..H	HMMER
LKCM--RCGESFRSLGEMTKHMQEtqH	tsh-PA
FRCE--SCGTSFRTKGHLTKHERStlH	GLEAN_12867
IACPHkGCTKMFRDNSAMRKHLHT--H	1ubd_C
         b bb     b b  b   	Backbone contacts
                   s       	Sidechain contacts
#BP mutations
 0    1A   40B  A: 
 1    2A   39B  G: 
 2    3A   38B  G: 
 3    4A   37B  G: 
 4    5A   36B  T: 
 5    6A   35B  C: 
 6    7A   34B  T: b:T->E(LYS305-C/A34-B) 
 7    8A   33B  C: b:S->E(THR319-C/G33-B) b:T->E(LYS305-C/G33-B) 
 8    9A   32B  C: 
 9   10A   31B  A: 
10   11A   30B  T: 
11   12A   29B  T: 
12   13A   28B  T: 
13   14A   27B  T: 
14   15A   26B  G: 
15   16A   25B  A: 
16   17A   24B  A: 
17   18A   23B  G: 
18   19A   22B  C: 
19   20A   21B  G: 
<

>tsh-PA	tsh	zf-C2H2	1a1k_A	67.8	GLEAN_04225	91.8
ykCpf.dCg.ksFsrksnLkrHlrt..H	HMMER
LTCK--VCD-KAFNSLGDLSNHMAKnnH	tsh-PA
LSCE--MCGdLKFNSLEDLGNHRRMa-H	GLEAN_04225
YACPVeSCD-RRFSRSADLTRHIRI--H	1a1k_A
          b b b  b   b  b   	Backbone contacts
              s  s  s       	Sidechain contacts
#BP mutations
 0    2B   61C  G: 
 1    3B   60C  C: 
 2    4B   59C  G: 
 3    5B   58C  T: 
 4    6B   57C  G: b:M->K(ILE128-A/G6-B) 
 5    7B   56C  G: b:L->K(ARG114-A/G7-B) b:M->K(ILE128-A/G7-B) 
 6    8B   55C  G: 
 7    9B   54C  A: 
 8   10B   53C  C: 
 9   11B   52C  C: 
<

>ttk-PE	ttk	zf-C2H2	2gli_A	83.2	hmm560244	100.0
ykCpf.dCg.....ksFsrksnLkrHlrt.H	HMMER
YRCT--ECAkenmqKTFKNKYSFQRHAFLyH	ttk-PE
YQCT--ECAkvdiqKTFKNKYSFQRHAFLyH	hmm560244
FVCHWgGCSrel--RPFKAQYMLVVHMRR-H	2gli_A
         b      bbbbb    b  b  	Backbone contacts
                  s s          	Sidechain contacts
#BP mutations
 0    2C   21D  T: 
 1    3C   20D  T: 
 2    4C   19D  C: 
 3    5C   18D  G: 
 4    6C   17D  T: 
 5    7C   16D  C: 
 6    8C   15D  T: 
 7    9C   14D  T: 
 8   10C   13D  G: 
 9   11C   12D  G: 
10   12C   11D  G: 
11   13C   10D  T: 
12   14C    9D  G: 
13   15C    8D  G: 
14   16C    7D  T: 
15   17C    6D  C: 
16   18C    5D  C: 
17   19C    4D  A: 
18   20C    3D  C: 
19   21C    2D  G: 
<

>ttk-PE	ttk	zf-C2H2	2gli_A	87.5	GLEAN_01560	100.0
ykCpf.dCgksFsrksnLkrHlrt.H	HMMER
FPCP--VCSKEFSRPDKMKNHLKMtH	ttk-PE
YNCS--ICGKDFSRPDKLKEHQQLkH	GLEAN_01560
HKCTFeGCRKSYSRLENLKTHLRS-H	2gli_A
         b bbb bb b       	Backbone contacts
             s  s         	Sidechain contacts
#BP mutations
 0    2C   21D  T: 
 1    3C   20D  T: 
 2    4C   19D  C: 
 3    5C   18D  G: 
 4    6C   17D  T: 
 5    7C   16D  C: 
 6    8C   15D  T: 
 7    9C   14D  T: 
 8   10C   13D  G: 
 9   11C   12D  G: 
10   12C   11D  G: 
11   13C   10D  T: 
12   14C    9D  G: 
13   15C    8D  G: 
14   16C    7D  T: 
15   17C    6D  C: 
16   18C    5D  C: 
17   19C    4D  A: 
18   20C    3D  C: 
19   21C    2D  G: 
<

>tup-PB	tup	Homeobox	1hdd_C	91.0	gi\|156552953\|ref\|XP_001603153.1\|	100.0
rrkRTtftpeQleeLEkeFqknrYPsreeReeLAkkLYgLterqVkvWFQNRRaKwKk	HMMER
TRVRTVLNEKQLHTLRTCYNANPRPDALMKEQLVEMT-SLSPRVIRVWFQNKRCKDKK	tup-PB
TRVRTVLNEKQLHTLRTCYAANPRPDALMKEQLVEMT-GLSPRVIRVWFQNKRCKDKK	gi\|156552953\|ref\|XP_001603153.1\|
-RPRTAFSSEQLARLKREFNENRYLTERRRQQLSSEL-GLNEAQIKIWFQNKRAKIKK	1hdd_C
 bbbb b                b     b             b bbb bb b b b 	Backbone contacts
 s s                                          s  ss   s   	Sidechain contacts
#BP mutations
 0    2A   42B  T: 
 1    3A   41B  T: 
 2    4A   40B  T: 
 3    5A   39B  G: 
 4    6A   38B  C: 
 5    7A   37B  C: 
 6    8A   36B  A: 
 7    9A   35B  T: 
 8   10A   34B  G: 
 9   11A   33B  T: 
10   12A   32B  A: 
11   13A   31B  A: 
12   14A   30B  T: 
13   15A   29B  T: 
14   16A   28B  A: 
15   17A   27B  C: 
16   18A   26B  C: 
17   19A   25B  T: 
18   20A   24B  A: 
19   21A   23B  A: 
<

>CG2960	RpL40	FAMILY_UNKNOWN
<

>CG5271	RpS27A	FAMILY_UNKNOWN
<

>CG11624	Ubi-p63E	FAMILY_UNKNOWN
<

>Ubx-PA	Ubx	Homeobox	1b8i_A	100.0	gi\|156551029\|ref\|XP_001602722.1\|	100.0
rrkRTtftpeQleeLEkeFqknrYPsreeReeLAkkLYgLterqVkvWFQNRRaKwKk	HMMER
RRGRQTYTRYQTLELEKEFHTNHYLTRRRRIEMAHAL-CLTERQIKIWFQNRRMKLKK	Ubx-PA
KRGRQTYTRYQTLELEKEFHFNRYLTRRRRIEIAHAL-CLTERQIKIWFQNRRMKWKK	gi\|156551029\|ref\|XP_001602722.1\|
--ARQTYTRYQTLELEKEFHTNHYLTRRRRIEMAHAL-SLTERQIKIWFQNRRMKLKK	1b8i_A
   bbbb                b     b            bb bbb    bbb bb	Backbone contacts
   s                                          s  ss  s    	Sidechain contacts
#BP mutations
 0    3C   30D  C: 
 1    4C   29D  G: 
 2    5C   28D  C: 
 3    6C   27D  C: 
 4    7C   26D  A: 
 5    8C   25D  T: 
 6    9C   24D  A: 
 7   10C   23D  A: 
 8   11C   22D  A: 
 9   12C   21D  T: 
10   13C   20D  C: 
11   14C   19D  A: 
12   15C   18D  C: 
<

>usp-PA	usp	zf-C4	1by4_A	100.0	gi\|156551053\|ref\|XP_001605819.1\|	100.0
elCkVCGDkASGyHYGvlTCEGCKGFFrRSiqknlviYsCkrnkdCvIdKrnRnrCQyCRLkKCLeVGMskeaVrfg	HMMER
HLCSICGDRASGKHYGVYSCEGCKGFFKRTVRKDLT-YACRENRNCIIDKRQRNRCQYCRYQKCLTCGMKREAVQEE	usp-PA
HLCSICGDRASGKHYGVYSCEGCKGFFKRTVRKDLT-YACREEKHCLIDKRQRNRCQYCRYQKCLTMGMKREAVQEE	gi\|156551053\|ref\|XP_001605819.1\|
HICAICGDRSSGKHYGVYSCEGCKGFFKRTVRKDLT-YTCRDNKDCLIDKRQRNRCQYCRYQKCLAMGMKREAVQEE	1by4_A
          bbbbb     bb   b bb                       bb  b  b            bbb  	Backbone contacts
                    s  s   ss                                                	Sidechain contacts
#BP mutations
 0  1495E  1545F  T: 
 1  1496E  1544F  A: 
 2  1497E  1543F  G: 
 3  1498E  1542F  G: 
 4  1499E  1541F  T: 
 5  1500E  1540F  C: 
 6  1501E  1539F  A: 
 7  1502E  1538F  A: 
 8  1503E  1537F  A: 
 9  1504E  1536F  G: 
10  1505E  1535F  G: 
11  1506E  1534F  T: 
12  1507E  1533F  C: 
13  1508E  1532F  A: 
14  1509E  1531F  G: 
<

>vnd-PA	vnd	Homeobox	1nk2_P	100.0	gi\|156538342\|ref\|XP_001604550.1\|	100.0
rrkRTtftpeQleeLEkeFqknrYPsreeReeLAkkLYgLterqVkvWFQNRRaKwKk	HMMER
RKRRVLFTKAQTYELERRFRQQRYLSAPEREHLASLI-RLTPTQVKIWFQNHRYKTKR	vnd-PA
RKRRVLFSKAQTYELERRFRQQRYLSAPEREHLASII-RLTPTQVKIWFQNHRYKTKR	gi\|156538342\|ref\|XP_001604550.1\|
RKRRVLFTKAQTYELERRFRQQRYLSAPEREHLASLI-RLTPTQVKIWFQNHRYKTKR	1nk2_P
bbbbbbb                b                  bb bbb bb bbb   	Backbone contacts
 s s                                          s  ss  s   s	Sidechain contacts
#BP mutations
 0    1A   32B  T: 
 1    2A   31B  G: 
 2    3A   30B  T: 
 3    4A   29B  G: 
 4    5A   28B  T: 
 5    6A   27B  C: 
 6    7A   26B  A: 
 7    8A   25B  A: 
 8    9A   24B  G: 
 9   10A   23B  T: 
10   11A   22B  G: 
11   12A   21B  G: 
12   13A   20B  C: 
13   14A   19B  T: 
14   15A   18B  G: 
15   16A   17B  T: 
<

>vvl-PA	vvl	Homeobox	1cqt_A	98.4	gi\|156550620\|ref\|XP_001604469.1\|	100.0
rrkRTtftpeQleeLEkeFqknrYPsreeReeLAkkLYgLterqVkvWFQNRRaKwKk	HMMER
RKKRTSIEVSVKGALEQHFHKQPKPSAQEITSLADSL-QLEKEVVRVWFCNRRQKEKR	vvl-PA
RKKRTSIEVSVKGALEQHFHKQPKPSAQEITSLADSL-QLEKEVVRVWFCNRRQKEKR	gi\|156550620\|ref\|XP_001604469.1\|
RKKRTSIETNIRVALEKSFLENQKPTSEEITMIADQL-NMEKEVIRVWFCNRRQKEKR	1cqt_A
bbbbbbb    b           bb b  b           b b b b bb b b b 	Backbone contacts
s  s                                          s  ss  s    	Sidechain contacts
#BP mutations
 0  202M  230N  G: 
 1  203M  229N  T: 
 2  204M  228N  A: 
 3  205M  227N  T: 
 4  206M  226N  G: 
 5  207M  225N  C: 
 6  208M  224N  A: 
 7  209M  223N  A: 
 8  210M  222N  A: 
 9  211M  221N  T: 
10  212M  220N  A: 
11  213M  219N  A: 
12  214M  218N  G: 
13  215M  217N  G: 
<

>vvl-PA	vvl	Pou	1au7_A	97.6	gi\|156543533\|ref\|XP_001602856.1\|	93.7
deatdleeLEkFAkeFKqRRIkLGyTQadVGlALgalygPGvnafSQtTICRFEaLqLSfKNmcKLKPlLekWLeeAE	HMMER
EDTPTSDDLEAFAKQFKQRRIKLGFTQADVGLALGTLYG---NVFSQTTICRFEALQLSFKNMCKLKPLLQKWLEEAD	vvl-PA
EETTDLEELEQFAKTFKQRRIKLGFTQGDVGLAMGKLYG---NDFSQTTISRFEALNLSFKNMCKLKPLLQKWLEDAD	gi\|156543533\|ref\|XP_001602856.1\|
----GMRALEQFANEFKVRRIKLGYTQTNVGEALAAVHG---SEFSQTTICRFENLQLSFKNACKLKAILSKWLEEAE	1au7_A
                b  b     bb                bbbb b b   b   b bb  bb            	Backbone contacts
                                             sss  ss     s   s                	Sidechain contacts
#BP mutations
 0  449C  498D  T: 
 1  450C  497D  C: 
 2  451C  496D  C: 
 3  452C  495D  T: 
 4  453C  494D  C: 
 5  454C  493D  A: 
 6  455C  492D  T: 
 7  456C  491D  G: 
 8  457C  490D  T: 
 9  458C  489D  A: 
10  459C  488D  T: b:S->C(CYS48-A/T459-C) 
11  460C  487D  A: s:S->C(CYS48-A/A460-C) b:S->C(CYS48-A/A460-C) 
12  461C  486D  T: s:S->C(CYS48-A/T461-C) 
13  462C  485D  A: 
14  463C  484D  C: b:D->V(GLU41-A/G484-D) 
15  464C  483D  A: 
16  465C  482D  T: 
17  466C  481D  G: 
18  467C  480D  A: 
19  468C  479D  G: 
20  469C  478D  G: 
21  470C  477D  A: 
22  471C  476D  A: 
23  472C  475D  G: 
<

>CG4889	wg	FAMILY_UNKNOWN
<

>CG7803	z	FAMILY_UNKNOWN
<

>zen-PA	zen	Homeobox	3hdd_A	100.0	gi\|156541894\|ref\|XP_001601013.1\|	100.0
rrkRTtftpeQleeLEkeFqknrYPsreeReeLAkkLYgLterqVkvWFQNRRaKwKk	HMMER
KRSRTAFTSVQLVELENEFKSNMYLYRTRRIEIAQRL-SLCERQVKIWFQNRRMKFKK	zen-PA
RKPRTPFTTQQLLALEKKFRERQYLSVAERAEFSSSL-HLTETQVKIWFQNRRAKAKR	gi\|156541894\|ref\|XP_001601013.1\|
---RTAFSSEQLARLKREFNENRYLTERRRQQLSSEL-GLNEAQIKIWFQNKRAKIKK	3hdd_A
   bb b    b           bb    b             b b b b  b b b 	Backbone contacts
   s                                          s  ss       	Sidechain contacts
#BP mutations
 0  202C  342D  T: 
 1  203C  341D  T: 
 2  204C  340D  T: 
 3  205C  339D  G: 
 4  206C  338D  C: 
 5  207C  337D  C: 
 6  208C  336D  A: 
 7  209C  335D  T: 
 8  210C  334D  G: 
 9  211C  333D  T: 
10  212C  332D  A: 
11  213C  331D  A: 
12  214C  330D  T: 
13  215C  329D  T: 
14  216C  328D  A: 
15  217C  327D  C: 
16  218C  326D  C: 
17  219C  325D  T: 
18  220C  324D  A: 
19  221C  323D  A: 
<

>zen2-PA	zen2	Homeobox	3hdd_A	100.0	gi\|156541894\|ref\|XP_001601013.1\|	100.0
rrkRTtftpeQleeLEkeFqknrYPsreeReeLAkkLYgLterqVkvWFQNRRaKwKk	HMMER
KRSRTAFSSLQLIELEREFHLNKYLARTRRIEISQRL-ALTERQVKIWFQNRRMKLKK	zen2-PA
RKPRTPFTTQQLLALEKKFRERQYLSVAERAEFSSSL-HLTETQVKIWFQNRRAKAKR	gi\|156541894\|ref\|XP_001601013.1\|
---RTAFSSEQLARLKREFNENRYLTERRRQQLSSEL-GLNEAQIKIWFQNKRAKIKK	3hdd_A
   bb b    b           bb    b             b b b b  b b b 	Backbone contacts
   s                                          s  ss       	Sidechain contacts
#BP mutations
 0  202C  342D  T: 
 1  203C  341D  T: 
 2  204C  340D  T: 
 3  205C  339D  G: 
 4  206C  338D  C: 
 5  207C  337D  C: 
 6  208C  336D  A: 
 7  209C  335D  T: 
 8  210C  334D  G: 
 9  211C  333D  T: 
10  212C  332D  A: 
11  213C  331D  A: 
12  214C  330D  T: 
13  215C  329D  T: 
14  216C  328D  A: 
15  217C  327D  C: 
16  218C  326D  C: 
17  219C  325D  T: 
18  220C  324D  A: 
19  221C  323D  A: 
<

>bs-PA	bs	SRF-TF	1hbx_A	100.0	gi\|156540247\|ref\|XP_001601798.1\|	100.0
krIenksnrqVTfsKRrnGllKKAhELSVLCdaeVaviifsstGklyeyss	HMMER
EYIDNKLRRYTTFSKRKTGIMKKAYELSTLTGTQVMLLVASETGHVYTFAT	bs-PA
EYIDNKLRRYTTFSKRKTGIMKKAYELSTLTGTQVMLLVASETGHVYTFAT	gi\|156540247\|ref\|XP_001601798.1\|
EFIDNKLRRYTTFSKRKTGIMKKAYELSTLTGTQVLLLVASETGHVYTFAT	1hbx_A
       b b b  bbbbbb bb  b   b            b   b    	Backbone contacts
         s    s                                    	Sidechain contacts
#BP mutations
 0    2W   26C  A: 
 1    3W   25C  C: 
 2    4W   24C  A: 
 3    5W   23C  C: 
 4    6W   22C  C: 
 5    7W   21C  G: 
 6    8W   20C  G: 
 7    9W   19C  A: 
 8   10W   18C  A: 
 9   11W   17C  G: 
10   12W   16C  T: 
11   13W   15C  C: 
12   14W   14C  C: 
13   15W   13C  T: 
14   16W   12C  A: 
15   17W   11C  A: 
16   18W   10C  T: 
17   19W    9C  T: 
18   20W    8C  A: 
19   21W    7C  G: 
20   22W    6C  G: 
21   23W    5C  C: 
22   24W    4C  C: 
23   25W    3C  A: 
24   26W    2C  T: 
<

>tin-PA	tin	Homeobox	1nk2_P	98.5	gi\|156541890\|ref\|XP_001600859.1\|	100.0
rrkRTtftpeQleeLEkeFqknrYPsreeReeLAkkLYgLterqVkvWFQNRRaKwKk	HMMER
RKPRVLFSQAQVLELECRFRLKKYLTGAEREIIAQKL-NLSATQVKIWFQNRRYKSKR	tin-PA
RKPRVLFSQTQVYELEQRFKQQRYLSAPEREMLAQSL-KLTSTQVKIWFQNRRYKNKR	gi\|156541890\|ref\|XP_001600859.1\|
RKRRVLFTKAQTYELERRFRQQRYLSAPEREHLASLI-RLTPTQVKIWFQNHRYKTKR	1nk2_P
bbbbbbb                b                  bb bbb bb bbb   	Backbone contacts
 s s                                          s  ss  s   s	Sidechain contacts
#BP mutations
 0    1A   32B  T: 
 1    2A   31B  G: 
 2    3A   30B  T: 
 3    4A   29B  G: 
 4    5A   28B  T: 
 5    6A   27B  C: 
 6    7A   26B  A: 
 7    8A   25B  A: 
 8    9A   24B  G: 
 9   10A   23B  T: 
10   11A   22B  G: 
11   12A   21B  G: 
12   13A   20B  C: 
13   14A   19B  T: 
14   15A   18B  G: 
15   16A   17B  T: 
<

>sc-PA	sc	HLH	1mdy_A	88.9	gi\|156537273\|ref\|XP_001605817.1\|	100.0
rRrahnarERrRRdriNdafeeLrellPtla............pskKlsKaeiLrlAveYIksLq	HMMER
QRR--NARERNRVKQVNNSFARLRQHIPQ-SiitdltkgggrgPHKKISKVDTLRIAVEYIRRLQ	sc-PA
QRVMANVRERQRTQSLNEAFTQLRKSIPT-L------------PSDKLSKIQTLKLATKYIDFLE	gi\|156537273\|ref\|XP_001605817.1\|
RRKAATMRERRRLSKVNEAFETLKRSTSS-N------------PNQRLPKVEILRNAIRYIEGLQ	1mdy_A
bb   b b b b    b                             b bb               	Backbone contacts
 s   s ss  s                                                     	Sidechain contacts
#BP mutations
 0    1E   28F  T: 
 1    2E   27F  C: 
 2    3E   26F  A: 
 3    4E   25F  A: 
 4    5E   24F  C: 
 5    6E   23F  A: 
 6    7E   22F  G: 
 7    8E   21F  C: 
 8    9E   20F  T: 
 9   10E   19F  G: 
10   11E   18F  T: 
11   12E   17F  T: 
12   13E   16F  G: 
13   14E   15F  A: 
<

>ct-PA	ct	Homeobox	1b8i_B	86.0	gi\|156544281\|ref\|XP_001607026.1\|	100.0
rrkRTtftpeQleeLEkeFq...knrYPsreeReeLAkkLYgLterqVkvWFQNRRaKwKk	HMMER
KKQRVLFSEEQKEALRLAFA---LDPYPNVGTIEFLANEL-GLATRTITNWFHNHRMRLKQ	ct-PA
KKQRVLFSEEQKEALRLAFT---LDPYPNVATIEFLASEL-ALSSRTITNWFHNHRMRLKQ	gi\|156544281\|ref\|XP_001607026.1\|
---RRNFSKQASEILNEYFYshlSNPYPSEEAKEELARKC-GITVSQVSNWFGNKRIRYKK	1b8i_B
   bbbb    b              b  b  b             b  bb b  bbb b 	Backbone contacts
   s                                             s   s   s   	Sidechain contacts
#BP mutations
 0    3C   30D  C: 
 1    4C   29D  G: 
 2    5C   28D  C: 
 3    6C   27D  C: 
 4    7C   26D  A: 
 5    8C   25D  T: 
 6    9C   24D  A: 
 7   10C   23D  A: 
 8   11C   22D  A: 
 9   12C   21D  T: 
10   13C   20D  C: 
11   14C   19D  A: 
12   15C   18D  C: 
<

>HmgD-PA	HmgD	HMG_box	1e7j_A	100.0	gi\|156553871\|ref\|XP_001600877.1\|	90.6
PKRPlsAFflfrqeqRakikaenPglsnaeIskklGekWkaLseeeKapYeakAekeKarYekempeYk	HMMER
PKRPLSAYMLWLNSARESIKRENPGIKVTEVAKRGGELWRAMKD--KSEWEAKAAKAKDDYDRAVKEFE	HmgD-PA
PKRPASAYMLYLNSVREEIKAKYPGLKVTEVVQKGGEMWKELKD--KSKWEEKAAEAKEEYLKAMEEYK	gi\|156553871\|ref\|XP_001600877.1\|
PKRPLSAYMLWLNSARESIKRENPGIKVTEVAKRGGELWRAMKD--KSEWEAKAAKAKDDYDRAVKEFE	1e7j_A
  bbb  bb   b             bb   bb  b  b           b      b           	Backbone contacts
     s ss                  ss  s                                     	Sidechain contacts
#BP mutations
 0    1B   26C  C: 
 1    2B   25C  G: 
 2    3B   24C  A: 
 3    4B   23C  T: b:A->L(LEU9-A/T4-B) b:V->A(ALA36-A/A23-C) b:Q->K(LYS37-A/A23-C) 
 4    5B   22C  A: s:V->A(ALA36-A/T22-C) b:A->L(LEU9-A/A5-B) b:V->A(ALA36-A/T22-C) 
 5    6B   21C  T: 
 6    7B   20C  T: 
 7    8B   19C  A: 
 8    9B   18C  A: 
 9   10B   17C  G: 
10   11B   16C  A: 
11   12B   15C  G: 
<

>pdm2-PA	pdm2	Homeobox	1cqt_A	100.0	gi\|156543533\|ref\|XP_001602856.1\|	100.0
rrkRTtftpeQleeLEkeFqknrYPsreeReeLAkkLYgLterqVkvWFQNRRaKwKk	HMMER
RKKRTSIETTVRTTLEKAFLMNCKPTSEEISQLSERL-NMDKEVIRVWFCNRRQKEKR	pdm2-PA
RKKRTSIETSVRVALEKAFVQNPKPTSEEITILADSL-AMEKEVVRVWFCNRRQKEKR	gi\|156543533\|ref\|XP_001602856.1\|
RKKRTSIETNIRVALEKSFLENQKPTSEEITMIADQL-NMEKEVIRVWFCNRRQKEKR	1cqt_A
bbbbbbb    b           bb b  b           b b b b bb b b b 	Backbone contacts
s  s                                          s  ss  s    	Sidechain contacts
#BP mutations
 0  202M  230N  G: 
 1  203M  229N  T: 
 2  204M  228N  A: 
 3  205M  227N  T: 
 4  206M  226N  G: 
 5  207M  225N  C: 
 6  208M  224N  A: 
 7  209M  223N  A: 
 8  210M  222N  A: 
 9  211M  221N  T: 
10  212M  220N  A: 
11  213M  219N  A: 
12  214M  218N  G: 
13  215M  217N  G: 
<

>pdm2-PA	pdm2	Pou	1cqt_A	100.0	gi\|156543533\|ref\|XP_001602856.1\|	100.0
deatdleeLEkFAkeFKqRRIkLGyTQadVGlALgalygPGvnafSQtTICRFEaLqLSfKNmcKLKPlLekWLeeAE	HMMER
EETTDLEELEQFAKTFKQRRIKLGFTQGDVGLAMGKLYG---NDFSQTTISRFEALNLSFKNMCKLKPLLQKWLEDAD	pdm2-PA
EETTDLEELEQFAKTFKQRRIKLGFTQGDVGLAMGKLYG---NDFSQTTISRFEALNLSFKNMCKLKPLLQKWLEDAD	gi\|156543533\|ref\|XP_001602856.1\|
-EPSDLEELEQFAKTFKQRRIKLGFTQGDVGLAMGKLYG---NDFSQTTISRFEALNLSFKNMCKLKPLLEKWLNDAE	1cqt_A
                         bbb               bbbbbb b  b    b  b  b             	Backbone contacts
                                             sss  ss     s   s                	Sidechain contacts
#BP mutations
 0  202M  230N  G: 
 1  203M  229N  T: 
 2  204M  228N  A: 
 3  205M  227N  T: 
 4  206M  226N  G: 
 5  207M  225N  C: 
 6  208M  224N  A: 
 7  209M  223N  A: 
 8  210M  222N  A: 
 9  211M  221N  T: 
10  212M  220N  A: 
11  213M  219N  A: 
12  214M  218N  G: 
13  215M  217N  G: 
<

>CrebA-PA	CrebA	bZIP_1	1t2k_C	88.8	NW_001815459.1:LOC100120780	100.0
ekelKrerRkqkNReAArrsRlRKqaeieeLeekveeLeaeNkaLrkelerLkkevakLksenee	HMMER
EKSLKKIRRKIKNKISAQESRRKKKEYMDQLERRVEILVTENHDYKKRLEGLEETNANLLSQLHK	CrebA-PA
EKSLKKVRRKIKNKISAQESRRKKKEYMDGLERRVTLLTNENSTYREKVSTLETTNRQLLKELQR	NW_001815459.1:LOC100120780
---MKAERKRMRNRIAASKSRKRKLERIARLEEKVKTLKAQNSELASTANMLREQVAQLKQKVMN	1t2k_C
         b   b     bb                                            	Backbone contacts
            ss  s  ss                                            	Sidechain contacts
#BP mutations
 0    2E   31F  A: 
 1    3E   30F  A: 
 2    4E   29F  A: 
 3    5E   28F  T: 
 4    6E   27F  G: 
 5    7E   26F  A: 
 6    8E   25F  C: 
 7    9E   24F  A: 
 8   10E   23F  T: 
 9   11E   22F  A: 
10   12E   21F  G: 
11   13E   20F  G: 
12   14E   19F  A: 
13   15E   18F  A: 
14   16E   17F  A: 
15   17E   16F  A: 
16   18E   15F  C: 
17   19E   14F  T: 
18   20E   13F  G: 
19   21E   12F  A: 
20   22E   11F  A: 
21   23E   10F  A: 
22   24E    9F  G: 
23   25E    8F  G: 
24   26E    7F  G: 
25   27E    6F  A: 
26   28E    5F  G: 
27   29E    4F  A: 
28   30E    3F  A: 
29   31E    2F  G: 
<

>CrebA-PA	CrebA	bZIP_2	1t2k_C	91.7	NW_001815459.1:LOC100120780	100.0
kddeyrdrRrlrNneAAkrsReKkKqreeeleervkeLeeeNaqL.....LkrqkveqLekE	HMMER
EKSLKKIRRKIKNKISAQESRRKKKEYMDQLERRVEILVTENHDY-------KKRLEGLEET	CrebA-PA
EKSLKKVRRKIKNKISAQESRRKKKEYMDGLERRVTLLTNENSTY-------REKVSTLETT	NW_001815459.1:LOC100120780
---KAERKRM-RNRIAASKSRKRKLERIARLEEKVKTLKAQNSELastanMLREQVAQLKQK	1t2k_C
        b    b     bb                                         	Backbone contacts
            ss  s  ss                                         	Sidechain contacts
#BP mutations
 0    2E   31F  A: 
 1    3E   30F  A: 
 2    4E   29F  A: 
 3    5E   28F  T: 
 4    6E   27F  G: 
 5    7E   26F  A: 
 6    8E   25F  C: 
 7    9E   24F  A: 
 8   10E   23F  T: 
 9   11E   22F  A: 
10   12E   21F  G: 
11   13E   20F  G: 
12   14E   19F  A: 
13   15E   18F  A: 
14   16E   17F  A: 
15   17E   16F  A: 
16   18E   15F  C: 
17   19E   14F  T: 
18   20E   13F  G: 
19   21E   12F  A: 
20   22E   11F  A: 
21   23E   10F  A: 
22   24E    9F  G: 
23   25E    8F  G: 
24   26E    7F  G: 
25   27E    6F  A: 
26   28E    5F  G: 
27   29E    4F  A: 
28   30E    3F  A: 
29   31E    2F  G: 
<

>CG2368	psq	FAMILY_UNKNOWN
<

>Ets97D-PA	Ets97D	Ets	1awc_A	98.8	gi\|156540624\|ref\|XP_001599483.1\|	98.8
qiqLWQFLleLLtdrqdnsdfIrWtgrdkGeFKlvSKDpeeVARLWGerKNNkpnMNYdKLSRALRYYYkknIirKvkGkRlvYkFvse	HMMER
QVQLWQFLLEILTD-CEHTDVIEWVG-TEGEFKLT--DPDRVARLWGEKKN-KPAMNYEKLSRALRYYYDGDMISKVSGKRFAYKFDCD	Ets97D-PA
QIQLWQFLLELLTD-REHKGAIQWVG-TEGEFKLN--QPEAVAQLWGARKN-KPSMNYEKLSRALRYYYDGDMISKVQGKRFVYKFVCD	gi\|156540624\|ref\|XP_001599483.1\|
-IQLWQFLLELLTD-KDARDCISWVG-DEGEFKLN--QPELVAQKWGQRKN-KPTMNYEKLSRALRYYYDGDMICKVQGKRFVYKFVCD	1awc_A
 bbbb                                        b   b    bb b b  bb b bb      b   bbb b     	Backbone contacts
                                                           s  ss ss                      	Sidechain contacts
#BP mutations
 0    2D   42E  A: 
 1    3D   41E  X: 
 2    4D   40E  G: 
 3    5D   39E  A: 
 4    6D   38E  C: 
 5    7D   37E  C: 
 6    8D   36E  G: 
 7    9D   35E  G: 
 8   10D   34E  A: b:S->A(THR368-A/T34-E) 
 9   11D   33E  A: 
10   12D   32E  G: b:I->V(ILE320-A/C32-E) 
11   13D   31E  T: 
12   14D   30E  A: 
13   15D   29E  C: 
14   16D   28E  A: 
15   17D   27E  C: 
16   18D   26E  C: 
17   19D   25E  G: 
18   20D   24E  G: 
19   21D   23E  A: 
<

>slp2-PA	slp2	Fork_head	2c6y_A	96.4	gi\|156550259\|ref\|XP_001602513.1\|	100.0
KPPYSYiaLItmAIqqySpekrLtLseIYkfImdrFPYYRqnkqgWQNSIRHNLSLNkcFiKVpRspdkpGKGsyWtldPeaedmFenkkkkgsflkrrrr	HMMER
KPPYSYNALIMMAIRQ-SSEKRLTLNGIYEYIMTNHPYYRDNKQGWQNSIRHNLSLNKCFVKVPRHYDDPGKGNYWMLDPSAEDVFIG----GSTGKLRRR	slp2-PA
KPPYSYNALIMMAIRQ-SPEKRLTLNGIYEYIMRNFPYYENNKQGWQNSIRHNLSLNKCFVKVPRHYDDPGKGNYWMLDASSEDVFIG----GTTGKLRRR	gi\|156550259\|ref\|XP_001602513.1\|
KPPYSYAQLIVQAITM-APDKQLTLNGIYTHITKNYPYYRTADKGWQNSIRHNLSLNRYFIKVPRSQEEPGKGSFWRIDPASESKLIE----QAFRKRRPR	2c6y_A
b  bbb                  bb  b              bb       b b      b       bbbbb b                     b  b	Backbone contacts
                                               ss ss  ss               s                            s	Sidechain contacts
#BP mutations
 0    2C   16D  G: 
 1    3C   15D  T: 
 2    4C   14D  T: 
 3    5C   13D  G: 
 4    6C   12D  T: 
 5    7C   11D  A: 
 6    8C   10D  A: 
 7    9C    9D  A: 
 8   10C    8D  C: 
 9   11C    7D  A: 
10   12C    6D  A: 
11   13C    5D  T: 
12   14C    4D  A: 
13   15C    3D  C: 
14   16C    2D  A: 
<

>CG5058	grh	FAMILY_UNKNOWN
<

>CG17228	pros	FAMILY_UNKNOWN
<

>zfh1-PB	zfh1	Homeobox	1hdd_C	86.5	hmm151164	97.0
rrkRTtftpeQleeLEkeFqknrYPsreeReeLAkkLYgLterqVkvWFQNRRaKwKk	HMMER
VRVRTAINEEQQQQLKQHYSLNARPSRDEFRMIAARL-QLDPRVVQVWFQNNRSRERK	zfh1-PB
KRLRTTILPEQLDYLYQKYQVESNPSRKMLETIAREV-GLKKRVVQVWFQNTRARERK	hmm151164
-RPRTAFSSEQLARLKREFNENRYLTERRRQQLSSEL-GLNEAQIKIWFQNKRAKIKK	1hdd_C
 bbbb b                b     b             b bbb bb b b b 	Backbone contacts
 s s                                          s  ss   s   	Sidechain contacts
#BP mutations
 0    2A   42B  T: 
 1    3A   41B  T: 
 2    4A   40B  T: 
 3    5A   39B  G: 
 4    6A   38B  C: 
 5    7A   37B  C: 
 6    8A   36B  A: 
 7    9A   35B  T: 
 8   10A   34B  G: 
 9   11A   33B  T: 
10   12A   32B  A: 
11   13A   31B  A: b:L->V(PRO4-C/A13-A) 
12   14A   30B  T: 
13   15A   29B  T: 
14   16A   28B  A: b:N->R(TYR25-C/T28-B) 
15   17A   27B  C: b:N->R(TYR25-C/G27-B) 
16   18A   26B  C: b:L->F(ARG31-C/G26-B) 
17   19A   25B  T: 
18   20A   24B  A: 
19   21A   23B  A: 
<

>zfh1-PB	zfh1	zf-C2H2	2gli_A	65.7	GLEAN_06134	77.1
ykCpf.dCgksFsrksnLkrHlrt.H	HMMER
VKCT--QCHKRFPEYQSLSEHIASeH	zfh1-PB
FACD--KCPKRFSAKQGLSQHTKYeC	GLEAN_06134
YVCKLpGCTKRYTDPSSLRKHVKTvH	2gli_A
         bbbb b b b b     	Backbone contacts
             ssss ss      	Sidechain contacts
#BP mutations
 0    2C   21D  T: 
 1    3C   20D  T: 
 2    4C   19D  C: 
 3    5C   18D  G: 
 4    6C   17D  T: 
 5    7C   16D  C: 
 6    8C   15D  T: 
 7    9C   14D  T: 
 8   10C   13D  G: 
 9   11C   12D  G: 
10   12C   11D  G: b:K->Y(PRO245-A/G12-C) 
11   13C   10D  T: s:K->Y(PRO245-A/T13-C) 
12   14C    9D  G: s:A->E(ASP244-A/G14-C) s:A->E(ASP244-A/C9-D) 
13   15C    8D  G: s:G->S(SER247-A/G15-C) s:A->E(ASP244-A/C8-D) s:G->S(SER247-A/C8-D) b:S->P(THR243-A/C8-D) 
14   16C    7D  T: s:G->S(SER247-A/A7-D) b:S->P(THR243-A/A7-D) 
15   17C    6D  C: s:Q->E(LYS250-A/G6-D) b:G->S(SER247-A/G6-D) 
16   18C    5D  C: s:Q->E(LYS250-A/G5-D) 
17   19C    4D  A: 
18   20C    3D  C: 
19   21C    2D  G: 
<

>zfh1-PB	zfh1	zf-C2H2	1f2i_G	63.2	NW_001816793.1:LOC100116499	89.3
ykCpf.dCgksFsrksnLkrHlrtH	HMMER
YPCM--QCTASFASREQLEQHEQLH	zfh1-PB
HQCQ--QCLKSFSSNHQLVQHIRVH	NW_001816793.1:LOC100116499
YACPVeSCDRRFSRSDELTRHIRIH	1f2i_G
          bbbb  b   b  b 	Backbone contacts
             s ss  s     	Sidechain contacts
#BP mutations
 0  1001A  2014B  A: 
 1  1002A  2013B  T: 
 2  1003A  2012B  G: b:V->L(ILE1128-G/G1003-A) 
 3  1004A  2011B  G: b:V->L(ILE1128-G/G1004-A) 
 4  1005A  2010B  G: 
 5  1006A  2009B  C: s:H->E(ASP1120-G/C1006-A) b:S->A(SER1117-G/C1006-A) 
 6  1007A  2008B  G: s:H->E(ASP1120-G/C2008-B) 
 7  1008A  2007B  C: 
 8  1009A  2006B  G: 
 9  1010A  2005B  C: 
10  1011A  2004B  C: 
11  1012A  2003B  C: 
12  1013A  2002B  A: 
13  1014A  2001B  T: 
<

>zfh1-PB	zfh1	zf-C2H2	1tf6_A	78.5	gi\|156550584\|ref\|XP_001603836.1\|	100.0
ykCpf.dCgksFsrksnLkrHlrtH	HMMER
QTCR--ICHKAFANVYRLQRHMISH	zfh1-PB
QSCK--VCSKTFANVYRLQRHMISH	gi\|156550584\|ref\|XP_001603836.1\|
FPCKEeGCEKGFTSLHHLTRHSLTH	1tf6_A
         b b  b    bb  b 	Backbone contacts
               ss  s     	Sidechain contacts
#BP mutations
 0    2B   63C  C: 
 1    3B   62C  G: 
 2    4B   61C  G: 
 3    5B   60C  G: 
 4    6B   59C  C: 
 5    7B   58C  C: 
 6    8B   57C  T: 
 7    9B   56C  G: 
 8   10B   55C  G: 
 9   11B   54C  T: 
10   12B   53C  T: 
11   13B   52C  A: 
12   14B   51C  G: 
13   15B   50C  T: 
14   16B   49C  A: 
15   17B   48C  C: 
16   18B   47C  C: 
17   19B   46C  T: 
18   20B   45C  G: 
19   21B   44C  G: 
20   22B   43C  A: 
21   23B   42C  T: 
22   24B   41C  G: 
23   25B   40C  G: 
24   26B   39C  G: 
25   27B   38C  A: 
26   28B   37C  G: 
27   29B   36C  A: 
28   30B   35C  C: 
29   31B   34C  C: 
<

>zfh1-PB	zfh1	zf-C2H2	1tf6_A	74.8	gi\|156550584\|ref\|XP_001603836.1\|	100.0
ykCpf.dCgksFsrksnLkrHlrtH	HMMER
FKCK--ECDKAFKFKHHLKEHVRIH	zfh1-PB
FKCP--HCEKAFKFKHHLKEHLRIH	gi\|156550584\|ref\|XP_001603836.1\|
FPCKEeGCEKGFTSLHHLTRHSLTH	1tf6_A
         b b  b    bb  b 	Backbone contacts
               ss  s     	Sidechain contacts
#BP mutations
 0    2B   63C  C: 
 1    3B   62C  G: 
 2    4B   61C  G: 
 3    5B   60C  G: 
 4    6B   59C  C: 
 5    7B   58C  C: 
 6    8B   57C  T: 
 7    9B   56C  G: 
 8   10B   55C  G: 
 9   11B   54C  T: 
10   12B   53C  T: 
11   13B   52C  A: 
12   14B   51C  G: 
13   15B   50C  T: 
14   16B   49C  A: 
15   17B   48C  C: 
16   18B   47C  C: 
17   19B   46C  T: 
18   20B   45C  G: 
19   21B   44C  G: 
20   22B   43C  A: 
21   23B   42C  T: 
22   24B   41C  G: 
23   25B   40C  G: 
24   26B   39C  G: 
25   27B   38C  A: 
26   28B   37C  G: 
27   29B   36C  A: 
28   30B   35C  C: 
29   31B   34C  C: 
<

>zfh1-PB	zfh1	zf-C2H2	1mey_C	73.3	gi\|156550584\|ref\|XP_001603836.1\|	100.0
ykCpfdCgksFsrksnLkrHlrt..H	HMMER
FGCD-NCGKRFSHSGSFSSHMTSkkC	zfh1-PB
FQCS-NCSKRFSHSGSYSSHMTSkkC	gi\|156550584\|ref\|XP_001603836.1\|
YKCP-ECGKSFSQSSDLQKHQRT--H	1mey_C
b       b b bb     b  b   	Backbone contacts
            ssss  s       	Sidechain contacts
#BP mutations
 0    2A   13B  T: 
 1    3A   12B  G: 
 2    4A   11B  A: 
 3    5A   10B  G: 
 4    6A    9B  G: 
 5    7A    8B  C: 
 6    8A    7B  A: 
 7    9A    6B  G: 
 8   10A    5B  A: 
 9   11A    4B  A: 
10   12A    3B  C: 
11   13A    2B  T: 
<

>zfh1-PB	zfh1	zf-C2H2	1g2d_C	73.5	GLEAN_05402	76.7
ykCpfdCgksFsrksnLkrHlrt.H	HMMER
LRCS-RCSKQFNHPTELVQHEKVlC	zfh1-PB
HACK-ICGKAFSRKTALRQHLLI-H	GLEAN_05402
FQCR-ICMRNFSQHTGLNQHIRT-H	1g2d_C
        b bbbb   bbb  b  	Backbone contacts
           sssss  s      	Sidechain contacts
#BP mutations
 0    2A   32B  G: 
 1    3A   31B  A: 
 2    4A   30B  C: 
 3    5A   29B  G: 
 4    6A   28B  C: b:I->V(THR156-C/C6-A) 
 5    7A   27B  T: b:I->V(THR156-C/T7-A) 
 6    8A   26B  A: 
 7    9A   25B  T: s:R->H(GLN146-C/T9-A) s:S->N(SER145-C/T9-A) s:A->E(GLY149-C/T9-A) b:S->N(SER145-C/T9-A) b:R->H(GLN146-C/T9-A) 
 8   10A   24B  A: s:R->H(GLN146-C/A10-A) 
 9   11A   23B  A: s:K->P(HIS147-C/T23-B) b:K->P(HIS147-C/T23-B) b:R->V(ASN151-C/T23-B) 
10   12A   22B  A: s:K->P(HIS147-C/T22-B) b:K->P(HIS147-C/T22-B) 
11   13A   21B  A: 
12   14A   20B  G: 
13   15A   19B  G: 
14   16A   18B  A: 
<

>zfh1-PB	zfh1	zf-C2H2	1a1g_A	81.8	gi\|156550584\|ref\|XP_001603836.1\|	100.0
ykCpf.dCgksFsrksnLkrHlrtH	HMMER
YVCD--QCDKAFAKQSSLARHKYEH	zfh1-PB
YFCN--QCDKTFSKHSSLARHKYEH	gi\|156550584\|ref\|XP_001603836.1\|
YACPVeSCDRRFSDSSNLTRHIRIH	1a1g_A
         b b   bb  bb  b 	Backbone contacts
               ss  s     	Sidechain contacts
#BP mutations
 0    2B   61C  G: 
 1    3B   60C  C: 
 2    4B   59C  G: 
 3    5B   58C  T: 
 4    6B   57C  G: 
 5    7B   56C  G: 
 6    8B   55C  G: 
 7    9B   54C  C: 
 8   10B   53C  G: 
 9   11B   52C  T: 
<

>zfh1-PB	zfh1	zf-C2H2	1tf3_A	74.8	gi\|156550584\|ref\|XP_001603836.1\|	100.0
ykCpf.dCgksFsrksnLkrHlrtH	HMMER
YQCI--ECPKAFKHKHHLTEHKRLH	zfh1-PB
YKCQ--ECPKAFKHKHHLTEHKRLH	gi\|156550584\|ref\|XP_001603836.1\|
FPCKEeGCEKGFTSLHHLTRHSLTH	1tf3_A
         bbbb bb  bbb  b 	Backbone contacts
               ss  s     	Sidechain contacts
#BP mutations
 0    1E   30F  T: 
 1    2E   29F  T: 
 2    3E   28F  G: 
 3    4E   27F  G: 
 4    5E   26F  A: 
 5    6E   25F  T: 
 6    7E   24F  G: 
 7    8E   23F  G: 
 8    9E   22F  G: 
 9   10E   21F  A: 
10   11E   20F  G: 
11   12E   19F  A: 
12   13E   18F  C: 
13   14E   17F  C: 
14   15E   16F  G: 
<

>zfh1-PB	zfh1	zf-C2H2	1mey_C	73.4	gi\|156550584\|ref\|XP_001603836.1\|	100.0
ykCpfdCgksFsrksnLkrHlrt....H	HMMER
FQCS-KCLKRFSHSGSYSQHMNHrysyC	zfh1-PB
FQCS-KCLKRFSHSGSYSQHMNHrysyC	gi\|156550584\|ref\|XP_001603836.1\|
YKCP-ECGKSFSQSSDLQKHQRT----H	1mey_C
b       b b bb     b  b     	Backbone contacts
            ssss  s         	Sidechain contacts
#BP mutations
 0    2A   13B  T: 
 1    3A   12B  G: 
 2    4A   11B  A: 
 3    5A   10B  G: 
 4    6A    9B  G: 
 5    7A    8B  C: 
 6    8A    7B  A: 
 7    9A    6B  G: 
 8   10A    5B  A: 
 9   11A    4B  A: 
10   12A    3B  C: 
11   13A    2B  T: 
<

>zfh2-PA	zfh2	Homeobox	1hdd_C	82.7	gi\|156541072\|ref\|XP_001599660.1\|	84.2
rrkRTtftpeQleeLEkeFqknrYPsreeReeLAkkLYgLterqVkvWFQNRRaKwKk	HMMER
KRARTRITDDQLKILRAHFDINNSPSEESIMEMSQKA-NLPMKVVKHWFRNTLFKERQ	zfh2-PA
KRMRTSFKHHQLRTMKSYFAINHNPDAKDLKQLSQKT-GLPKRVLQVWFQNARAKWRR	gi\|156541072\|ref\|XP_001599660.1\|
-RPRTAFSSEQLARLKREFNENRYLTERRRQQLSSEL-GLNEAQIKIWFQNKRAKIKK	1hdd_C
 bbbb b                b     b             b bbb bb b b b 	Backbone contacts
 s s                                          s  ss   s   	Sidechain contacts
#BP mutations
 0    2A   42B  T: 
 1    3A   41B  T: 
 2    4A   40B  T: 
 3    5A   39B  G: 
 4    6A   38B  C: 
 5    7A   37B  C: 
 6    8A   36B  A: 
 7    9A   35B  T: 
 8   10A   34B  G: 
 9   11A   33B  T: 
10   12A   32B  A: b:F->I(PHE8-C/A12-A) 
11   13A   31B  A: s:V->H(ILE47-C/A13-A) b:M->A(PRO4-C/A13-A) b:V->H(ILE47-C/A13-A) 
12   14A   30B  T: s:V->H(ILE47-C/T14-A) s:Q->R(GLN50-C/T14-A) 
13   15A   29B  T: 
14   16A   28B  A: s:Q->R(GLN50-C/T28-B) b:N->S(TYR25-C/T28-B) b:R->L(ARG53-C/T28-B) 
15   17A   27B  C: b:R->L(ARG53-C/G27-B) b:N->S(TYR25-C/G27-B) b:Q->K(LYS46-C/G27-B) b:Q->R(GLN50-C/G27-B) 
16   18A   26B  C: b:L->I(ARG31-C/G26-B) b:Q->K(LYS46-C/G26-B) 
17   19A   25B  T: 
18   20A   24B  A: 
19   21A   23B  A: 
<

>zfh2-PA	zfh2	Homeobox	1fjl_A	91.3	hmm151164	100.0
rrkRTtftpeQleeLEkeFqknrYPsreeReeLAkkLYgLterqVkvWFQNRRaKwKk	HMMER
RANRTRFTDYQIKVLQEFFENNSYPKDSDLEYLSKLL-LLSPRVIVVWFQNARQKQRK	zfh2-PA
RANRTRFTDYQIKVLQEFFENNAYPKDDDLEYLSKLL-GLSPRVIVVWFQNARQKARK	hmm151164
RRSRTTFSASQLDELERAFERTQYPDIYTREELAQRT-NLTEARIQVWFQNRRARLRK	1fjl_A
bbbbb b                b  b  b             b bbb  b b b b 	Backbone contacts
s  s                                          s  ss     s 	Sidechain contacts
#BP mutations
 0    2D   14E  A: 
 1    3D   13E  T: 
 2    4D   12E  A: 
 3    5D   11E  A: 
 4    6D   10E  T: 
 5    7D    9E  C: 
 6    8D    8E  T: 
 7    9D    7E  G: 
 8   10D    6E  A: 
 9   11D    5E  T: 
10   12D    4E  T: 
11   13D    3E  A: 
12   14D    2E  C: 
<

>zfh2-PA	zfh2	Homeobox	1hdd_C	90.2	gi\|156541072\|ref\|XP_001599660.1\|	97.6
rrkRTtftpeQleeLEkeFqknrYPsreeReeLAkkLYgLterqVkvWFQNRRaKwKk	HMMER
KRLRTTILPEQLNFLYECYQSESNPSRKMLEEISKKV-NLKKRVVQVWFQNSRAKDKK	zfh2-PA
KRMRTSFKHHQLRTMKSYFAINHNPDAKDLKQLSQKT-GLPKRVLQVWFQNARAKWRR	gi\|156541072\|ref\|XP_001599660.1\|
-RPRTAFSSEQLARLKREFNENRYLTERRRQQLSSEL-GLNEAQIKIWFQNKRAKIKK	1hdd_C
 bbbb b                b     b             b bbb bb b b b 	Backbone contacts
 s s                                          s  ss   s   	Sidechain contacts
#BP mutations
 0    2A   42B  T: 
 1    3A   41B  T: 
 2    4A   40B  T: 
 3    5A   39B  G: 
 4    6A   38B  C: 
 5    7A   37B  C: 
 6    8A   36B  A: 
 7    9A   35B  T: 
 8   10A   34B  G: 
 9   11A   33B  T: 
10   12A   32B  A: b:F->I(PHE8-C/A12-A) 
11   13A   31B  A: b:M->L(PRO4-C/A13-A) 
12   14A   30B  T: 
13   15A   29B  T: b:R->K(LYS57-C/A29-B) 
14   16A   28B  A: b:R->K(LYS57-C/T28-B) 
15   17A   27B  C: 
16   18A   26B  C: 
17   19A   25B  T: 
18   20A   24B  A: 
19   21A   23B  A: 
<

>zfh2-PA	zfh2	zf-C2H2	1ubd_C	69.0	gi\|156551758\|ref\|XP_001602220.1\|	90.0
ykCpf.dCgksFsrksnLkrHlrt.H	HMMER
LMCF--ICKLSFGNVKSFSLHANTeH	zfh2-PA
IKCT--FCNRVFPREKSLQAHLRT-H	gi\|156551758\|ref\|XP_001602220.1\|
YVCPFdGCNKKFAQSTNLKSHILT-H	1ubd_C
           b    b      b  	Backbone contacts
             s ss         	Sidechain contacts
#BP mutations
 0    1A   40B  A: 
 1    2A   39B  G: 
 2    3A   38B  G: 
 3    4A   37B  G: 
 4    5A   36B  T: 
 5    6A   35B  C: 
 6    7A   34B  T: 
 7    8A   33B  C: 
 8    9A   32B  C: 
 9   10A   31B  A: 
10   11A   30B  T: 
11   12A   29B  T: s:R->N(GLN396-C/T12-A) s:R->N(GLN396-C/A29-B) 
12   13A   28B  T: s:R->N(GLN396-C/A28-B) 
13   14A   27B  T: s:R->N(GLN396-C/A27-B) 
14   15A   26B  G: 
15   16A   25B  A: 
16   17A   24B  A: 
17   18A   23B  G: 
18   19A   22B  C: 
19   20A   21B  G: 
<

>zfh2-PA	zfh2	zf-C2H2	1g2f_C	59.4	gi\|156553569\|ref\|XP_001600570.1\|	100.0
ykCpfdCgksFsrksnLkrHlrt.H	HMMER
LKCP-QCNWHYKYQETLEIHMREkH	zfh2-PA
LKCP-KCNWHYKYQETLEIHMKEkH	gi\|156553569\|ref\|XP_001600570.1\|
FQCR-ICMRNFSQQASLNAHIRT-H	1g2f_C
        b bbbb   bbb  b  	Backbone contacts
           sssss  s      	Sidechain contacts
#BP mutations
 0    2A   32B  G: 
 1    3A   31B  A: 
 2    4A   30B  C: 
 3    5A   29B  G: 
 4    6A   28B  C: 
 5    7A   27B  T: 
 6    8A   26B  A: 
 7    9A   25B  T: 
 8   10A   24B  A: 
 9   11A   23B  A: 
10   12A   22B  A: 
11   13A   21B  A: 
12   14A   20B  G: 
13   15A   19B  G: 
14   16A   18B  A: 
<

>zfh2-PA	zfh2	zf-C2H2	1tf6_A	66.5	gi\|156553569\|ref\|XP_001600570.1\|	100.0
ykCpf.dCgksFsrksnLkrHlrt..H	HMMER
YRCE--ICNYSTTTKGNLSIHMQSdkH	zfh2-PA
YRCE--VCNYSTTTKGNLSIHMQSdkH	gi\|156553569\|ref\|XP_001600570.1\|
FTCDSdGCDLRFTTKANMKKHFNRf-H	1tf6_A
           bb bbb b b  b   	Backbone contacts
             s ss  s   s   	Sidechain contacts
#BP mutations
 0    2B   63C  C: 
 1    3B   62C  G: 
 2    4B   61C  G: 
 3    5B   60C  G: 
 4    6B   59C  C: 
 5    7B   58C  C: 
 6    8B   57C  T: 
 7    9B   56C  G: 
 8   10B   55C  G: 
 9   11B   54C  T: 
10   12B   53C  T: 
11   13B   52C  A: 
12   14B   51C  G: 
13   15B   50C  T: 
14   16B   49C  A: 
15   17B   48C  C: 
16   18B   47C  C: 
17   19B   46C  T: 
18   20B   45C  G: 
19   21B   44C  G: 
20   22B   43C  A: 
21   23B   42C  T: 
22   24B   41C  G: 
23   25B   40C  G: 
24   26B   39C  G: 
25   27B   38C  A: 
26   28B   37C  G: 
27   29B   36C  A: 
28   30B   35C  C: 
29   31B   34C  C: 
<

>zfh2-PA	zfh2	zf-C2H2	1ubd_C	58.7	gi\|156553569\|ref\|XP_001600570.1\|	100.0
ykCpf.dCgksFsrksnLkrHlrt..H	HMMER
FRCD--ICSYDTSVARNLRIHMTSekH	zfh2-PA
FRCD--ACNYETNVARNLRIHMTSekH	gi\|156553569\|ref\|XP_001600570.1\|
YVCPFdGCNKKFAQSTNLKSHILT--H	1ubd_C
           b    b      b   	Backbone contacts
             s ss          	Sidechain contacts
#BP mutations
 0    1A   40B  A: 
 1    2A   39B  G: 
 2    3A   38B  G: 
 3    4A   37B  G: 
 4    5A   36B  T: 
 5    6A   35B  C: 
 6    7A   34B  T: 
 7    8A   33B  C: 
 8    9A   32B  C: 
 9   10A   31B  A: 
10   11A   30B  T: 
11   12A   29B  T: 
12   13A   28B  T: 
13   14A   27B  T: 
14   15A   26B  G: 
15   16A   25B  A: 
16   17A   24B  A: 
17   18A   23B  G: 
18   19A   22B  C: 
19   20A   21B  G: 
<

>zfh2-PA	zfh2	zf-C2H2	1ubd_C	68.2	gi\|156553569\|ref\|XP_001600570.1\|	100.0
ykCpf.dCgksFsrksnLkrHlrt..H	HMMER
YICR--LCNYKTNLKANFQLHSKTdkH	zfh2-PA
FICK--LCSYKTNLKANFQLHCKTdkH	gi\|156553569\|ref\|XP_001600570.1\|
YVCPFdGCNKKFAQSTNLKSHILT--H	1ubd_C
           b    b      b   	Backbone contacts
             s ss          	Sidechain contacts
#BP mutations
 0    1A   40B  A: 
 1    2A   39B  G: 
 2    3A   38B  G: 
 3    4A   37B  G: 
 4    5A   36B  T: 
 5    6A   35B  C: 
 6    7A   34B  T: 
 7    8A   33B  C: 
 8    9A   32B  C: 
 9   10A   31B  A: 
10   11A   30B  T: 
11   12A   29B  T: 
12   13A   28B  T: 
13   14A   27B  T: 
14   15A   26B  G: 
15   16A   25B  A: 
16   17A   24B  A: 
17   18A   23B  G: 
18   19A   22B  C: 
19   20A   21B  G: 
<

>zfh2-PA	zfh2	zf-C2H2	1tf3_A	55.7	GLEAN_11392	84.3
ykCpf.dCgksFsrksnLkrHlrt..H	HMMER
LKCN--CCDFHTNSIQKLSLHTQQmrH	zfh2-PA
LKCN--PCNVYLNSIQQLQTHLNGnrH	GLEAN_11392
YICSFaDCGAAYNKNWKLQAHLSK--H	1tf3_A
b          bbbb b  b  bb   	Backbone contacts
            ss ss          	Sidechain contacts
#BP mutations
 0    1E   30F  T: 
 1    2E   29F  T: 
 2    3E   28F  G: 
 3    4E   27F  G: 
 4    5E   26F  A: 
 5    6E   25F  T: 
 6    7E   24F  G: b:N->Q(SER35-A/G7-E) 
 7    8E   23F  G: b:T->L(ALA32-A/G8-E) b:N->Q(SER35-A/G8-E) b:G->Q(LYS36-A/G8-E) 
 8    9E   22F  G: s:Q->K(LYS29-A/G9-E) b:Q->K(LYS29-A/G9-E) b:G->Q(LYS36-A/G9-E) b:L->T(TYR24-A/G9-E) 
 9   10E   21F  A: b:Q->K(LYS29-A/A10-E) 
10   11E   20F  G: 
11   12E   19F  A: 
12   13E   18F  C: 
13   14E   17F  C: 
14   15E   16F  G: 
<

>zfh2-PA	zfh2	zf-C2H2	2gli_A	63.7	GLEAN_13090	81.4
ykCpf.dCgksFsrksnLkrHlrt.H	HMMER
FKCN--LCEYFVQSKSEIAAHIETeH	zfh2-PA
YGCR--YCGFRGKSKSDINAHKKR-C	GLEAN_13090
YMCEHeGCSKAFSNASDRAKHQNRtH	2gli_A
b        b b  b  b  b  bb 	Backbone contacts
              sss  s      	Sidechain contacts
#BP mutations
 0    2C   21D  T: 
 1    3C   20D  T: 
 2    4C   19D  C: 
 3    5C   18D  G: 
 4    6C   17D  T: b:Y->F(TYR200-A/T6-C) 
 5    7C   16D  C: b:Y->F(TYR200-A/C7-C) 
 6    8C   15D  T: 
 7    9C   14D  T: 
 8   10C   13D  G: 
 9   11C   12D  G: s:D->E(ASP216-A/C12-D) 
10   12C   11D  G: s:D->E(ASP216-A/C11-D) 
11   13C   10D  T: b:F->Y(LYS209-A/A10-D) b:G->V(PHE211-A/A10-D) 
12   14C    9D  G: b:-->e(THR224-A/C9-D) b:F->Y(LYS209-A/C9-D) 
13   15C    8D  G: b:-->e(THR224-A/C8-D) b:R->T(ARG223-A/C8-D) 
14   16C    7D  T: 
15   17C    6D  C: 
16   18C    5D  C: 
17   19C    4D  A: 
18   20C    3D  C: 
19   21C    2D  G: 
<

>zfh2-PA	zfh2	zf-C2H2	1g2d_C	61.7	gi\|156538214\|ref\|XP_001601763.1\|	80.6
ykCpf.dCg.ksFsrksnLkrHlrt.H	HMMER
VQCP--LCLeNHFREKQYLEDHLTSvH	zfh2-PA
ISCH--VCA-KQFKTKQYLQIHLLSmH	gi\|156538214\|ref\|XP_001601763.1\|
YACPVeSCD-RRFSQKTNLDTHIRI-H	1g2d_C
          bbb  b     b  b  	Backbone contacts
              s ss         	Sidechain contacts
#BP mutations
 0    2A   32B  G: 
 1    3A   31B  A: 
 2    4A   30B  C: 
 3    5A   29B  G: 
 4    6A   28B  C: 
 5    7A   27B  T: 
 6    8A   26B  A: 
 7    9A   25B  T: 
 8   10A   24B  A: b:K->N(ARG114-C/A10-A) 
 9   11A   23B  A: b:K->N(ARG114-C/A11-A) b:Q->H(ARG115-C/A11-A) 
10   12A   22B  A: s:T->E(GLN118-C/A12-A) 
11   13A   21B  A: s:T->E(GLN118-C/A13-A) 
12   14A   20B  G: s:T->E(GLN118-C/G14-A) s:T->E(GLN118-C/C20-B) 
13   15A   19B  G: 
14   16A   18B  A: 
<

>zfh2-PA	zfh2	zf-C2H2	1ubd_C	81.1	gi\|156547779\|ref\|XP_001605986.1\|	96.1
ykCpf.dCgksFsrksnLkrHlrt..H	HMMER
LSCQ--QCEASFKHEEQLLKHAQQnqH	zfh2-PA
FACR--LCVAMFKQKAHLLKHLCSv-H	gi\|156547779\|ref\|XP_001605986.1\|
IACPHkGCTKMFRDNSAMRKHLHT--H	1ubd_C
         b bb     b b  b   	Backbone contacts
                   s       	Sidechain contacts
#BP mutations
 0    1A   40B  A: 
 1    2A   39B  G: 
 2    3A   38B  G: 
 3    4A   37B  G: 
 4    5A   36B  T: 
 5    6A   35B  C: 
 6    7A   34B  T: 
 7    8A   33B  C: b:S->Q(THR319-C/G33-B) 
 8    9A   32B  C: 
 9   10A   31B  A: 
10   11A   30B  T: 
11   12A   29B  T: 
12   13A   28B  T: 
13   14A   27B  T: 
14   15A   26B  G: 
15   16A   25B  A: 
16   17A   24B  A: 
17   18A   23B  G: 
18   19A   22B  C: 
19   20A   21B  G: 
<

>zfh2-PA	zfh2	zf-C2H2	1ubd_C	63.5	GLEAN_12339	76.3
ykCpfdCgksFsrksnLkrHlrtH	HMMER
YRCK-QCSLAFKTQEKLTTHMLYH	zfh2-PA
FQCA-FCGEKFQTEESLETHVGDH	GLEAN_12339
HVCA-ECGKAFVESSKLKRHQLVH	1ubd_C
        b b  bb  bbb bb 	Backbone contacts
            s ss  s     	Sidechain contacts
#BP mutations
 0    1A   40B  A: 
 1    2A   39B  G: 
 2    3A   38B  G: 
 3    4A   37B  G: 
 4    5A   36B  T: b:E->Q(SER337-C/T5-A) 
 5    6A   35B  C: b:E->T(LYS341-C/C6-A) 
 6    7A   34B  T: s:S->K(LYS339-C/T7-A) s:S->K(LYS339-C/A34-B) 
 7    8A   33B  C: s:S->K(LYS339-C/G33-B) 
 8    9A   32B  C: s:S->K(LYS339-C/G32-B) 
 9   10A   31B  A: b:D->Y(VAL346-C/T31-B) b:E->L(LYS332-C/T31-B) 
10   11A   30B  T: b:D->Y(VAL346-C/A30-B) b:G->L(LEU345-C/A30-B) 
11   12A   29B  T: 
12   13A   28B  T: 
13   14A   27B  T: 
14   15A   26B  G: 
15   16A   25B  A: 
16   17A   24B  A: 
17   18A   23B  G: 
18   19A   22B  C: 
19   20A   21B  G: 
<

>zfh2-PA	zfh2	zf-C2H2	1ubd_C	87.9	GLEAN_04225	94.3
ykCpf.dCgksFsrksnLkrHlrt.H	HMMER
TKCS--FCQRNFRSTQALQKHMEQaH	zfh2-PA
TRCR--ACERIFKDRASLQKHIEN-H	GLEAN_04225
IACPHkGCTKMFRDNSAMRKHLHT-H	1ubd_C
         b bb     b b  b  	Backbone contacts
                   s      	Sidechain contacts
#BP mutations
 0    1A   40B  A: 
 1    2A   39B  G: 
 2    3A   38B  G: 
 3    4A   37B  G: 
 4    5A   36B  T: 
 5    6A   35B  C: b:K->R(ARG308-C/G35-B) 
 6    7A   34B  T: 
 7    8A   33B  C: b:N->Q(THR319-C/G33-B) 
 8    9A   32B  C: 
 9   10A   31B  A: 
10   11A   30B  T: 
11   12A   29B  T: 
12   13A   28B  T: 
13   14A   27B  T: 
14   15A   26B  G: 
15   16A   25B  A: 
16   17A   24B  A: 
17   18A   23B  G: 
18   19A   22B  C: 
19   20A   21B  G: 
<

>zfh2-PA	zfh2	zf-C2H2	1a1l_A	91.0	hmm151164	97.5
ykCpf.dCgksFsrksnLkrHlrtH	HMMER
YACK--KCNLVFQRYYELIRHQKNH	zfh2-PA
YQCK--KCLLVFQRYYELIRHQKTH	hmm151164
YACPVeSCDRRFSRSDELTRHIRIH	1a1l_A
         b bbb  b  bb  b 	Backbone contacts
             s  s  s     	Sidechain contacts
#BP mutations
 0    2B   61C  G: 
 1    3B   60C  C: 
 2    4B   59C  G: 
 3    5B   58C  T: 
 4    6B   57C  G: b:T->N(ILE128-A/G6-B) 
 5    7B   56C  G: 
 6    8B   55C  G: 
 7    9B   54C  C: 
 8   10B   53C  A: 
 9   11B   52C  C: 
<

>zfh2-PA	zfh2	zf-C2H2	1a1h_A	70.2	gi\|156552043\|ref\|XP_001604144.1\|	90.5
ykCpf.dCgksFsrksnLkrHlrtH	HMMER
FDCD--KCELNFNQLEKLREHQLLH	zfh2-PA
HRCD--VCGCGFMQRSKYLEHKALH	gi\|156552043\|ref\|XP_001604144.1\|
YACPVeSCDRRFSQSGSLTRHIRIH	1a1h_A
         bbbbb     bb  b 	Backbone contacts
             s  s  s     	Sidechain contacts
#BP mutations
 0    2B   61C  G: 
 1    3B   60C  C: 
 2    4B   59C  G: 
 3    5B   58C  T: 
 4    6B   57C  G: 
 5    7B   56C  G: b:C->L(ARG114-A/G7-B) 
 6    8B   55C  G: b:G->N(ARG115-A/G8-B) 
 7    9B   54C  C: b:M->N(SER117-A/C9-B) 
 8   10B   53C  A: 
 9   11B   52C  C: 
<

>gl-PB	gl	zf-C2H2	2gli_A	83.0	gi\|156538232\|ref\|XP_001602165.1\|	100.0
ykCpf.dCgksFsrksnLkrHlrtH	HMMER
NLCR--LCGKTYARPSTLKTHLRTH	gl-PB
NLCR--ICGKTYARPSTLKTHLRTH	gi\|156538232\|ref\|XP_001602165.1\|
HKCTFeGCRKSYSRLENLKTHLRSH	2gli_A
         b bbb bb b      	Backbone contacts
             s  s        	Sidechain contacts
#BP mutations
 0    2C   21D  T: 
 1    3C   20D  T: 
 2    4C   19D  C: 
 3    5C   18D  G: 
 4    6C   17D  T: 
 5    7C   16D  C: 
 6    8C   15D  T: 
 7    9C   14D  T: 
 8   10C   13D  G: 
 9   11C   12D  G: 
10   12C   11D  G: 
11   13C   10D  T: 
12   14C    9D  G: 
13   15C    8D  G: 
14   16C    7D  T: 
15   17C    6D  C: 
16   18C    5D  C: 
17   19C    4D  A: 
18   20C    3D  C: 
19   21C    2D  G: 
<

>gl-PB	gl	zf-C2H2	1ubd_C	91.0	gi\|156538232\|ref\|XP_001602165.1\|	100.0
ykCpf.dCgksFsrksnLkrHlrtH	HMMER
YRCP--DCNKSFSQAANLTAHVRTH	gl-PB
FRCH--ACSKAFSQAANLTAHARTH	gi\|156538232\|ref\|XP_001602165.1\|
YVCPFdGCNKKFAQSTNLKSHILTH	1ubd_C
           b    b      b 	Backbone contacts
             s ss        	Sidechain contacts
#BP mutations
 0    1A   40B  A: 
 1    2A   39B  G: 
 2    3A   38B  G: 
 3    4A   37B  G: 
 4    5A   36B  T: 
 5    6A   35B  C: 
 6    7A   34B  T: 
 7    8A   33B  C: 
 8    9A   32B  C: 
 9   10A   31B  A: 
10   11A   30B  T: 
11   12A   29B  T: 
12   13A   28B  T: 
13   14A   27B  T: 
14   15A   26B  G: 
15   16A   25B  A: 
16   17A   24B  A: 
17   18A   23B  G: 
18   19A   22B  C: 
19   20A   21B  G: 
<

>gl-PB	gl	zf-C2H2	1mey_C	85.3	gi\|156538232\|ref\|XP_001602165.1\|	100.0
ykCpfdCgksFsrksnLkrHlrtH	HMMER
FRCP-ICDRRFSQSSSVTTHMRTH	gl-PB
FRCP-VCDRRFSQSSSVTTHMRTH	gi\|156538232\|ref\|XP_001602165.1\|
YKCP-ECGKSFSQSSDLQKHQRTH	1mey_C
b       b b bb     b  b 	Backbone contacts
            ssss  s     	Sidechain contacts
#BP mutations
 0    2A   13B  T: 
 1    3A   12B  G: 
 2    4A   11B  A: 
 3    5A   10B  G: 
 4    6A    9B  G: 
 5    7A    8B  C: 
 6    8A    7B  A: 
 7    9A    6B  G: 
 8   10A    5B  A: 
 9   11A    4B  A: 
10   12A    3B  C: 
11   13A    2B  T: 
<

>gl-PB	gl	zf-C2H2	1ubd_C	88.9	gi\|156538232\|ref\|XP_001602165.1\|	100.0
ykCpf.dCgksFsrksnLkrHlrtH	HMMER
YRCS--SCKKSFSDSSTLTKHLRIH	gl-PB
YRCR--FCKKAFSDSSTLTKHLRIH	gi\|156538232\|ref\|XP_001602165.1\|
IACPHkGCTKMFRDNSAMRKHLHTH	1ubd_C
         b bb     b b  b 	Backbone contacts
                   s     	Sidechain contacts
#BP mutations
 0    1A   40B  A: 
 1    2A   39B  G: 
 2    3A   38B  G: 
 3    4A   37B  G: 
 4    5A   36B  T: 
 5    6A   35B  C: 
 6    7A   34B  T: 
 7    8A   33B  C: 
 8    9A   32B  C: 
 9   10A   31B  A: 
10   11A   30B  T: 
11   12A   29B  T: 
12   13A   28B  T: 
13   14A   27B  T: 
14   15A   26B  G: 
15   16A   25B  A: 
16   17A   24B  A: 
17   18A   23B  G: 
18   19A   22B  C: 
19   20A   21B  G: 
<

>CG4637	hh	FAMILY_UNKNOWN
<

>fru-PL	fru	zf-C2H2	1a1g_A	77.6	hmm279054	94.5
ykCpf.dCgksFsrksnLkrHlrtH	HMMER
YRCV--SCNKIV---SNRWHHANIH	fru-PL
YSCL--RCGKSV---SNRWHHVRAH	hmm279054
YACPVeSCDRRFSDSSNLTRHIRIH	1a1g_A
         b b   bb  bb  b 	Backbone contacts
               ss  s     	Sidechain contacts
#BP mutations
 0    2B   61C  G: 
 1    3B   60C  C: 
 2    4B   59C  G: 
 3    5B   58C  T: 
 4    6B   57C  G: b:A->I(ILE128-A/G6-B) 
 5    7B   56C  G: b:A->I(ILE128-A/G7-B) 
 6    8B   55C  G: 
 7    9B   54C  C: 
 8   10B   53C  G: 
 9   11B   52C  T: 
<

>fru-PL	fru	zf-C2H2	2gli_A	90.9	hmm279054	97.3
ykCpf.dCgksFsrksnLkrHlrt....H	HMMER
HECP--VCGQKFTRRDNMKAHCKIk---H	fru-PL
CRCP--YCNVVFTRSDNLKAHIRSskawH	hmm279054
HKCTFeGCRKSYSRLENLKTHLRS----H	2gli_A
         b bbb bb b          	Backbone contacts
             s  s            	Sidechain contacts
#BP mutations
 0    2C   21D  T: 
 1    3C   20D  T: 
 2    4C   19D  C: 
 3    5C   18D  G: 
 4    6C   17D  T: 
 5    7C   16D  C: 
 6    8C   15D  T: 
 7    9C   14D  T: 
 8   10C   13D  G: 
 9   11C   12D  G: b:V->Q(LYS179-A/C12-D) 
10   12C   11D  G: 
11   13C   10D  T: 
12   14C    9D  G: 
13   15C    8D  G: 
14   16C    7D  T: 
15   17C    6D  C: 
16   18C    5D  C: 
17   19C    4D  A: 
18   20C    3D  C: 
19   21C    2D  G: 
<

>CG2252	fs(1)h	FAMILY_UNKNOWN
<

>CG7771	sim	FAMILY_UNKNOWN
<

>B-H2-PA	B-H2	Homeobox	3hdd_A	95.0	gi\|156553356\|ref\|XP_001601567.1\|	100.0
rrkRTtftpeQleeLEkeFqknrYPsreeReeLAkkLYgLterqVkvWFQNRRaKwKk	HMMER
RKARTAFTDHQLQTLEKSFERQKYLSVQDRMELANKL-ELSDCQVKTWYQNRRTKWKR	B-H2-PA
RKARTAFTDHQLQTLEKSFERQKYLSVQDRMELAAKL-QLTDTQVKTWYQNRRTKWKR	gi\|156553356\|ref\|XP_001601567.1\|
---RTAFSSEQLARLKREFNENRYLTERRRQQLSSEL-GLNEAQIKIWFQNKRAKIKK	3hdd_A
   bb b    b           bb    b             b b b b  b b b 	Backbone contacts
   s                                          s  ss       	Sidechain contacts
#BP mutations
 0  202C  342D  T: 
 1  203C  341D  T: 
 2  204C  340D  T: 
 3  205C  339D  G: 
 4  206C  338D  C: 
 5  207C  337D  C: 
 6  208C  336D  A: 
 7  209C  335D  T: 
 8  210C  334D  G: 
 9  211C  333D  T: 
10  212C  332D  A: 
11  213C  331D  A: 
12  214C  330D  T: 
13  215C  329D  T: 
14  216C  328D  A: 
15  217C  327D  C: 
16  218C  326D  C: 
17  219C  325D  T: 
18  220C  324D  A: 
19  221C  323D  A: 
<

>RpII15-PA	RpII15	RNA_POL_M_15KD	1i6h_I	0.0	gi\|156537281\|ref\|XP_001605923.1\|	0.0
mkFCpkCgNlLlpkedkegtvllfaCrkCgYeepadqfedkEaiykrkikhkkeeftvi	HMMER
IRFCQECNNMLYPKEDKENKILLYACRNCDYKQEADSN----CIYVNKIMHEIDELTHI	RpII15-PA
IKFCQECNNMLYPKEDKENKVLMYACRNCDFKTLADSS----CIYVNKIMHEIDELTHI	gi\|156537281\|ref\|XP_001605923.1\|
FRFCRDCNNMLYPREDKENNRLLFECRTCSYVEEAGSP----LVYRHELITNIGETAGV	1i6h_I
                                                           	Backbone contacts
                                                           	Sidechain contacts
#BP mutations
 0    4D    9R  T: 
 1    5D    8R  G: 
 2    6D    7R  C: 
 3    7D    6R  C: 
 4    8D    5R  T: 
 5    9D    4R  G: 
 6   10D    3R  G: 
 7   11D    2R  T: 
 8   12D    1R  C: 
<

>RpII15-PA	RpII15	TFIIS_C	2gat_A	48.5	gi\|156537281\|ref\|XP_001605923.1\|	95.6
fpCPkCKsrnttymelQTRsADEPpTvFykCk..kCGkrwk	HMMER
HACPKCSHREAVFFQAQTRRAEEEMRLYYVCTnqNCTHRWT	RpII15-PA
HPCPKCNHRESVFFQAQTRRAEEEMRLYYVCTnaHCTHRWT	gi\|156537281\|ref\|XP_001605923.1\|
TVCSNCQTSTTTLWR---RS----PMGDPVCN--ACGLYYK	2gat_A
           b bb                   b   b b	Backbone contacts
           ss s                s     s   	Sidechain contacts
#BP mutations
 0  101B  132C  G: 
 1  102B  131C  T: 
 2  103B  130C  T: 
 3  104B  129C  G: 
 4  105B  128C  C: 
 5  106B  127C  A: 
 6  107B  126C  G: 
 7  108B  125C  A: 
 8  109B  124C  T: b:H->N(ALA30-A/A124-C) 
 9  110B  123C  A: b:H->N(ALA30-A/T123-C) 
10  111B  122C  A: 
11  112B  121C  A: 
12  113B  120C  C: 
13  114B  119C  A: 
14  115B  118C  T: 
15  116B  117C  T: 
<

>bap-PA	bap	Homeobox	1hdd_D	97.9	GLEAN_14368	100.0
rrkRTtftpeQleeLEkeFqknrYPsreeReeLAkkLYgLterqVkvWFQNRRaKwKk	HMMER
KRSRAAFSHAQVFELERRFAQQRYLSGPERSEMAKSL-RLTETQVKIWFQNRRYKTKR	bap-PA
KRSRAAFSHAQVYELERRFAAQKYLSGPERADLARGL-KLTETQVKIWFQNRRYKTKR	GLEAN_14368
-RPRTAFSSEQLARLKREFNENRYLTERRRQQLSSEL-GLNEAQIKIWFQNKRAKIKK	1hdd_D
 b                     b  b  b               bb  b  b   b 	Backbone contacts
                                              s  s        	Sidechain contacts
#BP mutations
 0    2A   42B  T: 
 1    3A   41B  T: 
 2    4A   40B  T: 
 3    5A   39B  G: 
 4    6A   38B  C: 
 5    7A   37B  C: 
 6    8A   36B  A: 
 7    9A   35B  T: 
 8   10A   34B  G: 
 9   11A   33B  T: 
10   12A   32B  A: 
11   13A   31B  A: 
12   14A   30B  T: 
13   15A   29B  T: 
14   16A   28B  A: 
15   17A   27B  C: 
16   18A   26B  C: 
17   19A   25B  T: 
18   20A   24B  A: 
19   21A   23B  A: 
<

>Eip78C-PA	Eip78C	zf-C4	1dsz_A	100.0	NW_001814682.1:LOC100119499	92.8
elCkVCGDkASGyHYGvlTCEGCKGFFrRSiqknlviYsCkrnkdCvIdKrnRnrCQyCRLkKCLeVGMskeaVrfg	HMMER
VPCKVCGDKASGYHYGVTSCEGCKGFFRRSIQKQIE-YRCLRDGKCLVIRLNRNRCQYCRFKKCLSAGMSRDSVRYG	Eip78C-PA
IPCKVCGDKSSGVHYGVITCEGCKGFFRRSQSSVVN-YQCPRNKNCVVDRVNRNRCQYCRLQKCLRLGMSRDAVKFG	NW_001814682.1:LOC100119499
-PCFVCQDKSSGYHYGVSACEGCKGFFRRSIQKNMV-YTCHRDKNCIINKVTRNRCQYCRLQKCFEVGMSKESVRND	1dsz_A
            bbb     bb   b bb  b                    bb  b  b            bbb  	Backbone contacts
                    s  s   ss                                                	Sidechain contacts
#BP mutations
 0  1495C  1545D  C: b:V->Y(TYR1145-A/C1495-C) 
 1  1496C  1544D  A: b:A->S(SER1204-A/A1496-C) b:K->R(ARG1206-A/A1496-C) b:V->Y(TYR1145-A/A1496-C) 
 2  1497C  1543D  G: b:A->S(SER1204-A/G1497-C) b:K->R(ARG1206-A/G1497-C) b:S->Q(GLN1164-A/G1497-C) 
 3  1498C  1542D  G: b:S->Q(GLN1164-A/G1498-C) 
 4  1499C  1541D  T: 
 5  1500C  1540D  C: 
 6  1501C  1539D  A: 
 7  1502C  1538D  A: 
 8  1503C  1537D  A: 
 9  1504C  1536D  G: 
10  1505C  1535D  G: 
11  1506C  1534D  T: 
12  1507C  1533D  C: 
13  1508C  1532D  A: 
14  1509C  1531D  G: 
<

>CG9097	bab1	FAMILY_UNKNOWN
<

>cas-PA	cas	zf-C2H2	1mey_C	81.2	gi\|156552043\|ref\|XP_001604144.1\|	87.7
ykCpf.dCg.ksFsrksnLkrHlrtH	HMMER
FHCHEePCQgKILSKKDDIIRHLKWH	cas-PA
IVCA--ECG-KTFTKKDSFKRHMSVH	gi\|156552043\|ref\|XP_001604144.1\|
YKCP--ECG-KSFSRSDHLSRHQRTH	1mey_C
          b b  b b  bb b  	Backbone contacts
              s ss  s     	Sidechain contacts
#BP mutations
 0    2A   13B  T: 
 1    3A   12B  G: s:S->D(HIS75-C/G3-A) b:F->L(PHE70-C/G3-A) b:S->D(HIS75-C/G3-A) 
 2    4A   11B  A: s:S->D(HIS75-C/A4-A) 
 3    5A   10B  G: 
 4    6A    9B  G: b:S->K(ARG81-C/C9-B) 
 5    7A    8B  C: 
 6    8A    7B  A: 
 7    9A    6B  G: 
 8   10A    5B  A: 
 9   11A    4B  A: 
10   12A    3B  C: 
11   13A    2B  T: 
<

>cas-PA	cas	zf-C2H2	2gli_A	72.6	gi\|156538174\|ref\|XP_001600815.1\|	99.4
ykCpf.dCgksFsrksnLkrHlrt.H	HMMER
YHCVYeHCPKVYVSTSDVQMHANF-H	cas-PA
YHCIHdNCDKVYISTSDVQMHANY-H	gi\|156538174\|ref\|XP_001600815.1\|
YMCEHeGCSKAFSNASDRAKHQNRtH	2gli_A
b        b b  b  b  b  bb 	Backbone contacts
              sss  s      	Sidechain contacts
#BP mutations
 0    2C   21D  T: 
 1    3C   20D  T: 
 2    4C   19D  C: 
 3    5C   18D  G: 
 4    6C   17D  T: 
 5    7C   16D  C: 
 6    8C   15D  T: 
 7    9C   14D  T: 
 8   10C   13D  G: 
 9   11C   12D  G: 
10   12C   11D  G: 
11   13C   10D  T: 
12   14C    9D  G: 
13   15C    8D  G: b:Y->F(ARG223-A/C8-D) 
14   16C    7D  T: 
15   17C    6D  C: 
16   18C    5D  C: 
17   19C    4D  A: 
18   20C    3D  C: 
19   21C    2D  G: 
<

>cas-PA	cas	zf-C2H2	1ubd_C	81.8	gi\|156538174\|ref\|XP_001600815.1\|	92.9
ykCpf.dCgksFsrksnLkrHlrtH	HMMER
YHCCReGCTHTFKNKADMDKHKTYH	cas-PA
FHCRRpGCRYTFKNKADMDKHKSYH	gi\|156538174\|ref\|XP_001600815.1\|
IACPHkGCTKMFRDNSAMRKHLHTH	1ubd_C
         b bb     b b  b 	Backbone contacts
                   s     	Sidechain contacts
#BP mutations
 0    1A   40B  A: 
 1    2A   39B  G: 
 2    3A   38B  G: 
 3    4A   37B  G: 
 4    5A   36B  T: 
 5    6A   35B  C: 
 6    7A   34B  T: b:Y->H(LYS305-C/A34-B) 
 7    8A   33B  C: b:Y->H(LYS305-C/G33-B) 
 8    9A   32B  C: 
 9   10A   31B  A: 
10   11A   30B  T: 
11   12A   29B  T: 
12   13A   28B  T: 
13   14A   27B  T: 
14   15A   26B  G: 
15   16A   25B  A: 
16   17A   24B  A: 
17   18A   23B  G: 
18   19A   22B  C: 
19   20A   21B  G: 
<

>cas-PA	cas	zf-C2H2	1mey_C	63.5	gi\|156538174\|ref\|XP_001600815.1\|	94.8
ykCpf.dCgksFsrksnLkrHlrtH	HMMER
IHCVReGCDYILHSSSQMISHKRKH	cas-PA
IHCIRpQCSYVLHSSGQLFSHKRKH	gi\|156538174\|ref\|XP_001600815.1\|
YKCP--ECGKSFSQSSDLQKHQRTH	1mey_C
b        b b bb     b  b 	Backbone contacts
             ssss  s     	Sidechain contacts
#BP mutations
 0    2A   13B  T: 
 1    3A   12B  G: 
 2    4A   11B  A: 
 3    5A   10B  G: 
 4    6A    9B  G: 
 5    7A    8B  C: 
 6    8A    7B  A: s:G->S(SER46-C/T7-B) 
 7    9A    6B  G: s:G->S(SER46-C/C6-B) 
 8   10A    5B  A: s:G->S(SER46-C/T5-B) 
 9   11A    4B  A: 
10   12A    3B  C: 
11   13A    2B  T: 
<

>scrt-PA	scrt	zf-C2H2	1a1g_A	90.0	gi\|156554653\|ref\|XP_001605421.1\|	100.0
ykCpf.dCgksFsrksnLkrHlrtH	HMMER
YTCS--ECGKQYATSSNLSRHKQTH	scrt-PA
HECP--DCGKKYSTSSNLARHRQTH	gi\|156554653\|ref\|XP_001605421.1\|
YACPVeSCDRRFSDSSNLTRHIRIH	1a1g_A
         b b   bb  bb  b 	Backbone contacts
               ss  s     	Sidechain contacts
#BP mutations
 0    2B   61C  G: 
 1    3B   60C  C: 
 2    4B   59C  G: 
 3    5B   58C  T: 
 4    6B   57C  G: 
 5    7B   56C  G: 
 6    8B   55C  G: 
 7    9B   54C  C: 
 8   10B   53C  G: 
 9   11B   52C  T: 
<

>scrt-PA	scrt	zf-C2H2	1tf6_A	67.5	gi\|156541795\|ref\|XP_001602332.1\|	100.0
ykCpf.dCgksFsrksnLkrHlrtH	HMMER
KKCH--TCGKAYVSMPALAMHLLTH	scrt-PA
KKCI--HCGKAYVSMPALAMHVLTH	gi\|156541795\|ref\|XP_001602332.1\|
FPCKEeGCEKGFTSLHHLTRHSLTH	1tf6_A
         b b  b    bb  b 	Backbone contacts
               ss  s     	Sidechain contacts
#BP mutations
 0    2B   63C  C: 
 1    3B   62C  G: 
 2    4B   61C  G: 
 3    5B   60C  G: 
 4    6B   59C  C: 
 5    7B   58C  C: 
 6    8B   57C  T: 
 7    9B   56C  G: 
 8   10B   55C  G: 
 9   11B   54C  T: 
10   12B   53C  T: 
11   13B   52C  A: 
12   14B   51C  G: 
13   15B   50C  T: 
14   16B   49C  A: 
15   17B   48C  C: 
16   18B   47C  C: 
17   19B   46C  T: 
18   20B   45C  G: 
19   21B   44C  G: 
20   22B   43C  A: 
21   23B   42C  T: 
22   24B   41C  G: 
23   25B   40C  G: 
24   26B   39C  G: 
25   27B   38C  A: 
26   28B   37C  G: 
27   29B   36C  A: 
28   30B   35C  C: 
29   31B   34C  C: 
<

>scrt-PA	scrt	zf-C2H2	2gli_A	78.9	gi\|156554653\|ref\|XP_001605421.1\|	100.0
ykCpf.dCgksFsrksnLkrHlrtH	HMMER
HSCG--VCGKLFSRPWLLQGHLRSH	scrt-PA
CKCH--FCGKCFSRPWLLQGHIRTH	gi\|156554653\|ref\|XP_001605421.1\|
HKCTFeGCRKSYSRLENLKTHLRSH	2gli_A
         b bbb bb b      	Backbone contacts
             s  s        	Sidechain contacts
#BP mutations
 0    2C   21D  T: 
 1    3C   20D  T: 
 2    4C   19D  C: 
 3    5C   18D  G: 
 4    6C   17D  T: 
 5    7C   16D  C: 
 6    8C   15D  T: 
 7    9C   14D  T: 
 8   10C   13D  G: 
 9   11C   12D  G: 
10   12C   11D  G: 
11   13C   10D  T: 
12   14C    9D  G: 
13   15C    8D  G: 
14   16C    7D  T: 
15   17C    6D  C: 
16   18C    5D  C: 
17   19C    4D  A: 
18   20C    3D  C: 
19   21C    2D  G: 
<

>scrt-PA	scrt	zf-C2H2	1ubd_C	83.0	gi\|156547577\|ref\|XP_001602923.1\|	100.0
ykCpf.dCgksFsrksnLkrHlrt..H	HMMER
YGCA--HCGKAFADRSNLRAHMQT--H	scrt-PA
FECP--VCNKSFADRSNLRAHQRTrnH	gi\|156547577\|ref\|XP_001602923.1\|
YVCPFdGCNKKFAQSTNLKSHILT--H	1ubd_C
           b    b      b   	Backbone contacts
             s ss          	Sidechain contacts
#BP mutations
 0    1A   40B  A: 
 1    2A   39B  G: 
 2    3A   38B  G: 
 3    4A   37B  G: 
 4    5A   36B  T: 
 5    6A   35B  C: 
 6    7A   34B  T: 
 7    8A   33B  C: 
 8    9A   32B  C: 
 9   10A   31B  A: 
10   11A   30B  T: 
11   12A   29B  T: 
12   13A   28B  T: 
13   14A   27B  T: 
14   15A   26B  G: 
15   16A   25B  A: 
16   17A   24B  A: 
17   18A   23B  G: 
18   19A   22B  C: 
19   20A   21B  G: 
<

>scrt-PA	scrt	zf-C2H2	1ubd_C	88.9	gi\|156541795\|ref\|XP_001602332.1\|	100.0
ykCpf.dCgksFsrksnLkrHlrt.H	HMMER
FECK--RCHKTFALKSYLNKHLESaC	scrt-PA
YECS--RCHKTFALKSYLNKHLESaC	gi\|156541795\|ref\|XP_001602332.1\|
IACPHkGCTKMFRDNSAMRKHLHT-H	1ubd_C
         b bb     b b  b  	Backbone contacts
                   s      	Sidechain contacts
#BP mutations
 0    1A   40B  A: 
 1    2A   39B  G: 
 2    3A   38B  G: 
 3    4A   37B  G: 
 4    5A   36B  T: 
 5    6A   35B  C: 
 6    7A   34B  T: 
 7    8A   33B  C: 
 8    9A   32B  C: 
 9   10A   31B  A: 
10   11A   30B  T: 
11   12A   29B  T: 
12   13A   28B  T: 
13   14A   27B  T: 
14   15A   26B  G: 
15   16A   25B  A: 
16   17A   24B  A: 
17   18A   23B  G: 
18   19A   22B  C: 
19   20A   21B  G: 
<

>sob-PA	sob	zf-C2H2	1ubd_C	78.0	gi\|156545193\|ref\|XP_001603660.1\|	100.0
ykCpf.dCgksFsrksnLkrHlrtH	HMMER
FICK--FCNRQFTKSYNLLIHERTH	sob-PA
FICK--FCNRQFTKSYNLLIHERTH	gi\|156545193\|ref\|XP_001603660.1\|
YVCPFdGCNKKFAQSTNLKSHILTH	1ubd_C
           b    b      b 	Backbone contacts
             s ss        	Sidechain contacts
#BP mutations
 0    1A   40B  A: 
 1    2A   39B  G: 
 2    3A   38B  G: 
 3    4A   37B  G: 
 4    5A   36B  T: 
 5    6A   35B  C: 
 6    7A   34B  T: 
 7    8A   33B  C: 
 8    9A   32B  C: 
 9   10A   31B  A: 
10   11A   30B  T: 
11   12A   29B  T: 
12   13A   28B  T: 
13   14A   27B  T: 
14   15A   26B  G: 
15   16A   25B  A: 
16   17A   24B  A: 
17   18A   23B  G: 
18   19A   22B  C: 
19   20A   21B  G: 
<

>sob-PA	sob	zf-C2H2	1a1g_A	86.8	gi\|156545195\|ref\|XP_001603713.1\|	100.0
ykCpfdCgksFsrksnLkrHlrtH	HMMER
YSCD-ICGKAFRRQDHLRDHRYIH	sob-PA
YSCD-ICGKAFRRQDHLRDHRYIH	gi\|156545195\|ref\|XP_001603713.1\|
FQCR-ICMRNFSRSDHLTTHIRTH	1a1g_A
b       b bbbb b   b  b 	Backbone contacts
            s ss  s     	Sidechain contacts
#BP mutations
 0    2B   61C  G: 
 1    3B   60C  C: 
 2    4B   59C  G: 
 3    5B   58C  T: 
 4    6B   57C  G: 
 5    7B   56C  G: 
 6    8B   55C  G: 
 7    9B   54C  C: 
 8   10B   53C  G: 
 9   11B   52C  T: 
<

>sob-PA	sob	zf-C2H2	1mey_C	76.5	gi\|156545195\|ref\|XP_001603713.1\|	100.0
ykCpfdCgksFsrksnLkrHlrtH	HMMER
FKCA-ECGKGFCQSRTLAVHKILH	sob-PA
FKCA-ECGKGFCQSRTLAVHKILH	gi\|156545195\|ref\|XP_001603713.1\|
YKCP-ECGKSFSQSSDLQKHQRTH	1mey_C
b       b b bb     b  b 	Backbone contacts
            ssss  s     	Sidechain contacts
#BP mutations
 0    2A   13B  T: 
 1    3A   12B  G: 
 2    4A   11B  A: 
 3    5A   10B  G: 
 4    6A    9B  G: 
 5    7A    8B  C: 
 6    8A    7B  A: 
 7    9A    6B  G: 
 8   10A    5B  A: 
 9   11A    4B  A: 
10   12A    3B  C: 
11   13A    2B  T: 
<

>sob-PA	sob	zf-C2H2	1ubd_C	91.0	gi\|156546415\|ref\|XP_001607112.1\|	100.0
ykCpf.dCgksFsrksnLkrHlrtH	HMMER
HKCP--VCNRSFNQRSNLKTHLLTH	sob-PA
YQCN--VCWKTFGQLSNLKVHLRTH	gi\|156546415\|ref\|XP_001607112.1\|
YVCPFdGCNKKFAQSTNLKSHILTH	1ubd_C
           b    b      b 	Backbone contacts
             s ss        	Sidechain contacts
#BP mutations
 0    1A   40B  A: 
 1    2A   39B  G: 
 2    3A   38B  G: 
 3    4A   37B  G: 
 4    5A   36B  T: 
 5    6A   35B  C: 
 6    7A   34B  T: 
 7    8A   33B  C: 
 8    9A   32B  C: 
 9   10A   31B  A: 
10   11A   30B  T: 
11   12A   29B  T: 
12   13A   28B  T: 
13   14A   27B  T: 
14   15A   26B  G: 
15   16A   25B  A: 
16   17A   24B  A: 
17   18A   23B  G: 
18   19A   22B  C: 
19   20A   21B  G: 
<

>sob-PA	sob	zf-C2H2	1a1k_A	93.2	gi\|156545195\|ref\|XP_001603713.1\|	100.0
ykCpf.dCgksFsrksnLkrHlrtH	HMMER
YNCA--SCGKVFRRNCDLRRHSLTH	sob-PA
YHCA--SCGKVFRRNCDLRRHSLTH	gi\|156545195\|ref\|XP_001603713.1\|
YACPVeSCDRRFSRSADLTRHIRIH	1a1k_A
         b b b  b   b  b 	Backbone contacts
             s  s  s     	Sidechain contacts
#BP mutations
 0    2B   61C  G: 
 1    3B   60C  C: 
 2    4B   59C  G: 
 3    5B   58C  T: 
 4    6B   57C  G: 
 5    7B   56C  G: 
 6    8B   55C  G: 
 7    9B   54C  A: 
 8   10B   53C  C: 
 9   11B   52C  C: 
<

>bowl-PB	bowl	zf-C2H2	1ubd_C	78.0	gi\|156545193\|ref\|XP_001603660.1\|	100.0
ykCpf.dCgksFsrksnLkrHlrtH	HMMER
FICK--FCNRQFTKSYNLLIHERTH	bowl-PB
FICK--FCNRQFTKSYNLLIHERTH	gi\|156545193\|ref\|XP_001603660.1\|
YVCPFdGCNKKFAQSTNLKSHILTH	1ubd_C
           b    b      b 	Backbone contacts
             s ss        	Sidechain contacts
#BP mutations
 0    1A   40B  A: 
 1    2A   39B  G: 
 2    3A   38B  G: 
 3    4A   37B  G: 
 4    5A   36B  T: 
 5    6A   35B  C: 
 6    7A   34B  T: 
 7    8A   33B  C: 
 8    9A   32B  C: 
 9   10A   31B  A: 
10   11A   30B  T: 
11   12A   29B  T: 
12   13A   28B  T: 
13   14A   27B  T: 
14   15A   26B  G: 
15   16A   25B  A: 
16   17A   24B  A: 
17   18A   23B  G: 
18   19A   22B  C: 
19   20A   21B  G: 
<

>bowl-PB	bowl	zf-C2H2	1a1g_A	86.8	gi\|156545195\|ref\|XP_001603713.1\|	100.0
ykCpfdCgksFsrksnLkrHlrtH	HMMER
YSCD-ICGKAFRRQDHLRDHRYIH	bowl-PB
YSCD-ICGKAFRRQDHLRDHRYIH	gi\|156545195\|ref\|XP_001603713.1\|
FQCR-ICMRNFSRSDHLTTHIRTH	1a1g_A
b       b bbbb b   b  b 	Backbone contacts
            s ss  s     	Sidechain contacts
#BP mutations
 0    2B   61C  G: 
 1    3B   60C  C: 
 2    4B   59C  G: 
 3    5B   58C  T: 
 4    6B   57C  G: 
 5    7B   56C  G: 
 6    8B   55C  G: 
 7    9B   54C  C: 
 8   10B   53C  G: 
 9   11B   52C  T: 
<

>bowl-PB	bowl	zf-C2H2	1mey_C	76.5	gi\|156545195\|ref\|XP_001603713.1\|	100.0
ykCpfdCgksFsrksnLkrHlrtH	HMMER
FKCT-ECGKGFCQSRTLAVHKILH	bowl-PB
FKCA-ECGKGFCQSRTLAVHKILH	gi\|156545195\|ref\|XP_001603713.1\|
YKCP-ECGKSFSQSSDLQKHQRTH	1mey_C
b       b b bb     b  b 	Backbone contacts
            ssss  s     	Sidechain contacts
#BP mutations
 0    2A   13B  T: 
 1    3A   12B  G: 
 2    4A   11B  A: 
 3    5A   10B  G: 
 4    6A    9B  G: 
 5    7A    8B  C: 
 6    8A    7B  A: 
 7    9A    6B  G: 
 8   10A    5B  A: 
 9   11A    4B  A: 
10   12A    3B  C: 
11   13A    2B  T: 
<

>bowl-PB	bowl	zf-C2H2	1ubd_C	91.0	gi\|156546415\|ref\|XP_001607112.1\|	100.0
ykCpf.dCgksFsrksnLkrHlrtH	HMMER
HKCP--VCSRSFNQRSNLKTHLLTH	bowl-PB
YQCN--VCWKTFGQLSNLKVHLRTH	gi\|156546415\|ref\|XP_001607112.1\|
YVCPFdGCNKKFAQSTNLKSHILTH	1ubd_C
           b    b      b 	Backbone contacts
             s ss        	Sidechain contacts
#BP mutations
 0    1A   40B  A: 
 1    2A   39B  G: 
 2    3A   38B  G: 
 3    4A   37B  G: 
 4    5A   36B  T: 
 5    6A   35B  C: 
 6    7A   34B  T: 
 7    8A   33B  C: 
 8    9A   32B  C: 
 9   10A   31B  A: 
10   11A   30B  T: 
11   12A   29B  T: 
12   13A   28B  T: 
13   14A   27B  T: 
14   15A   26B  G: 
15   16A   25B  A: 
16   17A   24B  A: 
17   18A   23B  G: 
18   19A   22B  C: 
19   20A   21B  G: 
<

>bowl-PB	bowl	zf-C2H2	1a1k_A	93.2	gi\|156545195\|ref\|XP_001603713.1\|	100.0
ykCpf.dCgksFsrksnLkrHlrtH	HMMER
YECS--SCGKVFRRNCDLRRHALTH	bowl-PB
YHCA--SCGKVFRRNCDLRRHSLTH	gi\|156545195\|ref\|XP_001603713.1\|
YACPVeSCDRRFSRSADLTRHIRIH	1a1k_A
         b b b  b   b  b 	Backbone contacts
             s  s  s     	Sidechain contacts
#BP mutations
 0    2B   61C  G: 
 1    3B   60C  C: 
 2    4B   59C  G: 
 3    5B   58C  T: 
 4    6B   57C  G: 
 5    7B   56C  G: 
 6    8B   55C  G: 
 7    9B   54C  A: 
 8   10B   53C  C: 
 9   11B   52C  C: 
<

>fd64A-PA	fd64A	Fork_head	2c6y_A	97.4	gi\|156555394\|ref\|XP_001605424.1\|	98.2
KPPYSYiaLItmAIqqySpekrLtLseIYkfImdrFPYYRqnkqgWQNSIRHNLSLNkcFiKVpR...........spdkpGKGsyWtldPeaedmFenkkkkgsflkrrrr	HMMER
KPPFSYIALIAMAISS-APNQRLTLSGIYKFIMDKFPYYRENKQGWQNSIRHNLSLNDCFVKIPRdkntie-----DNDSAGKGSYWMLDSSASDMFEQ----GNYRRRRTR	fd64A-PA
KPAYSYIALITMAIES-SPKRRLTLSGIYRYIMDRFPYYRDNRQGWQNSIRHNLSLNECFVKLPRdkvvdgetggeGQGCCGKGSFWTLDPSASGMFEN----GNYRRRKTR	gi\|156555394\|ref\|XP_001605424.1\|
KPPYSYAQLIVQAITM-APDKQLTLNGIYTHITKNYPYYRTADKGWQNSIRHNLSLNRYFIKVPR-----------SQEEPGKGSFWRIDPASESKLIE----QAFRKRRPR	2c6y_A
b  bbb                  bb  b              bb       b b      b                  bbbbb b                     b  b	Backbone contacts
                                               ss ss  ss                          s                            s	Sidechain contacts
#BP mutations
 0    2C   16D  G: 
 1    3C   15D  T: 
 2    4C   14D  T: 
 3    5C   13D  G: b:Y->F(TYR6-A/G5-C) 
 4    6C   12D  T: 
 5    7C   11D  A: 
 6    8C   10D  A: 
 7    9C    9D  A: 
 8   10C    8D  C: 
 9   11C    7D  A: 
10   12C    6D  A: 
11   13C    5D  T: 
12   14C    4D  A: b:C->A(PRO71-A/A14-C) 
13   15C    3D  C: b:C->A(PRO71-A/C15-C) 
14   16C    2D  A: 
<

>fd59A-PA	fd59A	Fork_head	2hdc_A	99.4	gi\|156554154\|ref\|XP_001599443.1\|	99.4
KPPYSYiaLItmAIqqySpekrLtLseIYkfImdrFPYYRqnkqgWQNSIRHNLSLNkcFiKVpRspdkpGKGsyWtldPeaedmFenkkkkgsflkrrrr	HMMER
KPPYSYIALITMAILQ-SPHKKLTLSGICDFIMSRFPYYKDKFPAWQNSIRHNLSLNDCFIKVPREPGNPGKGNFWTLDPLAEDMFDN----GSFLRRRKR	fd59A-PA
KPPYSYIALITMAILQ-SPQKKLTLSGICEFIMSRFPYYHDKFPAWQNSIRHNLSLNDCFIKIPREPGNPGKGNYWTLDPLAEDMFDN----GSFLRRRKR	gi\|156554154\|ref\|XP_001599443.1\|
KPPYSYIALITMAILQ-SPQKKLTLSGICEFISNRFPYYREKFPAWQNSIRHNLSLNDCFVKIPREPGNPGKGNYWTLDPQSEDMFDN----GSFLRRRKR	2hdc_A
 bbbbbb                 bb                 bb   b b b        bbbbbb b bbbbbb                    bbbbb	Backbone contacts
                                              sss sss s         s                                   s	Sidechain contacts
#BP mutations
 0  249B  365C  G: 
 1  250B  364C  C: 
 2  251B  363C  T: 
 3  252B  362C  T: 
 4  253B  361C  A: 
 5  254B  360C  A: 
 6  255B  359C  A: 
 7  256B  358C  A: 
 8  257B  357C  T: 
 9  258B  356C  A: 
10  259B  355C  A: 
11  260B  354C  C: b:I->V(ILE64-A/G354-C) b:Y->F(TYR76-A/G354-C) 
12  261B  353C  A: b:I->V(ILE64-A/T353-C) 
13  262B  352C  A: 
14  263B  351C  T: 
15  264B  350C  A: 
16  265B  349C  C: 
<

>fd96Ca-PA	fd96Ca	Fork_head	2hdc_A	96.5	gi\|156553948\|ref\|XP_001602439.1\|	98.2
KPPYSYiaLItmAIqqySpekrLtLseIYkfImdrFPYYRqnkqgWQNSIRHNLSLNkcFiKVpRspdkpGKGsyWtldPeaedmFenkkkkgsflkrrrr	HMMER
KPPYSYISLTAMAIWS-SPEKMLPLSDIYKFITDRFPYYRKNTQRWQNSLRHNLSFNDCFIKVPRRPDRPGKGAYWALHPQAFDMFEN----GSLLRRRKR	fd96Ca-PA
KPPYSYISLTAMAIWS-SRDKMLPLAEIYKFIADRFPYYRKDTRRWQNSLRHNLSFNDCFIKVPRGPHRPGKGAYWALHPAALSMFEN----GSLLRRRKR	gi\|156553948\|ref\|XP_001602439.1\|
KPPYSYIALITMAILQ-SPQKKLTLSGICEFISNRFPYYREKFPAWQNSIRHNLSLNDCFVKIPREPGNPGKGNYWTLDPQSEDMFDN----GSFLRRRKR	2hdc_A
 bbbbbb                 bb                 bb   b b b        bbbbbb b bbbbbb                    bbbbb	Backbone contacts
                                              sss sss s         s                                   s	Sidechain contacts
#BP mutations
 0  249B  365C  G: 
 1  250B  364C  C: 
 2  251B  363C  T: 
 3  252B  362C  T: 
 4  253B  361C  A: 
 5  254B  360C  A: 
 6  255B  359C  A: 
 7  256B  358C  A: 
 8  257B  357C  T: 
 9  258B  356C  A: b:R->Q(PRO45-A/A258-B) 
10  259B  355C  A: 
11  260B  354C  C: 
12  261B  353C  A: b:A->S(SER27-A/T353-C) 
13  262B  352C  A: 
14  263B  351C  T: 
15  264B  350C  A: b:G->R(GLU67-A/A264-B) 
16  265B  349C  C: b:G->R(GLU67-A/C265-B) 
<

>fd96Cb-PA	fd96Cb	Fork_head	2hdc_A	96.4	gi\|156555809\|ref\|XP_001601800.1\|	97.2
KPPYSYiaLItmAIqqySpekrLtLseIYkfImdrFPYYRqnkqgWQNSIRHNLSLNkcFiKVpRspdkpGKGsyWtldPeaedmFenkkkkgsflkrrrr	HMMER
KPPYSYISLTAMAIIH-SPQRLLPLSEIYRFIMDQFPFYRKNTQKWQNSLRHNLSFNDCFIKVPRNVTKAGKGSYWTLHPMAFDMFEN----GSLLRRRKR	fd96Cb-PA
KPPYSYIALITMAIQN-APDKKITLNGIYQFIMERFPYYRENKQGWQNSIRHNLSLNECFVKVPRDDKKPGKGSYWSLDPDSYNMFDN----GSYLRRRRR	gi\|156555809\|ref\|XP_001601800.1\|
KPPYSYIALITMAILQ-SPQKKLTLSGICEFISNRFPYYREKFPAWQNSIRHNLSLNDCFVKIPREPGNPGKGNYWTLDPQSEDMFDN----GSFLRRRKR	2hdc_A
 bbbbbb                 bb                 bb   b b b        bbbbbb b bbbbbb                    bbbbb	Backbone contacts
                                              sss sss s         s                                   s	Sidechain contacts
#BP mutations
 0  249B  365C  G: b:R->K(LYS97-A/C365-C) 
 1  250B  364C  C: b:R->K(LYS97-A/G364-C) 
 2  251B  363C  T: 
 3  252B  362C  T: 
 4  253B  361C  A: 
 5  254B  360C  A: b:R->K(LYS97-A/A254-B) 
 6  255B  359C  A: 
 7  256B  358C  A: 
 8  257B  357C  T: 
 9  258B  356C  A: b:G->K(ALA46-A/A258-B) 
10  259B  355C  A: 
11  260B  354C  C: 
12  261B  353C  A: b:N->S(SER27-A/T353-C) 
13  262B  352C  A: 
14  263B  351C  T: 
15  264B  350C  A: b:D->N(GLU67-A/A264-B) 
16  265B  349C  C: b:D->V(PRO68-A/C265-B) b:D->N(GLU67-A/C265-B) 
<

>Hnf4-PB	Hnf4	zf-C4	1r0n_A	89.3	gi\|156551053\|ref\|XP_001605819.1\|	90.2
elCkVCGDkASGyHYGvlTCEGCKGFFrRSiqknlviYsCkrnkdCvIdKrnRnrCQyCRLkKCLeVGMskeaVrfg	HMMER
TVCAICGDRATGKHYGASSCDGCKGFFRRSVRKNHQ-YTCRFARNCVVDKDKRNQCRYCRLRKCFKAGMKKEAVQNE	Hnf4-PB
HLCSICGDRASGKHYGVYSCEGCKGFFKRTVRKDLT-YACREEKHCLIDKRQRNRCQYCRYQKCLTMGMKREAVQEE	gi\|156551053\|ref\|XP_001605819.1\|
HICAICGDRSSGKHYGVYSCEGCKGFFKRTVRKDLT-YTCRDNKDCLIDKRQRNRCQYCRYQKCLAMGMKREAVQAA	1r0n_A
           bbbbb    bb   b bb  b                    bb  b  b            b b b	Backbone contacts
                    s  s   ss                                                	Sidechain contacts
#BP mutations
 0    2C   36D  C: 
 1    3C   35D  G: 
 2    4C   34D  A: 
 3    5C   33D  G: b:K->R(LYS126-A/G5-C) 
 4    6C   32D  G: s:K->R(LYS126-A/G6-C) s:E->D(GLU119-A/C32-D) b:K->R(LYS126-A/G6-C) 
 5    7C   31D  T: s:E->D(GLU119-A/A31-D) b:E->D(GLU119-A/A31-D) 
 6    8C   30D  C: b:E->D(GLU119-A/G30-D) 
 7    9C   29D  A: b:Q->R(GLN154-A/T29-D) 
 8   10C   28D  A: b:Q->R(GLN154-A/T28-D) 
 9   11C   27D  T: 
10   12C   26D  G: 
11   13C   25D  A: 
12   14C   24D  C: 
13   15C   23D  C: 
14   16C   22D  T: 
15   17C   21D  C: 
16   18C   20D  G: 
<

>TfIIB-PA	TfIIB	TFIIB	1c9b_A	56.5	gi\|156546454\|ref\|XP_001607291.1\|	100.0
ikrfadaLeLpeKkikVadaAnelaklaveenllkGRSpesiaAAciYiACRleevkRtlkEIasvaqVsekti	HMMER
ISSMADRINLPK---TIVDRANNLFKQVHDGKNLKGRSNDAKASACLYIACRQEGVPRTFKEICAVSKISKKEI	TfIIB-PA
INAMADRINLPR---TIVDRANNLFKQVHDGKNLKGRSNDAIASACLYIACRQEGVPRTFKEICAVSKISKKEI	gi\|156546454\|ref\|XP_001607291.1\|
MSRFCSNLCLPK---QVQMAATHIARKAVELDLVPGRSPISVAAAAIYMASQASAEKRTQKEIGDIAGVADVTI	1c9b_A
                                   bbb  b                          bbb  b 	Backbone contacts
                                                                       s  	Sidechain contacts
#BP mutations
 0    2C  118D  G: 
 1    3C  117D  G: 
 2    4C  116D  C: 
 3    5C  115D  G: 
 4    6C  114D  C: 
 5    7C  113D  C: 
 6    8C  112D  T: 
 7    9C  111D  A: 
 8   10C  110D  T: 
 9   11C  109D  A: 
10   12C  108D  A: 
11   13C  107D  A: 
12   14C  106D  A: 
13   15C  105D  G: 
14   16C  104D  G: 
15   17C  103D  G: 
16   18C  102D  G: 
<

>TfIIB-PA	TfIIB	TFIIB	1c9b_A	100.0	gi\|156546454\|ref\|XP_001607291.1\|	100.0
ikrfadaLeLpeKkikVadaAnelaklaveenllkGRSpesiaAAciYiACRleevkRtlkEIasvaqVsekti	HMMER
MCRFCANLDLPN---MVQRAATHIAKKAVEMDIVPGRSPISVAAAAIYMASQASEHKRSQKEIGDIAGVADVTI	TfIIB-PA
MSRFCSNLGLPN---MVQRAATHIARKAVDIDIVPGRSPISVTAAAIYMASQASDDKKSQKEIGDIAGVADVTI	gi\|156546454\|ref\|XP_001607291.1\|
MSRFCSNLCLPK---QVQMAATHIARKAVELDLVPGRSPISVAAAAIYMASQASAEKRTQKEIGDIAGVADVTI	1c9b_A
                                   bbb  b                          bbb  b 	Backbone contacts
                                                                       s  	Sidechain contacts
#BP mutations
 0    2C  118D  G: 
 1    3C  117D  G: 
 2    4C  116D  C: 
 3    5C  115D  G: 
 4    6C  114D  C: 
 5    7C  113D  C: 
 6    8C  112D  T: 
 7    9C  111D  A: 
 8   10C  110D  T: 
 9   11C  109D  A: 
10   12C  108D  A: 
11   13C  107D  A: 
12   14C  106D  A: 
13   15C  105D  G: 
14   16C  104D  G: 
15   17C  103D  G: 
16   18C  102D  G: 
<

>gol-PA	gol	zf-C3HC4	1jk1_A	64.9	GLEAN_07732	77.3
CrICleelkepsnd.fplilpCgHsGslkyfCrsClerwlss...sgntt...CplC	HMMER
CAICIEAYKPTDT---IRILPCKHE-----FHKNCIDPWLI-----EHRT---CPMC	gol-PA
CPICLGAWTPMG-DhRLCSLRCGHL-----FGYKCIEQWLN----SGIQSskrCPQC	GLEAN_07732
CRICMRNFSRSD-----------HL-----------TTHIRThtgEKPFA---CDIC	1jk1_A
     b bbbbb           b              b  b               	Backbone contacts
         s s           s             s                   	Sidechain contacts
#BP mutations
 0    2B   61C  G: 
 1    3B   60C  C: 
 2    4B   59C  G: b:W->Y(PHE144-A/G4-B) b:G->E(ARG142-A/G4-B) 
 3    5B   58C  T: s:Q->P(THR152-A/T5-B) b:G->E(ARG142-A/T5-B) b:T->K(SER145-A/T5-B) b:W->Y(PHE144-A/T5-B) 
 4    6B   57C  G: b:T->K(SER145-A/G6-B) 
 5    7B   56C  G: s:G->D(ASP148-A/C56-C) 
 6    8B   55C  G: s:G->D(ASP148-A/C55-C) 
 7    9B   54C  C: s:G->D(ASP148-A/G54-C) b:G->D(ASP148-A/G54-C) 
 8   10B   53C  G: b:M->T(SER147-A/C53-C) 
 9   11B   52C  G: 
<

>CG8887	ash1	FAMILY_UNKNOWN
<

>mid-PA	mid	T-box	1h6f_A	100.0	gi\|156544323\|ref\|XP_001607228.1\|	100.0
qvsLedreLWkkFhelgTEMIITKsGRRMFPtlkvsvsGLdPnak....YsvlLDfvPvDdkRYKYafnnge.................WvvaGKAEphlP..sRvYiHPDSPatGahWMkqpVSFdKvKLTNntglEDgnGhmIiLNSMHKYqPRlHIVrvddesslhvsqpvlsqsrvqTfsFPETqFIAVTAYQNeeITkLKIdnNPFAKGFRDa	HMMER
QCHLETKELWDRFHDLGTEMIITKTGRRMFPTVRVSFSGPLRQIQpadrYAVLMDIIPMDSKRYRYAYHRSA-----------------WLVAGKADPAPP--ARLYAHPDSPFSCEALRKQVISFEKVKLTNNE-M-DKNGQ-IVLNSMHRYQPRIHLVRLSHGQSIPSNPKELQDLDHKTYVFPETVFTAVTAYQNQLITKLKIDSNPFAKGFRDS	mid-PA
KVELENRKLWEQFHAETTEMIITKSGRRMFPSIQLSVSGLERRSR----YCILLELDLASDRRHK--YTGGVdssgnrtsaatttgprgWTSAGPAEPQPSleRRLYIHPDSPATGAHWMQHPLSFSKLKLTNNV-V-EQHSN-VLLTSMHKYVPRILIVRCDEITNLQDLYK--NPSSV--FTFKETEFIAVTAYQNENITKLKIDNNPFAKGFRTE	gi\|156544323\|ref\|XP_001607228.1\|
KVHLEAKELWDQFHKRGTEMVITKSGRRMFPPFKVRCSGLDKKAK----YILLMDIIAADDCRYK--FHNSR-----------------WMVAGKADPEMP--KRMYIHPDSPATGEQWMSKVVTFHKLKLTNNI-S-DKHGF-TILNSMHKYQPRFHIVRANDILKLPY-------STFRTYLFPETEFIAVTAYQNDKITQLKIDNNPFAKGFRD-	1h6f_A
                          bb b                                                                                                   b  b               bb                                           b bb    b  bb  bbbbbbb   	Backbone contacts
                          s                                                                                                                                                                      ss               s   s   	Sidechain contacts
#BP mutations
 0    3C   24D  A: 
 1    4C   23D  T: 
 2    5C   22D  T: 
 3    6C   21D  T: 
 4    7C   20D  C: 
 5    8C   19D  A: 
 6    9C   18D  C: 
 7   10C   17D  A: 
 8   11C   16D  C: 
 9   12C   15D  C: 
10   13C   14D  T: 
11   14C   13D  A: 
12   15C   12D  G: 
13   16C   11D  G: 
14   17C   10D  T: 
15   18C    9D  G: 
16   19C    8D  T: 
17   20C    7D  G: 
18   21C    6D  A: 
19   22C    5D  A: 
20   23C    4D  A: 
21   24C    3D  T: 
<

>ey-PC	ey	Homeobox	1hdd_C	88.9	gi\|156544786\|ref\|XP_001606314.1\|	100.0
rrkRTtftpeQleeLEkeFqknrYPsreeReeLAkkLYgLterqVkvWFQNRRaKwKk	HMMER
QRNRTSFTNDQIDSLEKEFERTHYPDVFARERLAGKI-GLPEARIQVWFSNRRAKWRR	ey-PC
RRNRTTFSPEQLEELEKEFERSHYPCVSTRERLASKT-SLSEARVQVWFSNRRAKWRR	gi\|156544786\|ref\|XP_001606314.1\|
-RPRTAFSSEQLARLKREFNENRYLTERRRQQLSSEL-GLNEAQIKIWFQNKRAKIKK	1hdd_C
 bbbb b                b     b             b bbb bb b b b 	Backbone contacts
 s s                                          s  ss   s   	Sidechain contacts
#BP mutations
 0    2A   42B  T: 
 1    3A   41B  T: 
 2    4A   40B  T: 
 3    5A   39B  G: 
 4    6A   38B  C: 
 5    7A   37B  C: 
 6    8A   36B  A: 
 7    9A   35B  T: 
 8   10A   34B  G: 
 9   11A   33B  T: 
10   12A   32B  A: 
11   13A   31B  A: 
12   14A   30B  T: 
13   15A   29B  T: 
14   16A   28B  A: 
15   17A   27B  C: 
16   18A   26B  C: 
17   19A   25B  T: 
18   20A   24B  A: 
19   21A   23B  A: 
<

>ey-PC	ey	PAX	6pax_A	98.1	gi\|156552464\|ref\|XP_001601318.1\|	99.2
gqgrvnqLGGvFvnGRPLPnaiRqkivElAhsGvRPCdisRqLrvshGCvsKiLaRyqEtGsirPgviGGsKPkvatPevvkkieeykrenPgiFaWEiRdkLlkegvcdkdnvPsvssisRilR	HMMER
CHSGVNQLGGVFVGGRPLPDSTRQKIVELAHSGARPCDISRILQVSNGCVSKILGRYYETGSIRPRAIGGSKPRVATAEVVSKISQYKRECPSIFAWEIRDRLLQENVCTNDNIPSVSSINRVLR	ey-PC
GHSGVNQLGGVFVGGRPLPDSTRQKIVELAHSGARPCDISRILQVSNGCVSKILGRYYETGSIRPRAIGGSKPRVATAEVVSKISLYKSECPSIFAWEIRDRLLQEGVCTNDNIPSVSSINRVLR	gi\|156552464\|ref\|XP_001601318.1\|
SHSGVNQLGGVFVNGRPLPDSTRQRIVELAHSGARPCDISRILQVSNGCVSKILGRYYATGSIRPRAIGGSKPRVATPEVVSKIAQYKQECPSIFAWEIRDRLLSEGVCTNDNIPSVSSINRVLR	6pax_A
b   bbb    b bbbbb    b           bbb       bb  b bbb  b        bbbbbbbbbbbb                 bbbb                bbbb b bb  b	Backbone contacts
             ss                              ssss s                ssss  s                                         ssss ss  s	Sidechain contacts
#BP mutations
 0  1003B  2026C  G: 
 1  1004B  2025C  C: 
 2  1005B  2024C  A: 
 3  1006B  2023C  T: 
 4  1007B  2022C  T: 
 5  1008B  2021C  T: 
 6  1009B  2020C  T: 
 7  1010B  2019C  C: 
 8  1011B  2018C  A: 
 9  1012B  2017C  C: 
10  1013B  2016C  G: 
11  1014B  2015C  C: 
12  1015B  2014C  A: b:G->C(SER1-A/A1015-B) 
13  1016B  2013C  T: b:G->C(SER1-A/T1016-B) 
14  1017B  2012C  G: 
15  1018B  2011C  A: 
16  1019B  2010C  G: 
17  1020B  2009C  T: 
18  1021B  2008C  G: 
19  1022B  2007C  C: 
20  1023B  2006C  A: 
21  1024B  2005C  C: 
22  1025B  2004C  A: 
23  1026B  2003C  G: 
<

>sv-PC	sv	PAX	1k78_I	100.0	gi\|156544786\|ref\|XP_001606314.1\|	99.3
gqgrvnqLGGvFvnGRPLPna..iRqkivElAh.sGvRP.....CdisRqLrvshGCvsKiLaRyqEtGsir.PgviGGsKPkvatPevvkkieeykrenPgiFaWEiRdkLlkegvcdkdnvPsvssisRilR	HMMER
GHGGVNQLGGVFVNGRPLPDV--VRQRIVELAH-NGVRP-----CDISRQLRVSHGCVSKILSRYYETGSFK-AGVIGGSKPKVATPPVVDAIANYKRENPTMFAWEIRDRLLAEAICSQDNVPSVSSINRIVR	sv-PC
TSGTTSGAGGNSNNNSSSGGTggSRQRMLELSHgLGALRhyndlANHVLSLNQQGAVVTKLL------GTLRpPGLIGGSKPKVATPAVVSKIEQYKRENPTIFAWEIRERLISEGVCSNATAPSVSSINRILR	gi\|156544786\|ref\|XP_001606314.1\|
-----------------------------------------------------------------------------GGSKPKVATPKVVEKIAEYKRQNPTMFAWEIRDRLLAERVCDNDTVPSVSSINRIIR	1k78_I
                                                                             bbbbbbbb                 bbbb                 bbb b b   b	Backbone contacts
                                                                             sss                                            s s   s  s	Sidechain contacts
#BP mutations
 0    3C   27D  G: 
 1    4C   26D  T: 
 2    5C   25D  G: 
 3    6C   24D  C: 
 4    7C   23D  C: 
 5    8C   22D  G: 
 6    9C   21D  G: 
 7   10C   20D  A: 
 8   11C   19D  G: 
 9   12C   18D  A: 
10   13C   17D  T: 
11   14C   16D  G: 
12   15C   15D  G: 
13   16C   14D  G: b:I->M(MET109-I/G16-C) 
14   17C   13D  C: 
15   18C   12D  T: 
16   19C   11D  C: 
17   20C   10D  C: 
18   21C    9D  A: 
19   22C    8D  G: 
20   23C    7D  T: 
21   24C    6D  G: 
22   25C    5D  G: 
23   26C    4D  C: 
24   27C    3D  C: 
<

>Sox14-PA	Sox14	HMG_box	1o4x_B	95.1	gi\|156544648\|ref\|XP_001604932.1\|	99.4
PKRPlsAFflfrqeqRakikaenPglsnaeIskklGekWkaLseeeKapYeakAekeKarYekempeYk	HMMER
IKRPMNAFMVWSQMERRKICERTPDLHNAEISKELGRRWQLLSKDDKQPYIIEAEKLRKLHMIEYPNYK	Sox14-PA
VKRPMNAFMVWAQAARRRLADQYPQLHNAELSKTLGKLWRILSDGEKQPFIEEAERLRSAHKKQHPHYK	gi\|156544648\|ref\|XP_001604932.1\|
VKRPMNAFMVWSRGQRRKMAQENPKMHNSEISKRLGAEWKLLSETEKRPFIDEAKRLRALHMKEHPDYK	1o4x_B
 bb bb bb   b  bb      b bbbb  bb  b  bb      b          b           	Backbone contacts
  s  s ss      s           ss  s                                     	Sidechain contacts
#BP mutations
 0  301C  338D  T: 
 1  302C  337D  G: 
 2  303C  336D  T: 
 3  304C  335D  C: 
 4  305C  334D  T: 
 5  306C  333D  T: 
 6  307C  332D  T: b:R->Q(LYS247-B/T307-C) 
 7  308C  331D  G: 
 8  309C  330D  T: 
 9  310C  329D  C: 
10  311C  328D  A: 
11  312C  327D  T: 
12  313C  326D  G: 
13  314C  325D  C: 
14  315C  324D  T: 
15  316C  323D  A: 
16  317C  322D  A: 
17  318C  321D  T: 
18  319C  320D  G: 
<

>Sox15-PA	Sox15	HMG_box	1gt0_D	93.5	gi\|156554026\|ref\|XP_001603867.1\|	100.0
PKRPlsAFflfrqeqRakikaenPglsnaeIskklGekWkaLseeeKapYeakAekeKarYekempeYk	HMMER
IRRPMNAFMVWAKIERKKLADENPDLHNADLSKMLGKKWRSLTPQDRRPYVEEAERLRVIHMTEHPNYK	Sox15-PA
IRRPMNAFMVWAKVERKKLADENPDLHNADLSKMLGKKWRGLTPQDRRPFVEEAERLRVIHMQEHPNYK	gi\|156554026\|ref\|XP_001603867.1\|
VKRPMNAFMVWSRGQRRKMAQENPKMHNSEISKRLGAEWKLLSETEKRPFIDEAKRLRALHMKEHPDYK	1gt0_D
bbb bb bb   b  b           bb  bb  b  bb                 b           	Backbone contacts
  s  s ss      s           ss  s                                     	Sidechain contacts
#BP mutations
 0    2A   48B  T: 
 1    3A   47B  C: 
 2    4A   46B  T: 
 3    5A   45B  T: 
 4    6A   44B  T: 
 5    7A   43B  G: 
 6    8A   42B  T: 
 7    9A   41B  T: 
 8   10A   40B  T: 
 9   11A   39B  G: 
10   12A   38B  G: 
11   13A   37B  A: 
12   14A   36B  T: 
13   15A   35B  G: 
14   16A   34B  C: 
15   17A   33B  T: 
16   18A   32B  A: 
17   19A   31B  A: 
18   20A   30B  T: 
19   21A   29B  G: 
20   22A   28B  G: 
21   23A   27B  G: 
22   24A   26B  A: 
<

>Psc-PA	Psc	zf-C3HC4	1a1k_A	58.8	gi\|156551978\|ref\|XP_001602634.1\|	88.5
CrICleelkepsndfplilpCgHsGslkyfCrsClerwlss...sgnttCplC	HMMER
CHLCQGYLINAT----TIVECLHS-----FCHSCLINHLR-----KERFCPRC	Psc-PA
CPLCRGYLIDAT----TVVECLHS-----FCRSCILKHLN-----KNAQCPTC	gi\|156551978\|ref\|XP_001602634.1\|
CRICMRNFSRSD----------HL-----------TTHIRThtgEKPFACDIC	1a1k_A
     b bbbb           b              b  b    b       	Backbone contacts
         sss          s             s                	Sidechain contacts
#BP mutations
 0    2B   61C  G: 
 1    3B   60C  C: 
 2    4B   59C  G: 
 3    5B   58C  T: s:K->N(THR152-A/T5-B) 
 4    6B   57C  G: s:D->N(ARG146-A/G6-B) b:D->N(ARG146-A/G6-B) 
 5    7B   56C  G: s:D->N(ARG146-A/G7-B) s:D->N(ARG146-A/C56-C) 
 6    8B   55C  G: s:D->N(ARG146-A/G8-B) s:D->N(ARG146-A/C55-C) 
 7    9B   54C  A: 
 8   10B   53C  C: 
 9   11B   52C  C: 
<

>lola-PD	lola	zf-C2H2	1mey_C	88.1	GLEAN_06142	90.6
ykCpfdCgksFsrksnLkrHlrt.H	HMMER
FHCA-VCNKSYLRKRHLQRHMRDeC	lola-PD
HQCK-QCQKKYKRRKHLQRHEKS-C	GLEAN_06142
YKCP-ECGKSFSRSDHLSRHQRT-H	1mey_C
        b b  b b  bb b   	Backbone contacts
            s ss  s      	Sidechain contacts
#BP mutations
 0    2A   13B  T: 
 1    3A   12B  G: 
 2    4A   11B  A: 
 3    5A   10B  G: s:K->R(ASP74-C/G5-A) s:K->R(ASP74-C/C10-B) 
 4    6A    9B  G: s:K->R(ASP74-C/C9-B) b:K->R(ARG81-C/C9-B) 
 5    7A    8B  C: s:K->R(ASP74-C/G8-B) b:R->K(SER73-C/G8-B) 
 6    8A    7B  A: 
 7    9A    6B  G: 
 8   10A    5B  A: 
 9   11A    4B  A: 
10   12A    3B  C: 
11   13A    2B  T: 
<

>lola-PD	lola	zf-C2H2	1a1i_A	87.4	gi\|156537954\|ref\|XP_001608171.1\|	97.2
ykCpf.dCgksFsrksnLkrHlrt.H	HMMER
FNCE--FCSSRFRRKYHMVRHLVSkH	lola-PD
YVCT--TCAKAFSRKEHLVRHLVS-H	gi\|156537954\|ref\|XP_001608171.1\|
YACPVeSCDRRFSRSADLTRHIRI-H	1a1i_A
         b b b     bb  b  	Backbone contacts
             s  s  s      	Sidechain contacts
#BP mutations
 0    2B   61C  G: 
 1    3B   60C  C: 
 2    4B   59C  G: 
 3    5B   58C  T: 
 4    6B   57C  G: 
 5    7B   56C  G: b:K->S(ARG114-A/G7-B) 
 6    8B   55C  G: 
 7    9B   54C  C: 
 8   10B   53C  A: 
 9   11B   52C  C: 
<

>CG3385	nvy	FAMILY_UNKNOWN
<

>slbo-PA	slbo	bZIP_1	1gtw_A	100.0	gi\|156550570\|ref\|XP_001603504.1\|	100.0
ekelKrerRkqkNReAArrsRlRKqaeieeLeekveeLeaeNkaLrkelerLkkevakLksenee	HMMER
KGTDEYRRRRERNNIAVRKSREKAKVRSREVEERVKSLLKEKDALIRQLGEMTNELQLHKQIYMQ	slbo-PA
KASDEYRRRRERNNIAVRKSREKAKVRSRETEERVKHLVKENDVLRKKVEILSEELNVLRSLFSS	gi\|156550570\|ref\|XP_001603504.1\|
KHSDEYKIRRERNNIAVRKSRDKAKMRNLETQHKVLELTAEN-------ERLQKKVEQLSRELST	1gtw_A
b    b   b b b b bbb    b                                        	Backbone contacts
         s  s  ss  ss                                            	Sidechain contacts
#BP mutations
 0    2C  116D  A: 
 1    3C  115D  T: 
 2    4C  114D  G: 
 3    5C  113D  T: 
 4    6C  112D  G: 
 5    7C  111D  G: 
 6    8C  110D  C: 
 7    9C  109D  G: 
 8   10C  108D  C: 
 9   11C  107D  A: 
10   12C  106D  A: 
11   13C  105D  T: 
12   14C  104D  C: 
13   15C  103D  C: 
14   16C  102D  T: 
<

>slbo-PA	slbo	bZIP_2	1gtw_A	100.0	gi\|156550570\|ref\|XP_001603504.1\|	100.0
kddeyrdrRrlrNneAAkrsReKkKqreeeleervkeLeeeNaqLLkrqkveqLekE	HMMER
GTDEYRRRRE-RNNIAVRKSREKAKVRSREVEERVKSLLKEKDAL--IRQLGEMTNE	slbo-PA
ASDEYRRRRE-RNNIAVRKSREKAKVRSRETEERVKHLVKENDVL--RKKVEILSEE	gi\|156550570\|ref\|XP_001603504.1\|
HSDEYKIRRE-RNNIAVRKSRDKAKMRNLETQHKVLELTAENERL--QKKVEQLSRE	1gtw_A
    b   b  b b b bbb    b                                	Backbone contacts
        s   s  ss  ss                                    	Sidechain contacts
#BP mutations
 0    2C  116D  A: 
 1    3C  115D  T: 
 2    4C  114D  G: 
 3    5C  113D  T: 
 4    6C  112D  G: 
 5    7C  111D  G: 
 6    8C  110D  C: 
 7    9C  109D  G: 
 8   10C  108D  C: 
 9   11C  107D  A: 
10   12C  106D  A: 
11   13C  105D  T: 
12   14C  104D  C: 
13   15C  103D  C: 
14   16C  102D  T: 
<

>wdn-PA	wdn	zf-C2H2	1ubd_C	76.4	gi\|156546164\|ref\|XP_001603346.1\|	90.7
ykCpf.dCg.ksFsrksnLkrHlrt.H	HMMER
HKCL--DCNgLLLETPDEVAKHEAAaH	wdn-PA
YKCD--TCE-LRFESKDELSKH--S-H	gi\|156546164\|ref\|XP_001603346.1\|
IACPHkGCT-KMFRDNSAMRKHLHT-H	1ubd_C
          b bb     b b  b  	Backbone contacts
                    s      	Sidechain contacts
#BP mutations
 0    1A   40B  A: 
 1    2A   39B  G: 
 2    3A   38B  G: b:S->A(ARG314-C/G3-A) 
 3    4A   37B  G: 
 4    5A   36B  T: 
 5    6A   35B  C: 
 6    7A   34B  T: b:F->L(PHE307-C/A34-B) 
 7    8A   33B  C: b:S->A(THR319-C/G33-B) 
 8    9A   32B  C: 
 9   10A   31B  A: 
10   11A   30B  T: 
11   12A   29B  T: 
12   13A   28B  T: 
13   14A   27B  T: 
14   15A   26B  G: 
15   16A   25B  A: 
16   17A   24B  A: 
17   18A   23B  G: 
18   19A   22B  C: 
19   20A   21B  G: 
<

>wdn-PA	wdn	zf-C2H2	1ubd_C	88.6	gi\|156554248\|ref\|XP_001601448.1\|	93.2
ykCpf.dCgksFsrksnLkrHlrtH	HMMER
YRCS--ECQREFELLAGLKKHLKTH	wdn-PA
YQCV--VCGRPFAQKSNVKKHMSSH	gi\|156554248\|ref\|XP_001601448.1\|
IACPHkGCTKMFRDNSAMRKHLHTH	1ubd_C
         b bb     b b  b 	Backbone contacts
                   s     	Sidechain contacts
#BP mutations
 0    1A   40B  A: 
 1    2A   39B  G: 
 2    3A   38B  G: 
 3    4A   37B  G: 
 4    5A   36B  T: 
 5    6A   35B  C: b:A->E(ARG308-C/G35-B) 
 6    7A   34B  T: 
 7    8A   33B  C: b:S->T(THR319-C/G33-B) 
 8    9A   32B  C: 
 9   10A   31B  A: 
10   11A   30B  T: 
11   12A   29B  T: 
12   13A   28B  T: 
13   14A   27B  T: 
14   15A   26B  G: 
15   16A   25B  A: 
16   17A   24B  A: 
17   18A   23B  G: 
18   19A   22B  C: 
19   20A   21B  G: 
<

>wdn-PA	wdn	zf-C2H2	1p47_B	64.0	GLEAN_12867	78.7
ykCpf.dCgksFsrksnLkrHlrtH	HMMER
KKCP--DCGKCL-KLGSMWMHRKIH	wdn-PA
NVCS--ICNKVFNKPSQLRLHINIH	GLEAN_12867
YACPVeSCDRRFSRSDELTRHIRIH	1p47_B
         b b b  b  bb  b 	Backbone contacts
             s ss  s     	Sidechain contacts
#BP mutations
 0    2C   63D  T: 
 1    3C   62D  G: 
 2    4C   61D  G: 
 3    5C   60D  C: 
 4    6C   59D  G: 
 5    7C   58D  T: 
 6    8C   57D  G: 
 7    9C   56D  G: 
 8   10C   55D  G: 
 9   11C   54D  C: 
10   12C   53D  G: 
11   13C   52D  G: 
12   14C   51D  C: 
13   15C   50D  G: 
14   16C   49D  T: 
15   17C   48D  G: 
16   18C   47D  G: s:L->M(ARG124-B/G18-C) b:F->L(PHE116-B/G18-C) b:L->M(ARG124-B/G18-C) 
17   19C   46D  G: s:Q->S(GLU121-B/G19-C) s:L->M(ARG124-B/G19-C) b:Q->S(GLU121-B/G19-C) b:F->L(PHE116-B/G19-C) 
18   20C   45D  C: s:L->M(ARG124-B/C20-C) s:Q->S(GLU121-B/C20-C) s:L->M(ARG124-B/G45-D) 
19   21C   44D  G: s:S->G(ASP120-B/G21-C) s:S->G(ASP120-B/C44-D) 
20   22C   43D  T: s:S->G(ASP120-B/A43-D) 
<

>wdn-PA	wdn	zf-C2H2	1g2d_C	86.8	GLEAN_10721	85.3
ykCpf.dCgksFsrksnLkrHlrtH	HMMER
YQCD--ICGQKFVQKINLTHHARIH	wdn-PA
HKCD--LCDKSFNQKSNLVEHMRIH	GLEAN_10721
YACPVeSCDRRFSQKTNLDTHIRIH	1g2d_C
         bbb  b     b  b 	Backbone contacts
             s ss        	Sidechain contacts
#BP mutations
 0    2A   32B  G: 
 1    3A   31B  A: 
 2    4A   30B  C: 
 3    5A   29B  G: 
 4    6A   28B  C: 
 5    7A   27B  T: 
 6    8A   26B  A: 
 7    9A   25B  T: 
 8   10A   24B  A: b:K->Q(ARG114-C/A10-A) 
 9   11A   23B  A: b:K->Q(ARG114-C/A11-A) b:S->K(ARG115-C/A11-A) 
10   12A   22B  A: 
11   13A   21B  A: s:S->I(THR120-C/T21-B) 
12   14A   20B  G: s:S->I(THR120-C/C20-B) 
13   15A   19B  G: 
14   16A   18B  A: 
<

>wdn-PA	wdn	zf-C2H2	1a1g_A	83.3	GLEAN_06674	100.0
ykCpf.dCgksFsrksnLkrHlrtH	HMMER
YECP--ECQKRFQERSHLQRHQKYH	wdn-PA
YKCE--TCGKEFVTKSHLKRHMLYH	GLEAN_06674
YACPVeSCDRRFSDSSNLTRHIRIH	1a1g_A
         b b   bb  bb  b 	Backbone contacts
               ss  s     	Sidechain contacts
#BP mutations
 0    2B   61C  G: 
 1    3B   60C  C: 
 2    4B   59C  G: 
 3    5B   58C  T: 
 4    6B   57C  G: 
 5    7B   56C  G: 
 6    8B   55C  G: 
 7    9B   54C  C: 
 8   10B   53C  G: 
 9   11B   52C  T: 
<

>wdn-PA	wdn	zf-C2H2	1ubd_C	61.4	gi\|156549688\|ref\|XP_001605150.1\|	80.5
ykCpf.dCgksFsrksnLkrHlrtH	HMMER
YRCE--KCGKMYKTERCLKVHNLVH	wdn-PA
HECPReDCTKVYSTVRHLKVHERTH	gi\|156549688\|ref\|XP_001605150.1\|
HVCA--ECGKAFVESSKLKRHQLVH	1ubd_C
         b b  bb  bbb bb 	Backbone contacts
             s ss  s     	Sidechain contacts
#BP mutations
 0    1A   40B  A: 
 1    2A   39B  G: 
 2    3A   38B  G: 
 3    4A   37B  G: 
 4    5A   36B  T: b:V->E(SER337-C/T5-A) 
 5    6A   35B  C: 
 6    7A   34B  T: s:H->C(LYS339-C/T7-A) s:H->C(LYS339-C/A34-B) 
 7    8A   33B  C: s:H->C(LYS339-C/G33-B) 
 8    9A   32B  C: s:H->C(LYS339-C/G32-B) 
 9   10A   31B  A: b:T->V(VAL346-C/T31-B) 
10   11A   30B  T: b:T->V(VAL346-C/A30-B) b:R->L(LEU345-C/A30-B) 
11   12A   29B  T: 
12   13A   28B  T: 
13   14A   27B  T: 
14   15A   26B  G: 
15   16A   25B  A: 
16   17A   24B  A: 
17   18A   23B  G: 
18   19A   22B  C: 
19   20A   21B  G: 
<

>wdn-PA	wdn	zf-C2H2	1ubd_C	76.7	GLEAN_05403	82.6
ykCpfdCgksFsrksnLkrHlrtH	HMMER
FACT-VCDKSFISNSKLKQHSNIH	wdn-PA
YMCE-QCGKVFDQASKLKQHTMTH	GLEAN_05403
HVCA-ECGKAFVESSKLKRHQLVH	1ubd_C
        b b  bb  bbb bb 	Backbone contacts
            s ss  s     	Sidechain contacts
#BP mutations
 0    1A   40B  A: 
 1    2A   39B  G: 
 2    3A   38B  G: 
 3    4A   37B  G: 
 4    5A   36B  T: s:Q->S(GLU336-C/T5-A) b:A->N(SER337-C/T5-A) 
 5    6A   35B  C: s:Q->S(GLU336-C/C6-A) s:Q->S(GLU336-C/G35-B) 
 6    7A   34B  T: s:Q->S(GLU336-C/A34-B) 
 7    8A   33B  C: 
 8    9A   32B  C: 
 9   10A   31B  A: b:T->I(VAL346-C/T31-B) 
10   11A   30B  T: b:T->I(VAL346-C/A30-B) b:M->N(LEU345-C/A30-B) 
11   12A   29B  T: 
12   13A   28B  T: 
13   14A   27B  T: 
14   15A   26B  G: 
15   16A   25B  A: 
16   17A   24B  A: 
17   18A   23B  G: 
18   19A   22B  C: 
19   20A   21B  G: 
<

>wdn-PA	wdn	zf-C2H2	1tf6_A	85.9	GLEAN_13079	95.2
ykCpf.dCgksFsrksnLkrHlrt.H	HMMER
FKCN--YCPRDFTNFPNWLKHTRRrH	wdn-PA
YSCQ--ECQHHFTNWPNYNKHMKRrH	GLEAN_13079
FTCDSdGCDLRFTTKANMKKHFNRfH	1tf6_A
           bb bbb b b  b  	Backbone contacts
             s ss  s   s  	Sidechain contacts
#BP mutations
 0    2B   63C  C: 
 1    3B   62C  G: 
 2    4B   61C  G: 
 3    5B   60C  G: 
 4    6B   59C  C: 
 5    7B   58C  C: 
 6    8B   57C  T: 
 7    9B   56C  G: 
 8   10B   55C  G: 
 9   11B   54C  T: 
10   12B   53C  T: 
11   13B   52C  A: 
12   14B   51C  G: 
13   15B   50C  T: 
14   16B   49C  A: 
15   17B   48C  C: 
16   18B   47C  C: 
17   19B   46C  T: 
18   20B   45C  G: 
19   21B   44C  G: 
20   22B   43C  A: 
21   23B   42C  T: 
22   24B   41C  G: b:N->L(LYS91-A/C41-C) 
23   25B   40C  G: b:W->F(LYS87-A/C40-C) 
24   26B   39C  G: 
25   27B   38C  A: 
26   28B   37C  G: 
27   29B   36C  A: 
28   30B   35C  C: 
29   31B   34C  C: 
<

>Ets65A-PA	Ets65A	Ets	1k78_B	99.2	gi\|156547131\|ref\|XP_001603036.1\|	99.4
qiqLWQFLleLLtdrqdnsdfIrWtgrdkGeFKlvSKDpeeVARLWGerKNNkpnMNYdKLSRALRYYYkknIirKvkGkRlvYkFvse	HMMER
QIQLWQFLLELLSD-SNNASCITWEG-TNGEFKLT--DPDEVARRWGERKS-KPNMNYDKLSRALRYYYDKNIMTKVHGKRYAYKFDFQ	Ets65A-PA
QVQLWQFLLELLAD-SSNSSCIAWEG-SNGEFKLT--DPDEVARRWGERKS-KPNMNYDKLSRALRYYYDKNIMTKVHGKRYAYKFDFH	gi\|156547131\|ref\|XP_001603036.1\|
-IQLWQFLLELLTD-KSCQSFISWTG-DGWEFKLS--DPDEVARRWGKRKN-KPKMNYEKLSRGLRYYYDKNIIHKTAGKRYVYRFVCD	1k78_B
 bbbb                                        b   b  b bb   b  b  bbbb      b    b        	Backbone contacts
                                                           s  s  ss                      	Sidechain contacts
#BP mutations
 0    3C   27D  G: 
 1    4C   26D  T: 
 2    5C   25D  G: 
 3    6C   24D  C: 
 4    7C   23D  C: 
 5    8C   22D  G: 
 6    9C   21D  G: 
 7   10C   20D  A: 
 8   11C   19D  G: 
 9   12C   18D  A: b:V->I(ILE335-B/T18-D) 
10   13C   17D  T: 
11   14C   16D  G: 
12   15C   15D  G: 
13   16C   14D  G: 
14   17C   13D  C: 
15   18C   12D  T: 
16   19C   11D  C: 
17   20C   10D  C: 
18   21C    9D  A: 
19   22C    8D  G: 
20   23C    7D  T: 
21   24C    6D  G: 
22   25C    5D  G: 
23   26C    4D  C: 
24   27C    3D  C: 
<

>Ets98B-PA	Ets98B	Ets	1yo5_C	100.0	gi\|156544870\|ref\|XP_001607130.1\|	100.0
qiqLWQFLleLLtdrqdnsdfIrWtgrdkGeFKlvSKDpeeVARLWGerKNNkpnMNYdKLSRALRYYYkknIirKv..kGkRlvYkFvse	HMMER
HIHLWQFLKELLASPQVNGTAIRWIDRSKGIFKIE--DSVRVAKLWGRRKN-RPAMNYDKLSRSIRQYYKKGIMKKTerS-QRLVYQFCHP	Ets98B-PA
HIHLWQFLKELLQSPGSHGSCIRWLDRNKGVFKIE--DSVRVARLWGKRKN-RPAMNYDKLSRSIRQYYKKGIMKKTerS-QRLVYQFCHP	gi\|156544870\|ref\|XP_001607130.1\|
PIHLWQFLKELLLKPHSYGRFIRWLNKEKGIFKIE--DSAQVARLWGIRKN-RPAMNYDKLSRSIRQYYKKGIIRKPdiS-QRLVYQFVHP	1yo5_C
 bbb                                  b      b   b  b bb b b bbb b bb      b     bbbbb     	Backbone contacts
                                                           s  ss ss               s        	Sidechain contacts
#BP mutations
 0    1A   13B  T: 
 1    2A   12B  A: 
 2    3A   11B  G: 
 3    4A   10B  C: 
 4    5A    9B  A: 
 5    6A    8B  G: 
 6    7A    7B  G: 
 7    8A    6B  A: 
 8    9A    5B  T: 
 9   10A    4B  G: 
10   11A    3B  T: 
11   12A    2B  G: 
12   13A    1B  T: 
<

>Ets21C-PA	Ets21C	Ets	1k78_B	99.2	gi\|156547131\|ref\|XP_001603036.1\|	99.4
qiqLWQFLleLLtdrqdnsdfIrWtgrdkGeFKlvSKDpeeVARLWGerKNNkpnMNYdKLSRALRYYYkknIirKvkGkRlvYkFvse	HMMER
QIQLWQFLLELLAD-SSNANAISWEG-QSGEFRLI--DPDEVARRWGERKA-KPNMNYDKLSRALRYYYDKNIMTKVHGKRYAYKFDFH	Ets21C-PA
QVQLWQFLLELLAD-SSNSSCIAWEG-SNGEFKLT--DPDEVARRWGERKS-KPNMNYDKLSRALRYYYDKNIMTKVHGKRYAYKFDFH	gi\|156547131\|ref\|XP_001603036.1\|
-IQLWQFLLELLTD-KSCQSFISWTG-DGWEFKLS--DPDEVARRWGKRKN-KPKMNYEKLSRGLRYYYDKNIIHKTAGKRYVYRFVCD	1k78_B
 bbbb                                        b   b  b bb   b  b  bbbb      b    b        	Backbone contacts
                                                           s  s  ss                      	Sidechain contacts
#BP mutations
 0    3C   27D  G: 
 1    4C   26D  T: 
 2    5C   25D  G: 
 3    6C   24D  C: 
 4    7C   23D  C: 
 5    8C   22D  G: 
 6    9C   21D  G: 
 7   10C   20D  A: 
 8   11C   19D  G: 
 9   12C   18D  A: b:V->I(ILE335-B/T18-D) 
10   13C   17D  T: 
11   14C   16D  G: 
12   15C   15D  G: 
13   16C   14D  G: 
14   17C   13D  C: 
15   18C   12D  T: 
16   19C   11D  C: 
17   20C   10D  C: 
18   21C    9D  A: 
19   22C    8D  G: 
20   23C    7D  T: 
21   24C    6D  G: 
22   25C    5D  G: 
23   26C    4D  C: 
24   27C    3D  C: 
<

>CG5354	pie	FAMILY_UNKNOWN
<

>CG4491	noc	FAMILY_UNKNOWN
<

>hbn-PA	hbn	Homeobox	1fjl_B	99.5	gi\|156547635\|ref\|XP_001603937.1\|	99.2
rrkRTtftpeQleeLEkeFqknrYPsreeReeLAkkLYgLterqVkvWFQNRRaKwKk	HMMER
RRSRTTFTTFQLHQLERAFEKTQYPDVFTREDLAMRL-DLSEARVQVWFQNRRAKWRK	hbn-PA
RRNRTTFTTYQLHELERAFEKSHYPDVYSREELAIKV-QLPEVRVQVWFQNRRAKWRR	gi\|156547635\|ref\|XP_001603937.1\|
RRSRTTFSASQLDELERAFERTQYPDIYTREELAQRT-NLTEARIQVWFQNRRARLRK	1fjl_B
bbbbb b                b  b  b             b bbb  b b   b 	Backbone contacts
s  s                                          s  ss       	Sidechain contacts
#BP mutations
 0    2D   14E  A: 
 1    3D   13E  T: 
 2    4D   12E  A: 
 3    5D   11E  A: 
 4    6D   10E  T: 
 5    7D    9E  C: 
 6    8D    8E  T: 
 7    9D    7E  G: 
 8   10D    6E  A: 
 9   11D    5E  T: b:N->S(SER4-B/A5-E) 
10   12D    4E  T: 
11   13D    3E  A: 
12   14D    2E  C: 
<

>E5-PA	E5	Homeobox	1hdd_C	96.7	gi\|156551129\|ref\|XP_001603788.1\|	99.1
rrkRTtftpeQleeLEkeFqknrYPsreeReeLAkkLYgLterqVkvWFQNRRaKwKk	HMMER
KRVRTAFSPTQLLKLEHAFEGNHYVVGAERKQLAQGL-SLTETQVKVWFQNRRTKHKR	E5-PA
RRLRTAYTNTQLLELEKEFHFNKYLCRPRRIEIAASL-DLTERQVKVWFQNRRMKHKR	gi\|156551129\|ref\|XP_001603788.1\|
-RPRTAFSSEQLARLKREFNENRYLTERRRQQLSSEL-GLNEAQIKIWFQNKRAKIKK	1hdd_C
 bbbb b                b     b             b bbb bb b b b 	Backbone contacts
 s s                                          s  ss   s   	Sidechain contacts
#BP mutations
 0    2A   42B  T: 
 1    3A   41B  T: 
 2    4A   40B  T: 
 3    5A   39B  G: 
 4    6A   38B  C: 
 5    7A   37B  C: 
 6    8A   36B  A: 
 7    9A   35B  T: 
 8   10A   34B  G: 
 9   11A   33B  T: 
10   12A   32B  A: b:Y->F(PHE8-C/A12-A) 
11   13A   31B  A: b:L->V(PRO4-C/A13-A) 
12   14A   30B  T: 
13   15A   29B  T: 
14   16A   28B  A: 
15   17A   27B  C: 
16   18A   26B  C: 
17   19A   25B  T: 
18   20A   24B  A: 
19   21A   23B  A: 
<

>lbl-PA	lbl	Homeobox	3hdd_A	92.5	gi\|156541888\|ref\|XP_001600759.1\|	100.0
rrkRTtftpeQleeLEkeFqknrYPsreeReeLAkkLYgLterqVkvWFQNRRaKwKk	HMMER
RKSRTAFTNQQIFELEKRFLYQKYLSPADRDEIAGGL-GLSNAQVITWFQNRRAKLKR	lbl-PA
RKSRTAFTNQQIFELEKRFLYQKYLSPADRDEIAAQL-GLSNAQVITWFQNRRAKLKR	gi\|156541888\|ref\|XP_001600759.1\|
---RTAFSSEQLARLKREFNENRYLTERRRQQLSSEL-GLNEAQIKIWFQNKRAKIKK	3hdd_A
   bb b    b           bb    b             b b b b  b b b 	Backbone contacts
   s                                          s  ss       	Sidechain contacts
#BP mutations
 0  202C  342D  T: 
 1  203C  341D  T: 
 2  204C  340D  T: 
 3  205C  339D  G: 
 4  206C  338D  C: 
 5  207C  337D  C: 
 6  208C  336D  A: 
 7  209C  335D  T: 
 8  210C  334D  G: 
 9  211C  333D  T: 
10  212C  332D  A: 
11  213C  331D  A: 
12  214C  330D  T: 
13  215C  329D  T: 
14  216C  328D  A: 
15  217C  327D  C: 
16  218C  326D  C: 
17  219C  325D  T: 
18  220C  324D  A: 
19  221C  323D  A: 
<

>CG3905	Su(z)2	FAMILY_UNKNOWN
<

>dpn-PA	dpn	HLH	1an4_B	81.5	gi\|156550851\|ref\|XP_001601677.1\|	99.3
rRrahnarERrRRdriNdafeeLrellPtla......pskK..lsKaeiLrlAveYIksLq	HMMER
RKTNKPIMEKRRRARINHCLNELKSLILE-AmkkdpaRHTK--LEKADILEMTVKHLQSVQ	dpn-PA
RRSNKPIMEKRRRARINQCLDELKSLILE-AmkkdptRHSK--LEKADILEMTVKHLQQIQ	gi\|156550851\|ref\|XP_001601677.1\|
RRAQHNEVERRRRDKINNWIVQLSKIIPD-Ssm----ESTKsgQSKGGILSKASDYIQELR	1an4_B
bb b b   bbbbb bb                          bbbb              	Backbone contacts
s   s   s  ss                                                	Sidechain contacts
#BP mutations
 0  302C  342D  A: 
 1  303C  341D  C: 
 2  304C  340D  C: 
 3  305C  339D  C: 
 4  306C  338D  G: 
 5  307C  337D  G: 
 6  308C  336D  T: 
 7  309C  335D  C: 
 8  310C  334D  A: 
 9  311C  333D  C: 
10  312C  332D  G: 
11  313C  331D  T: 
12  314C  330D  G: b:R->K(ARG201-B/G314-C) 
13  315C  329D  G: 
14  316C  328D  C: 
15  317C  327D  C: 
16  318C  326D  T: 
17  319C  325D  A: 
18  320C  324D  C: 
19  321C  323D  A: 
<

>HmgZ-PA	HmgZ	HMG_box	1e7j_A	100.0	gi\|156553871\|ref\|XP_001600877.1\|	90.6
PKRPlsAFflfrqeqRakikaenPglsnaeIskklGekWkaLseeeKapYeakAekeKarYekempeYk	HMMER
PKRPLSAYMLWLNETREQIKKDNPGSKVTDIAKRGGELWRGLKD--KTEWEQKAIKMKEEYNKAVKEYE	HmgZ-PA
PKRPASAYMLYLNSVREEIKAKYPGLKVTEVVQKGGEMWKELKD--KSKWEEKAAEAKEEYLKAMEEYK	gi\|156553871\|ref\|XP_001600877.1\|
PKRPLSAYMLWLNSARESIKRENPGIKVTEVAKRGGELWRAMKD--KSEWEAKAAKAKDDYDRAVKEFE	1e7j_A
  bbb  bb   b             bb   bb  b  b           b      b           	Backbone contacts
     s ss                  ss  s                                     	Sidechain contacts
#BP mutations
 0    1B   26C  C: 
 1    2B   25C  G: 
 2    3B   24C  A: 
 3    4B   23C  T: b:A->L(LEU9-A/T4-B) b:V->A(ALA36-A/A23-C) b:Q->K(LYS37-A/A23-C) 
 4    5B   22C  A: s:V->A(ALA36-A/T22-C) b:A->L(LEU9-A/A5-B) b:V->A(ALA36-A/T22-C) 
 5    6B   21C  T: 
 6    7B   20C  T: 
 7    8B   19C  A: 
 8    9B   18C  A: 
 9   10B   17C  G: 
10   11B   16C  A: 
11   12B   15C  G: 
<

>Hr39-PC	Hr39	zf-C4	2ff0_A	99.0	gi\|156547613\|ref\|XP_001603526.1\|	100.0
elCkVCGDkASGyHYGvlTCEGCKGFFrRSiqknlviYsCkrnkdCvIdKrnRnrCQyCRLkKCLeVGMskeaVrfg	HMMER
SPCPICGDKISGFHYGIFSCESCKGFFKRTVQNRKN-YVCVRGGPCQVSISTRKKCPACRFEKCLQKGMKLEAIRED	Hr39-PC
SPCPICGDKISGFHYGIFSCESCKGFFKRTVQNRKN-YVCLRGAGCPVTVATRKKCPACRFDKCLNMGMKLEAIRED	gi\|156547613\|ref\|XP_001603526.1\|
ELCPVCGDKVSGYHYGLLTCESCKGFFKRTVQNNKH-YTCTESQSCKIDKTQRKRCPFCRFQKCLTVGMRLEAVRAD	2ff0_A
            bbb    bbb   b bb  b                    bb     b            bbb b	Backbone contacts
                    ss s   ss                                                	Sidechain contacts
#BP mutations
 0    1B   30C  G: 
 1    2B   29C  G: 
 2    3B   28C  C: 
 3    4B   27C  T: 
 4    5B   26C  C: 
 5    6B   25C  A: 
 6    7B   24C  G: 
 7    8B   23C  G: 
 8    9B   22C  G: 
 9   10B   21C  C: 
10   11B   20C  C: 
11   12B   19C  A: 
12   13B   18C  C: 
13   14B   17C  A: 
14   15B   16C  G: 
<

>CG40411	Parp	FAMILY_UNKNOWN
<

>D-PA	D	HMG_box	1o4x_B	100.0	gi\|156554841\|ref\|XP_001606472.1\|	100.0
PKRPlsAFflfrqeqRakikaenPglsnaeIskklGekWkaLseeeKapYeakAekeKarYekempeYk	HMMER
IKRPMNAFMVWSRLQRRQIAKDNPKMHNSEISKRLGAEWKLLAESEKRPFIDEAKRLRALHMKEHPDYK	D-PA
IKRPMNAFMVWSRGQRRKMAQENPKMHNSEISKRLGAEWKLLSEGEKRPFIDEAKRLRALHMKEHPDYK	gi\|156554841\|ref\|XP_001606472.1\|
VKRPMNAFMVWSRGQRRKMAQENPKMHNSEISKRLGAEWKLLSETEKRPFIDEAKRLRALHMKEHPDYK	1o4x_B
 bb bb bb   b  bb      b bbbb  bb  b  bb      b          b           	Backbone contacts
  s  s ss      s           ss  s                                     	Sidechain contacts
#BP mutations
 0  301C  338D  T: 
 1  302C  337D  G: 
 2  303C  336D  T: 
 3  304C  335D  C: 
 4  305C  334D  T: 
 5  306C  333D  T: 
 6  307C  332D  T: 
 7  308C  331D  G: 
 8  309C  330D  T: 
 9  310C  329D  C: 
10  311C  328D  A: 
11  312C  327D  T: 
12  313C  326D  G: 
13  314C  325D  C: 
14  315C  324D  T: 
15  316C  323D  A: 
16  317C  322D  A: 
17  318C  321D  T: 
18  319C  320D  G: 
<

>D-PA	D	HMG_box	1o4x_B	100.0	gi\|156554841\|ref\|XP_001606472.1\|	100.0
PKRPlsAFflfrqeqRakikaenPglsnaeIskklGekWkaLseeeKapYeakAekeKarYekempeYk	HMMER
IKRPMNAFMVWSRLQRRQIAKDNPKMHNSEISKRLGAEWKLLAESEKRPFIDEAKRLRALHMKEHPDYK	D-PA
IKRPMNAFMVWSRGQRRKMAQENPKMHNSEISKRLGAEWKLLSEGEKRPFIDEAKRLRALHMKEHPDYK	gi\|156554841\|ref\|XP_001606472.1\|
VKRPMNAFMVWSRGQRRKMAQENPKMHNSEISKRLGAEWKLLSETEKRPFIDEAKRLRALHMKEHPDYK	1o4x_B
 bb bb bb   b  bb      b bbbb  bb  b  bb      b          b           	Backbone contacts
  s  s ss      s           ss  s                                     	Sidechain contacts
#BP mutations
 0  301C  338D  T: 
 1  302C  337D  G: 
 2  303C  336D  T: 
 3  304C  335D  C: 
 4  305C  334D  T: 
 5  306C  333D  T: 
 6  307C  332D  T: 
 7  308C  331D  G: 
 8  309C  330D  T: 
 9  310C  329D  C: 
10  311C  328D  A: 
11  312C  327D  T: 
12  313C  326D  G: 
13  314C  325D  C: 
14  315C  324D  T: 
15  316C  323D  A: 
16  317C  322D  A: 
17  318C  321D  T: 
18  319C  320D  G: 
<

>D-PA	D	HMG_box	1o4x_B	100.0	gi\|156554841\|ref\|XP_001606472.1\|	100.0
PKRPlsAFflfrqeqRakikaenPglsnaeIskklGekWkaLseeeKapYeakAekeKarYekempeYk	HMMER
IKRPMNAFMVWSRLQRRQIAKDNPKMHNSEISKRLGAEWKLLAESEKRPFIDEAKRLRALHMKEHPDYK	D-PA
IKRPMNAFMVWSRGQRRKMAQENPKMHNSEISKRLGAEWKLLSEGEKRPFIDEAKRLRALHMKEHPDYK	gi\|156554841\|ref\|XP_001606472.1\|
VKRPMNAFMVWSRGQRRKMAQENPKMHNSEISKRLGAEWKLLSETEKRPFIDEAKRLRALHMKEHPDYK	1o4x_B
 bb bb bb   b  bb      b bbbb  bb  b  bb      b          b           	Backbone contacts
  s  s ss      s           ss  s                                     	Sidechain contacts
#BP mutations
 0  301C  338D  T: 
 1  302C  337D  G: 
 2  303C  336D  T: 
 3  304C  335D  C: 
 4  305C  334D  T: 
 5  306C  333D  T: 
 6  307C  332D  T: 
 7  308C  331D  G: 
 8  309C  330D  T: 
 9  310C  329D  C: 
10  311C  328D  A: 
11  312C  327D  T: 
12  313C  326D  G: 
13  314C  325D  C: 
14  315C  324D  T: 
15  316C  323D  A: 
16  317C  322D  A: 
17  318C  321D  T: 
18  319C  320D  G: 
<

>D-PA	D	HMG_box	1o4x_B	100.0	gi\|156554841\|ref\|XP_001606472.1\|	100.0
PKRPlsAFflfrqeqRakikaenPglsnaeIskklGekWkaLseeeKapYeakAekeKarYekempeYk	HMMER
IKRPMNAFMVWSRLQRRQIAKDNPKMHNSEISKRLGAEWKLLAESEKRPFIDEAKRLRALHMKEHPDYK	D-PA
IKRPMNAFMVWSRGQRRKMAQENPKMHNSEISKRLGAEWKLLSEGEKRPFIDEAKRLRALHMKEHPDYK	gi\|156554841\|ref\|XP_001606472.1\|
VKRPMNAFMVWSRGQRRKMAQENPKMHNSEISKRLGAEWKLLSETEKRPFIDEAKRLRALHMKEHPDYK	1o4x_B
 bb bb bb   b  bb      b bbbb  bb  b  bb      b          b           	Backbone contacts
  s  s ss      s           ss  s                                     	Sidechain contacts
#BP mutations
 0  301C  338D  T: 
 1  302C  337D  G: 
 2  303C  336D  T: 
 3  304C  335D  C: 
 4  305C  334D  T: 
 5  306C  333D  T: 
 6  307C  332D  T: 
 7  308C  331D  G: 
 8  309C  330D  T: 
 9  310C  329D  C: 
10  311C  328D  A: 
11  312C  327D  T: 
12  313C  326D  G: 
13  314C  325D  C: 
14  315C  324D  T: 
15  316C  323D  A: 
16  317C  322D  A: 
17  318C  321D  T: 
18  319C  320D  G: 
<

>D-PA	D	HMG_box	1o4x_B	100.0	gi\|156554841\|ref\|XP_001606472.1\|	100.0
PKRPlsAFflfrqeqRakikaenPglsnaeIskklGekWkaLseeeKapYeakAekeKarYekempeYk	HMMER
IKRPMNAFMVWSRLQRRQIAKDNPKMHNSEISKRLGAEWKLLAESEKRPFIDEAKRLRALHMKEHPDYK	D-PA
IKRPMNAFMVWSRGQRRKMAQENPKMHNSEISKRLGAEWKLLSEGEKRPFIDEAKRLRALHMKEHPDYK	gi\|156554841\|ref\|XP_001606472.1\|
VKRPMNAFMVWSRGQRRKMAQENPKMHNSEISKRLGAEWKLLSETEKRPFIDEAKRLRALHMKEHPDYK	1o4x_B
 bb bb bb   b  bb      b bbbb  bb  b  bb      b          b           	Backbone contacts
  s  s ss      s           ss  s                                     	Sidechain contacts
#BP mutations
 0  301C  338D  T: 
 1  302C  337D  G: 
 2  303C  336D  T: 
 3  304C  335D  C: 
 4  305C  334D  T: 
 5  306C  333D  T: 
 6  307C  332D  T: 
 7  308C  331D  G: 
 8  309C  330D  T: 
 9  310C  329D  C: 
10  311C  328D  A: 
11  312C  327D  T: 
12  313C  326D  G: 
13  314C  325D  C: 
14  315C  324D  T: 
15  316C  323D  A: 
16  317C  322D  A: 
17  318C  321D  T: 
18  319C  320D  G: 
<

>SoxN-PA	SoxN	HMG_box	1gt0_D	100.0	NW_001816793.1:LOC100122428	100.0
PKRPlsAFflfrqeqRakikaenPglsnaeIskklGekWkaLseeeKapYeakAekeKarYekempeYk	HMMER
VKRPMNAFMVWSRGQRRKMASDNPKMHNSEISKRLGAQWKDLSESEKRPFIDEAKRLRAVHMKEHPDYK	SoxN-PA
VKRPMNAFMVWSRGQRRKMAQENPKMHNSEISKRLGAEWKLLGETEKRPFIDEAKRLRALHMKEHPDYK	NW_001816793.1:LOC100122428
VKRPMNAFMVWSRGQRRKMAQENPKMHNSEISKRLGAEWKLLSETEKRPFIDEAKRLRALHMKEHPDYK	1gt0_D
bbb bb bb   b  b           bb  bb  b  bb                 b           	Backbone contacts
  s  s ss      s           ss  s                                     	Sidechain contacts
#BP mutations
 0    2A   48B  T: 
 1    3A   47B  C: 
 2    4A   46B  T: 
 3    5A   45B  T: 
 4    6A   44B  T: 
 5    7A   43B  G: 
 6    8A   42B  T: 
 7    9A   41B  T: 
 8   10A   40B  T: 
 9   11A   39B  G: 
10   12A   38B  G: 
11   13A   37B  A: 
12   14A   36B  T: 
13   15A   35B  G: 
14   16A   34B  C: 
15   17A   33B  T: 
16   18A   32B  A: 
17   19A   31B  A: 
18   20A   30B  T: 
19   21A   29B  G: 
20   22A   28B  G: 
21   23A   27B  G: 
22   24A   26B  A: 
<

>Ssrp-PA	Ssrp	HMG_box	1qrv_A	92.7	gi\|156553871\|ref\|XP_001600877.1\|	91.0
PKRPlsAFflfrqeqRakikaenPglsnaeIskklGekWkaLseeeKapYeakAekeKarYekempeYk	HMMER
PKRATTAFMLWLNDTRESIKRENPGIKVTEIAKKGGEMWKELKD--KSKWEDAAAKDKQRYHDEMRNYK	Ssrp-PA
PKRPASAYMLYLNSVREEIKAKYPGLKVTEVVQKGGEMWKELKD--KSKWEEKAAEAKEEYLKAMEEYK	gi\|156553871\|ref\|XP_001600877.1\|
PKRPLSAYMLWLNSARESIKRENPGIKVTEVAKRGGELWRAMKD--KSEWEAKAAKAKDDYDRAVKEFE	1qrv_A
 bb bb bb   b  b   b       bb  bb  b  bb                    b        	Backbone contacts
  s    ss  s   s           ss  s                                s   s	Sidechain contacts
#BP mutations
 0    1C   20D  G: 
 1    2C   19D  C: 
 2    3C   18D  G: 
 3    4C   17D  A: s:V->A(ALA36-A/A4-C) b:Q->K(LYS37-A/A4-C) b:V->A(ALA36-A/A4-C) 
 4    5C   16D  T: s:Y->F(TYR12-A/T5-C) s:V->A(ALA36-A/T5-C) b:Q->K(LYS37-A/T5-C) b:V->A(ALA36-A/T5-C) b:Y->F(TYR12-A/T5-C) b:A->T(LEU9-A/A16-D) 
 5    6C   15D  A: s:Y->F(TYR12-A/A6-C) b:Y->F(TYR12-A/A6-C) b:A->T(LEU9-A/T15-D) 
 6    7C   14D  T: b:S->T(SER10-A/T7-C) b:Y->F(TYR12-A/T7-C) 
 7    8C   13D  C: 
 8    9C   12D  G: 
 9   10C   11D  C: 
<

>CG5444	Taf4	FAMILY_UNKNOWN
<

>Trf-PA	Trf	TBP	1jfi_C	95.1	gi\|156554016\|ref\|XP_001603648.1\|	89.9
ftdfkirNVVAtadlpfeinLrelaldls.................................lpnveYePeqFpGlvyRlrePlkvtllIFsSGKiviTGAkSeeeakrAaekiapiLkklg	HMMER
QHEIRLQNIVATFSVNCELDLKAINSR-----------------------------------TRNSEYSPKRFRGVIMRMHSP-RCTALIFRTGKVICTGARNEIEADIGSRKFARILQKLG	Trf-PA
LVDPMLQNVVSTVSLGCELNLTYINTR-TrnseynparftglimrirnprvtalifrsgklvCTGASYEPELYPGLIYRMVLP-RVVLLIFVNGKIVLTGAKNRQELKDALHNIYPILKSFR	gi\|156554016\|ref\|XP_001603648.1\|
GIVPQLQNIVSTVNLGCKLDLKTIALR-----------------------------------ARNAEYNPKRFAAVIMRIREP-RTTALIFSSGKMVCTGAKSEEQSRLAARKYARVVQKLG	1jfi_C
      bb   b                                                           bb   b b     b b b b b b b bb                      	Backbone contacts
       s s                                                              s               s s     s s                       	Sidechain contacts
#BP mutations
 0  601D  719E  T: 
 1  602D  718E  T: 
 2  603D  717E  G: 
 3  604D  716E  G: 
 4  605D  715E  C: 
 5  606D  714E  T: 
 6  607D  713E  A: 
 7  608D  712E  T: 
 8  609D  711E  A: 
 9  610D  710E  A: b:V->T(THR410-C/T710-E) 
10  611D  709E  A: s:V->I(VAL420-C/A611-D) b:V->I(VAL420-C/A611-D) b:V->T(THR410-C/T709-E) 
11  612D  708E  A: s:V->I(VAL420-C/A612-D) s:Y->F(PHE397-C/T708-E) b:V->I(VAL420-C/A612-D) b:N->T(SER416-C/A612-D) b:L->R(ARG396-C/T708-E) b:Y->F(PHE397-C/T708-E) 
12  613D  707E  G: s:Y->F(PHE397-C/G613-D) s:Y->F(PHE397-C/C707-E) b:N->T(SER416-C/G613-D) 
13  614D  706E  G: 
14  615D  705E  G: 
15  616D  704E  C: 
16  617D  703E  T: 
17  618D  702E  C: 
<

>Trf-PA	Trf	TBP	1qn4_A	96.6	gi\|156554016\|ref\|XP_001603648.1\|	97.2
ftdfkirNVVAtadlpfeinLrelaldls.................................lpnveYePeqFpGlvyRlrePlkvtllIFsSGKiviTGAkSeeeakrAaekiapiLkklg	HMMER
FMEYKLQNIVATVDLRFPIRLENLNHVH----------------------------------GQFSSYEPEMFPGLIYRMVKP-RIVLLIFVNGKVVFTGAKSRKDIMDCLEAISPILLSFR	Trf-PA
LVDPMLQNVVSTVSLGCELNLTYINTR-TrnseynparftglimrirnprvtalifrsgklvCTGASYEPELYPGLIYRMVLP-RVVLLIFVNGKIVLTGAKNRQELKDALHNIYPILKSFR	gi\|156554016\|ref\|XP_001603648.1\|
FKDFKIQNIVGSCDVKFPIRLEGLAYSH----------------------------------AAFSSYEPELFPGLIYRMKVP-KIVLLIFVSGKIVITGAKMRDETYKAFENIYPVLSEFR	1qn4_A
      bb   b                                                           bbb  b b       b b b b b b bb b                    	Backbone contacts
       s s                                                              ss              s s     s s                       	Sidechain contacts
#BP mutations
 0  202C  227D  C: 
 1  203C  226D  T: s:Y->F(PHE148-A/T203-C) s:Y->F(PHE148-A/A226-D) b:L->M(LEU147-A/T203-C) 
 2  204C  225D  A: s:Y->F(PHE148-A/A204-C) s:Y->F(PHE148-A/T225-D) b:L->M(LEU147-A/A204-C) b:Y->F(PHE148-A/A204-C) 
 3  205C  224D  T: 
 4  206C  223D  A: 
 5  207C  222D  A: 
 6  208C  221D  A: 
 7  209C  220D  A: 
 8  210C  219D  T: 
 9  211C  218D  G: 
10  212C  217D  G: 
11  213C  216D  C: 
12  214C  215D  A: 
<

>CG10719	brat	FAMILY_UNKNOWN
<

>CG4353	hep	FAMILY_UNKNOWN
<

>CG10308	CycJ	FAMILY_UNKNOWN
<

>Gsc-PA	Gsc	Homeobox	1yz8_P	95.6	gi\|156549945\|ref\|XP_001602803.1\|	100.0
rrkRTtftpeQleeLEkeFqknrYPsreeReeLAkkLYgLterqVkvWFQNRRaKwKk	HMMER
RRHRTIFTEEQLEQLEATFDKTHYPDVVLREQLALKV-DLKEERVEVWFKNRRAKWRK	Gsc-PA
RRHRTIFTEEQLEQLEATFDKTHYPDVLLREQLALQV-DLKEERIEVWFKNRRAKWRK	gi\|156549945\|ref\|XP_001602803.1\|
RRQRTHFTSQQLQQLEATFQRNRYPDMSTREEIAVWT-NLTEARVRVWFKNRRAKWRK	1yz8_P
bbbbbb                 bbbb  b             b bb bbbbbbb bb	Backbone contacts
 ss                                           s  ss ss    	Sidechain contacts
#BP mutations
 0   67B   92A  G: 
 1   68B   91A  C: 
 2   69B   90A  T: 
 3   70B   89A  C: 
 4   71B   88A  T: 
 5   72B   87A  A: 
 6   73B   86A  A: 
 7   74B   85A  T: 
 8   75B   84A  C: 
 9   76B   83A  C: 
10   77B   82A  C: 
11   78B   81A  C: 
12   79B   80A  G: 
<

>CG5965	woc	FAMILY_UNKNOWN
<

>CG17603	Taf1	FAMILY_UNKNOWN
<

>Taf5-PA	Taf5	TEMPLATE_UNKNOWN
<

>Taf5-PA	Taf5	TEMPLATE_UNKNOWN
<

>Taf5-PA	Taf5	TEMPLATE_UNKNOWN
<

>Taf5-PA	Taf5	TEMPLATE_UNKNOWN
<

>Taf5-PA	Taf5	TEMPLATE_UNKNOWN
<

>Taf5-PA	Taf5	TEMPLATE_UNKNOWN
<

>Taf6-PA	Taf6	TAF	1zla_F	55.1	gi\|156541373\|ref\|XP_001599379.1\|	71.4
tifpkEsvKviAESlGIsnLs....dEaaalLAeDVeYRikEIvQeAaKFMrhsKRtkLTvdDidsALLR	HMMER
SSISAESMKVIAESIGVGSLS----DDAAKELAEDVSIKLKRIVQDAAKFMNHAKRQKLSVRDIDMS-LK	Taf6-PA
TTLSTESMKVIAESIGVGNLP----DEAAKDLAEDVSYRLKEIIQDATKFMRQGRRQKLTTHDIDHA-LK	gi\|156541373\|ref\|XP_001599379.1\|
QGITKPAIRRLARRGGVKRISgliyEETRGVLKVFLE----NVIRDAVTYTEHAKRKTVTAMDVVYA-LK	1zla_F
   bbb  bb        bbbb                                bbbb            	Backbone contacts
                  s                                                   	Sidechain contacts
#BP mutations
 0    1I  292J  A: 
 1    2I  291J  T: 
 2    3I  290J  C: 
 3    4I  289J  A: 
 4    5I  288J  A: 
 5    6I  287J  T: 
 6    7I  286J  A: 
 7    8I  285J  T: 
 8    9I  284J  C: 
 9   10I  283J  C: 
10   11I  282J  A: 
11   12I  281J  C: 
12   13I  280J  C: 
13   14I  279J  T: 
14   15I  278J  G: 
15   16I  277J  C: 
16   17I  276J  A: 
17   18I  275J  G: 
18   19I  274J  A: 
19   20I  273J  T: 
20   21I  272J  T: 
21   22I  271J  C: 
22   23I  270J  T: 
23   24I  269J  A: 
24   25I  268J  C: 
25   26I  267J  C: 
26   27I  266J  A: 
27   28I  265J  A: 
28   29I  264J  A: 
29   30I  263J  A: 
30   31I  262J  G: 
31   32I  261J  T: 
32   33I  260J  G: 
33   34I  259J  T: 
34   35I  258J  A: 
35   36I  257J  T: 
36   37I  256J  T: 
37   38I  255J  T: 
38   39I  254J  G: 
39   40I  253J  G: 
40   41I  252J  A: 
41   42I  251J  A: 
42   43I  250J  A: 
43   44I  249J  C: 
44   45I  248J  T: 
45   46I  247J  G: 
46   47I  246J  C: 
47   48I  245J  T: 
48   49I  244J  C: 
49   50I  243J  C: 
50   51I  242J  A: 
51   52I  241J  T: 
52   53I  240J  C: 
53   54I  239J  A: 
54   55I  238J  A: 
55   56I  237J  A: 
56   57I  236J  A: 
57   58I  235J  G: 
58   59I  234J  G: 
59   60I  233J  C: 
60   61I  232J  A: 
61   62I  231J  T: 
62   63I  230J  G: 
63   64I  229J  T: 
64   65I  228J  T: 
65   66I  227J  C: 
66   67I  226J  A: 
67   68I  225J  G: 
68   69I  224J  C: 
69   70I  223J  G: 
70   71I  222J  G: 
71   72I  221J  A: 
72   73I  220J  A: 
73   74I  219J  T: 
74   75I  218J  T: 
75   76I  217J  C: 
76   77I  216J  C: b:N->S(ARG245-F/G216-J) 
77   78I  215J  G: 
78   79I  214J  C: s:N->S(ARG245-F/G214-J) 
79   80I  213J  T: b:P->S(SER247-F/T80-I) b:N->S(ARG245-F/T80-I) 
80   81I  212J  G: b:N->S(ARG245-F/G81-I) 
81   82I  211J  A: 
82   83I  210J  A: 
83   84I  209J  C: 
84   85I  208J  A: b:T->A(LYS231-F/T208-J) 
85   86I  207J  T: 
86   87I  206J  G: 
87   88I  205J  C: 
88   89I  204J  C: 
89   90I  203J  T: 
90   91I  202J  T: 
91   92I  201J  T: 
92   93I  200J  T: 
93   94I  199J  G: 
94   95I  198J  A: 
95   96I  197J  T: 
96   97I  196J  G: 
97   98I  195J  G: 
98   99I  194J  A: 
99  100I  193J  G: 
100  101I  192J  C: b:R->K(LYS277-F/C101-I) 
101  102I  191J  A: 
102  103I  190J  G: 
103  104I  189J  T: 
104  105I  188J  T: 
105  106I  187J  T: b:R->K(LYS277-F/A187-J) 
106  107I  186J  C: 
107  108I  185J  C: 
108  109I  184J  A: 
109  110I  183J  A: 
110  111I  182J  A: 
111  112I  181J  T: 
112  113I  180J  A: 
113  114I  179J  C: 
114  115I  178J  A: 
115  116I  177J  C: 
116  117I  176J  T: 
117  118I  175J  T: 
118  119I  174J  T: 
119  120I  173J  T: 
120  121I  172J  G: 
121  122I  171J  G: 
122  123I  170J  T: 
123  124I  169J  A: 
124  125I  168J  G: 
125  126I  167J  A: 
126  127I  166J  A: 
127  128I  165J  T: 
128  129I  164J  C: 
129  130I  163J  T: 
130  131I  162J  G: 
131  132I  161J  C: 
132  133I  160J  A: 
133  134I  159J  G: 
134  135I  158J  G: 
135  136I  157J  T: 
136  137I  156J  G: 
137  138I  155J  G: 
138  139I  154J  A: 
139  140I  153J  T: 
140  141I  152J  A: 
141  142I  151J  T: 
142  143I  150J  T: 
143  144I  149J  G: 
144  145I  148J  A: 
145  146I  147J  T: 
<

>TfIIS-PA	TfIIS	TFIIS_C	2gat_A	65.3	gi\|156541048\|ref\|XP_001600804.1\|	100.0
fpCPkCKsrnttymelQTRsADEPpTvFykCkkCGkrwk	HMMER
LKCAKCKKRNCTYNQLQTRSADEPMTTFVMCNECGNRWK	TfIIS-PA
LKCGKCKKRNCTYNQVQTRSADEPMTTFVLCNECGNRWK	gi\|156541048\|ref\|XP_001600804.1\|
TVCSNCQTSTTTLWR---RS----PMGDPVCNACGLYYK	2gat_A
           b bb                 b   b b	Backbone contacts
           ss s                s   s   	Sidechain contacts
#BP mutations
 0  101B  132C  G: 
 1  102B  131C  T: 
 2  103B  130C  T: 
 3  104B  129C  G: 
 4  105B  128C  C: 
 5  106B  127C  A: 
 6  107B  126C  G: 
 7  108B  125C  A: 
 8  109B  124C  T: 
 9  110B  123C  A: 
10  111B  122C  A: 
11  112B  121C  A: 
12  113B  120C  C: 
13  114B  119C  A: 
14  115B  118C  T: 
15  116B  117C  T: 
<

>TfIIS-PA	TfIIS	TEMPLATE_UNKNOWN
<

>ato-PA	ato	HLH	1mdy_A	91.0	gi\|156542070\|ref\|XP_001602174.1\|	100.0
rRrahnarERrRRdriNdafeeLrellPtlapskKlsKaeiLrlAveYIksLq	HMMER
RRLAANARERRRMQNLNQAFDRLRQYLPCLGNDRQLSKHETLQMAQTYISALG	ato-PA
RRLAANARERRRMQNLNKAFDKLRTYLPSLGNDRQLSKYETLQMAQSYITALY	gi\|156542070\|ref\|XP_001602174.1\|
RRKAATMRERRRLSKVNEAFETLKRSTSS-NPNQRLPKVEILRNAIRYIEGLQ	1mdy_A
bb   b b b b    b                 b bb               	Backbone contacts
 s   s ss  s                                         	Sidechain contacts
#BP mutations
 0    1E   28F  T: 
 1    2E   27F  C: 
 2    3E   26F  A: 
 3    4E   25F  A: 
 4    5E   24F  C: 
 5    6E   23F  A: 
 6    7E   22F  G: 
 7    8E   21F  C: 
 8    9E   20F  T: 
 9   10E   19F  G: 
10   11E   18F  T: 
11   12E   17F  T: 
12   13E   16F  G: 
13   14E   15F  A: 
<

>CG5461	bun	FAMILY_UNKNOWN
<

>sqz-PA	sqz	zf-C2H2	1mey_C	76.6	gi\|156540850\|ref\|XP_001601842.1\|	100.0
ykCpfdCgksFsrksnLkrHlrtH	HMMER
YKCG-SCSKSFANSSYLSQHTRIH	sqz-PA
YKCT-QCSKAFANSSYLSQHTRIH	gi\|156540850\|ref\|XP_001601842.1\|
YKCP-ECGKSFSQSSDLQKHQRTH	1mey_C
b       b b bb     b  b 	Backbone contacts
            ssss  s     	Sidechain contacts
#BP mutations
 0    2A   13B  T: 
 1    3A   12B  G: 
 2    4A   11B  A: 
 3    5A   10B  G: 
 4    6A    9B  G: 
 5    7A    8B  C: 
 6    8A    7B  A: 
 7    9A    6B  G: 
 8   10A    5B  A: 
 9   11A    4B  A: 
10   12A    3B  C: 
11   13A    2B  T: 
<

>sqz-PA	sqz	zf-C2H2	1mey_C	83.8	gi\|156540850\|ref\|XP_001601842.1\|	100.0
ykCpfdCgksFsrksnLkrHlrtH	HMMER
YRCE-ICQRKFTQLSHLQQHIRTH	sqz-PA
YRCE-ICQRKFTQLSHLQQHIRTH	gi\|156540850\|ref\|XP_001601842.1\|
YKCP-ECGKSFSQSSNLQKHQRTH	1mey_C
        b bbb  b b b  b 	Backbone contacts
            s ss  s     	Sidechain contacts
#BP mutations
 0    2A   13B  T: 
 1    3A   12B  G: 
 2    4A   11B  A: 
 3    5A   10B  G: 
 4    6A    9B  G: 
 5    7A    8B  C: 
 6    8A    7B  A: 
 7    9A    6B  G: 
 8   10A    5B  A: 
 9   11A    4B  A: 
10   12A    3B  C: 
11   13A    2B  T: 
<

>sqz-PA	sqz	zf-C2H2	1mey_C	87.4	gi\|156540850\|ref\|XP_001601842.1\|	100.0
ykCpf.dCgksFsrksnLkrHlrtH	HMMER
YKCRHaGCPKAFSQLSNLQSHSRCH	sqz-PA
YKCRHpGCTKAFSQLSNLQSHSRCH	gi\|156540850\|ref\|XP_001601842.1\|
YKCP--ECGKSFSQSSNLQKHQRTH	1mey_C
         b bbb  b b b  b 	Backbone contacts
             s ss  s     	Sidechain contacts
#BP mutations
 0    2A   13B  T: 
 1    3A   12B  G: 
 2    4A   11B  A: 
 3    5A   10B  G: 
 4    6A    9B  G: 
 5    7A    8B  C: 
 6    8A    7B  A: 
 7    9A    6B  G: 
 8   10A    5B  A: 
 9   11A    4B  A: 
10   12A    3B  C: 
11   13A    2B  T: 
<

>sqz-PA	sqz	zf-C2H2	1mey_C	65.3	gi\|156540850\|ref\|XP_001601842.1\|	88.7
ykCpfdCgksFsrksnLkrHlrtH	HMMER
FKCN-SCYKCFSDEMTLLEHIPKH	sqz-PA
YKCN-SCYKCFSDEPSLLEHIPKH	gi\|156540850\|ref\|XP_001601842.1\|
YKCP-ECGKSFSQSSDLQKHQRTH	1mey_C
b       b b bb     b  b 	Backbone contacts
            ssss  s     	Sidechain contacts
#BP mutations
 0    2A   13B  T: 
 1    3A   12B  G: 
 2    4A   11B  A: 
 3    5A   10B  G: 
 4    6A    9B  G: s:S->T(ASP47-C/G6-A) 
 5    7A    8B  C: s:S->T(ASP47-C/C7-A) 
 6    8A    7B  A: s:P->M(SER46-C/T7-B) 
 7    9A    6B  G: s:P->M(SER46-C/C6-B) 
 8   10A    5B  A: s:P->M(SER46-C/T5-B) 
 9   11A    4B  A: b:Y->F(TYR33-C/T4-B) 
10   12A    3B  C: 
11   13A    2B  T: 
<

>sqz-PA	sqz	zf-C2H2	1ubd_C	88.2	gi\|156540850\|ref\|XP_001601842.1\|	96.4
ykCpf.dCgksFsrksnLkrHlrtH	HMMER
HICN--LCGKSYTQETYLQKHLQKH	sqz-PA
HICQ--YCGKSYTQETYLAKHMQKH	gi\|156540850\|ref\|XP_001601842.1\|
IACPHkGCTKMFRDNSAMRKHLHTH	1ubd_C
         b bb     b b  b 	Backbone contacts
                   s     	Sidechain contacts
#BP mutations
 0    1A   40B  A: 
 1    2A   39B  G: 
 2    3A   38B  G: b:A->Q(ARG314-C/G3-A) 
 3    4A   37B  G: 
 4    5A   36B  T: 
 5    6A   35B  C: 
 6    7A   34B  T: 
 7    8A   33B  C: 
 8    9A   32B  C: 
 9   10A   31B  A: 
10   11A   30B  T: 
11   12A   29B  T: 
12   13A   28B  T: 
13   14A   27B  T: 
14   15A   26B  G: 
15   16A   25B  A: 
16   17A   24B  A: 
17   18A   23B  G: 
18   19A   22B  C: 
19   20A   21B  G: 
<

>Dif-PA	Dif	RHD	1le5_A	100.0	gi\|156543525\|ref\|XP_001602675.1\|	98.7
LeIvEQPkQRGmRFRYkCEMGRSaGSIpGmesStrskKTfPtVqicnYdGpavtirVsLVTkdePhrPHpFYQvHsLVGKessd.CkdGkvDvtdvcevevgPetdmvasFqNLGIqcVkKKdveealkeRikkqlvremnrrelnidpfneveqealrqikdmDLnvVRLCFqaflepdstGnftlplpPVvSnPIyDk	HMMER
LRIVEEPTSNIIRFRYKCE-GRTAGSIPGMNSSSETGKTFPTIEVCNYDGPVI-IVVSCVTSDEPFRQHP----HWLVSKEEADaCKSG------IYQKKLPPE-ERRLVLQKVGIQCAKKLEMRDSLVERE-----------RRNIDPFN-AKFDHKDQIDKINRYELRLCYQAFI---TVGNSKVPLDPIVSSPIYGK	Dif-PA
VEIVEQPASKALRFRYECE-GRSAGSIPG-VSSTPENKTFPTIRIVGYKGRAI-VVVSCVTKDLPYRPHP----HNLVGK---EvCRRG------VCTVEVPSE-NMTVSFDKLGIQCVKRKDIEEALRLRE-----------ENRVDPFR-TGFDHK--PTSIDLNAVRLCFQVFVEGQEKGKFTVPLQPVVSEPIYDK	gi\|156543525\|ref\|XP_001602675.1\|
VEIIEQPKQRGMRFRYKCE-GRSAGSIPG-ERSTDTTKTHPTIKINGYTGPGT-VRISLVTKDPPHRPHP----HELVGK---D-CRDG------YYEADLCPD-RSIHSFQNLGIQCVKKRDLEQAISQRI-----------QTNNNPFH-VPIEEQRG--DYDLNAVRLCFQVTV--RDPAGRPLLLTPVLSHPIFDN	1le5_A
            b  b bb      b           b                                                                                 bb                                                                               	Backbone contacts
            s ss ss    s                                                                                                                                                                                	Sidechain contacts
#BP mutations
 0    2C   24D  G: 
 1    3C   23D  G: 
 2    4C   22D  G: 
 3    5C   21D  A: 
 4    6C   20D  A: 
 5    7C   19D  A: 
 6    8C   18D  T: b:R->K(LYS123-A/T8-C) 
 7    9C   17D  T: 
 8   10C   16D  C: 
 9   11C   15D  C: 
10   12C   14D  T: 
<

>Dif-PA	Dif	TIG	1a3q_B	96.9	gi\|156543525\|ref\|XP_001602675.1\|	100.0
PvItsisPssgplsGGteiTitGsnlgsgsePrirkntfededikVtfggtpv............pCdvissssstqivCktPpva.ggpsppv.vtvsvdggg.sgdgrssspvtFtYv	HMMER
LTITRLCSCAATANGGDEIIMLCEKIAK-------------DDIEVRFYETDKdgretwfanaefQPTDVFKQMA--IAFKTPRYRnTEITQS--VNVELKLVRpS-DGATSAPLPFEYY	Dif-PA
LVICKLSHCSASVAGGTEMVLLCEKVAK-------------EDIEVRFFEERDgqtcwegkgdf-QPTHVHKQVA--ISFRTPSYMtHQVDQPVqAFIQLRRPS---DGAVSEALPFQLL	gi\|156543525\|ref\|XP_001602675.1\|
LKISRMDKTAGSVRGGDEVYLLCDKVQK-------------DDIEVRFYEDDEngwqafgdf---SPTDVHKQYA--IVFRTPPYHkMKIERPVtVFLQLKRKR---GGDVSDSKQFTYY	1a3q_B
                        b bb                                           bb                                               	Backbone contacts
                        s                                                                                               	Sidechain contacts
#BP mutations
 0  505C  615D  G: 
 1  506C  614D  G: 
 2  507C  613D  G: 
 3  508C  612D  G: 
 4  509C  611D  A: 
 5  510C  610D  A: 
 6  511C  609D  T: 
 7  512C  608D  C: 
 8  513C  607D  C: 
 9  514C  606D  C: 
10  515C  605D  C: 
<

>HLH3B-PA	HLH3B	HLH	1mdy_A	84.4	GLEAN_12178	100.0
rRrahnarERrRRdriNdafeeLrellPtlapskKlsKaeiLrlAveYIksLq	HMMER
RKVFTNTRERWRQQNVSGAFAELRKLVPTHPPDKKLSKNEILRSAIKYIKLLT	HLH3B-PA
RKLFTNSRERWRQQNVSGAFAELRKLVPTHPPDKKLSKNEILRSAIKYIRLLS	GLEAN_12178
RRKAATMRERRRLSKVNEAFETLKRSTSS-NPNQRLPKVEILRNAIRYIEGLQ	1mdy_A
bb   b b b b    b                 b bb               	Backbone contacts
 s   s ss  s                                         	Sidechain contacts
#BP mutations
 0    1E   28F  T: 
 1    2E   27F  C: 
 2    3E   26F  A: 
 3    4E   25F  A: 
 4    5E   24F  C: 
 5    6E   23F  A: 
 6    7E   22F  G: 
 7    8E   21F  C: 
 8    9E   20F  T: 
 9   10E   19F  G: 
10   11E   18F  T: 
11   12E   17F  T: 
12   13E   16F  G: 
13   14E   15F  A: 
<

>lbe-PA	lbe	Homeobox	3hdd_A	92.5	gi\|156541888\|ref\|XP_001600759.1\|	100.0
rrkRTtftpeQleeLEkeFqknrYPsreeReeLAkkLYgLterqVkvWFQNRRaKwKk	HMMER
RKSRTAFTNHQIFELEKRFLYQKYLSPADRDEIAASL-GLSNAQVITWFQNRRAKQKR	lbe-PA
RKSRTAFTNQQIFELEKRFLYQKYLSPADRDEIAAQL-GLSNAQVITWFQNRRAKLKR	gi\|156541888\|ref\|XP_001600759.1\|
---RTAFSSEQLARLKREFNENRYLTERRRQQLSSEL-GLNEAQIKIWFQNKRAKIKK	3hdd_A
   bb b    b           bb    b             b b b b  b b b 	Backbone contacts
   s                                          s  ss       	Sidechain contacts
#BP mutations
 0  202C  342D  T: 
 1  203C  341D  T: 
 2  204C  340D  T: 
 3  205C  339D  G: 
 4  206C  338D  C: 
 5  207C  337D  C: 
 6  208C  336D  A: 
 7  209C  335D  T: 
 8  210C  334D  G: 
 9  211C  333D  T: 
10  212C  332D  A: 
11  213C  331D  A: 
12  214C  330D  T: 
13  215C  329D  T: 
14  216C  328D  A: 
15  217C  327D  C: 
16  218C  326D  C: 
17  219C  325D  T: 
18  220C  324D  A: 
19  221C  323D  A: 
<

>CG5930	TfIIA-L	FAMILY_UNKNOWN
<

>CG17358	Taf12	FAMILY_UNKNOWN
<

>CG4079	Taf11	FAMILY_UNKNOWN
<

>CG1871	e(r)	FAMILY_UNKNOWN
<

>elk-PA	elk	TEMPLATE_UNKNOWN
<

>Iswi-PC	Iswi	DEAD	3pjr_A	25.0	gi\|156553354\|ref\|XP_001601543.1\|	50.0
ptpiQaeaipaileneGfalredvlssggmdrlvlqApTGSGKTlafllPilygqrllkgpksarggksqdggknergfkidgpqalvlaPTreLaeQiyeelkkllkilalsplgvnellrrigtglrvavl.slyGGsslkdqldkl.rgkreskggpdIvvgTPgrLldllrngrin.ikievssertgklklknlkhlkllVlDEahrlldmghgFgedleeilrrl..prneplraqllgtilHqkpniQtllfSATlpprevedl	HMMER
MRDYQIRGLNWMI-------S---LYENGINGIL-ADEMGLGKTLQTIS-LL--GYLKHFKNQA-------------------GPHIVIVP-KSTLQNWVNEFKKWCP------------------SLRAVCL-IGDQDTRNTFIRDVLmPG------EWDVCVTSYEMCIR-------------------EKSVFKKF-NWRYLVIDEAHRIKNE----KSKLSEILREF--KT---AN---------------RLLITGTP-LQ--NNL	Iswi-PC
MTTVQKKAIPVIL--SG---K-DVL--------V-RSQTGSGKTLAYALPII--ETLQRVRPKLARDSG--------------IKALVVVPTRELALQTYECFLKLVK------------------PFTWIVPgYLVGGEKRKAEKARLrK-------GCTVLVATPGRLLDHI--------------KHTQALRLDLI---NCFVLDEADRMLDM--GYEKDISGYRKIItkQQ---YNSDSE-----EEPDDETILLSATL-TQAVEKL	gi\|156553354\|ref\|XP_001601543.1\|
LNKEQQEAVR-----TT----EGPL--------LIMAGAGSGKTRVLTHRIA--YLMAEKHVAP-------------------WNILAITFTNKAAREMRERVQ------------------------------------------SLLgGA------AEDVWISTFHSMCVRILRRDIDrIGI----NR------------NFSILDPTDQLSVM--------KTILKEK--NI---DP---------KKFEPRTILGTISA-AK--NEL	3pjr_A
                                                                                                                                                                                                                                b                                              	Backbone contacts
                                                                                                                                                                                                                                                                               	Sidechain contacts
#BP mutations
 0    1Y   34Z  G: 
 1    2Y   33Z  C: 
 2    3Y   32Z  A: 
 3    4Y   31Z  G: 
 4    5Y   30Z  T: 
 5    6Y   29Z  G: 
 6    7Y   28Z  C: 
 7    8Y   27Z  T: 
 8    9Y   26Z  C: 
 9   10Y   25Z  G: 
<

>Iswi-PC	Iswi	TEMPLATE_UNKNOWN
<

>Iswi-PC	Iswi	ResIII	3pjr_A	0.0	gi\|156545320\|ref\|XP_001605650.1\|	0.0
iklRpyQeeAierllesiekgelrlatglkdkdkkkrglivmATGsGKTltaakiliarllkkqq.klkhg.riddskvLFlVprkdLleQaleeF.......................tkfeskkkkef.knpgvdkklkvltdnqkdsalegkskkndieiifttiQkLskalklgkendeeekskstes..vv.glrlavesleflldefdliIiDEaHrssaktksakededatklevyrkilekwelelnkkyfkpaflLGlTATPer	HMMER
GEMRDYQIRGLNWMISLYENG--------------INGILADEMGLGKTLQTIS-LLGYLKHFK----NQA-G----PHIVIVP-KSTLQNWVNEF------------------------------KKWCpSLRAVCLIGDQ---DTRNTFIRDVLMPGEWDVCVTSYEMCIREKSVFKKFN------------------------------WRYLVIDEAHRIKNEKSKL-----------SEILRE----------FKTANRLLITGTPLQ	Iswi-PC
MQLHHYQLEGLNWLRYSWGQG--------------IDTILADEMGLGKTIQTIT-FLYSLYKEGHcKG---------PFLVSVPLSTIIN-WEREFetwapdfycvtyvgdkdsrmvirENELSF---EEgAVRGGRASKIRSSQIKFNVLL------TSYELISIDSACLGSI-------------------------------------DWAVLVVDEAHRLKSNQSKF-----------FRLLAS----------YNIAYKLLLTGTPLQ	gi\|156545320\|ref\|XP_001605650.1\|
AHLNKEQQEAVRTTE--------------------GPLLIMAGAGSGKTRVLTH-RIAYLMAEK----HVApW----NILAITFTNKAAREMRERV------------------------------------------------------------------------QSLLGG-------AAEDVWISTFHsmCVrILR---RDID---------------RIGINR--------------NFSILD----------------------PTD	3pjr_A
                                                                                                                                                                                                                                                                                 	Backbone contacts
                                                                                                                                                                                                                                                                                 	Sidechain contacts
#BP mutations
 0    1Y   34Z  G: 
 1    2Y   33Z  C: 
 2    3Y   32Z  A: 
 3    4Y   31Z  G: 
 4    5Y   30Z  T: 
 5    6Y   29Z  G: 
 6    7Y   28Z  C: 
 7    8Y   27Z  T: 
 8    9Y   26Z  C: 
 9   10Y   25Z  G: 
<

>Iswi-PC	Iswi	TEMPLATE_UNKNOWN
<

>CG32018	Zyx102EF	FAMILY_UNKNOWN
<

>Mad-PA	Mad	MH1	1mhd_A	100.0	gi\|156552286\|ref\|XP_001602991.1\|	100.0
ekwlekavesLlKKLKkkkqqleeLlqAVeSrGdppktkCvtIpnrsLdGRLqvnaqrkglPHviyCLRqadRlwRWPDLqsqnELKaiptCeyagfeskkdeaCnPyvCiNPYHysRve	HMMER
EKWAEKAVDSLVKKLKKRKGAIEELERALSCP-GQP-SKCVTIP-RSLDGRLQV-SHRKGLPHVIYC-----RVWRWPDLQSHHELKPLELCQYP-FSAKQKE-----VCINPYHYKRVE	Mad-PA
EKWAEKAVESLVKKLKKKKGAFEELERAVS-NPGTP-SKCITIP-RSLDGRLQV-SHRKGLPHVIYC-----RVWRWPDLQSHHELKPLEICQYP-FSAKQKE-----VCINPYHYKRVE	gi\|156552286\|ref\|XP_001602991.1\|
EKWCEKAVKSLVKKLKKT-GQLDELEKAITTQ-NVN-TKCITIP-RSLDGRLQV-SHRKGLPHVIYC-----RLWRWPDLHSHHELRAMELCEFA-FNMKKDE-----VCVNPYHYQRVE	1mhd_A
     b   b  b                                 bb  bbbb b  b                       bb                                    	Backbone contacts
                                                  s s     s                                                             	Sidechain contacts
#BP mutations
 0  1001C  2013D  C: 
 1  1002C  2012D  A: 
 2  1003C  2011D  G: 
 3  1004C  2010D  T: 
 4  1005C  2009D  C: 
 5  1006C  2008D  T: 
 6  1007C  2007D  A: 
 7  1008C  2006D  G: 
 8  1009C  2005D  A: 
 9  1010C  2004D  C: 
10  1011C  2003D  A: 
11  1012C  2002D  T: 
12  1013C  2001D  A: 
<

>Med-PB	Med	MH1	1mhd_B	94.4	gi\|156546751\|ref\|XP_001605215.1\|	100.0
ekwlekavesLlKKLKkkkqqleeLlqAVeSrGdppktkCvtIpnrsLdGRLqvnaqrkglPHviyCLRqadRlwRWPDLqsqnELKaiptCeyagfeskkdeaCnPyvCiNPYHysRve	HMMER
EGFAKRAIESLVKKLKEKRDELDSLITAITTNGAHP-SKCVTIQ-RTLDGRLQV-AGRKGFPHVIYA-----RIWRWPDL-HKNELKHVKYCAFA-FDLKCDS-----VCVNPYHYERVV	Med-PB
EGFSKRAIESLVKKLKEKRDELDSLITAITTNGAHP-SKCVTIQ-RTLDGRLQV-AGRKGFPHVIYA-----RIWRWPDL-HKNELKHVKYCQFA-FDLKCDS-----VCVNPYHYERVV	gi\|156546751\|ref\|XP_001605215.1\|
EKWCEKAVKSLVKKLKKT-GQLDELEKAITTQ-NVN-TKCITIP-RSLDGRLQV-SHRKGLPHVIYC-----RLWRWPDLHSHHELRAMELCEFA-FNMKKDE-----VCVNPYHYQRVE	1mhd_B
         b                                    bb  bbbb b  b                                                             	Backbone contacts
                                                  s s     s                                                             	Sidechain contacts
#BP mutations
 0  1001C  2013D  C: 
 1  1002C  2012D  A: 
 2  1003C  2011D  G: 
 3  1004C  2010D  T: 
 4  1005C  2009D  C: 
 5  1006C  2008D  T: 
 6  1007C  2007D  A: 
 7  1008C  2006D  G: 
 8  1009C  2005D  A: 
 9  1010C  2004D  C: 
10  1011C  2003D  A: 
11  1012C  2002D  T: 
12  1013C  2001D  A: 
<

>Mef2-PC	Mef2	SRF-TF	1egw_A	100.0	gi\|156544734\|ref\|XP_001605867.1\|	100.0
krIenksnrqVTfsKRrnGllKKAhELSVLCdaeVaviifsstGklyeyss	HMMER
SRITDERNRQVTFNKRKFGVMKKAYELSVLCDCEIALIIFSSSNKLYQYAS	Mef2-PC
SRITDERNRQVTFNKRKFGVMKKAYELSVLCDCEIALIIFSSSNKLYQYAS	gi\|156544734\|ref\|XP_001605867.1\|
TRIMDERNRQVTFTKRKFGLMKKAYELSVLCDCEIALIIFNSSNKLFQYAS	1egw_A
      bb   b  bb  b  bb                            	Backbone contacts
      s       s                                    	Sidechain contacts
#BP mutations
 0    2E   17F  A: 
 1    3E   16F  A: 
 2    4E   15F  G: 
 3    5E   14F  C: 
 4    6E   13F  T: 
 5    7E   12F  A: 
 6    8E   11F  T: 
 7    9E   10F  T: 
 8   10E    9F  A: 
 9   11E    8F  T: 
10   12E    7F  T: 
11   13E    6F  A: 
12   14E    5F  G: 
13   15E    4F  C: 
14   16E    3F  T: 
15   17E    2F  T: 
<

>repo-PA	repo	Homeobox	1fjl_B	91.8	gi\|156554252\|ref\|XP_001601499.1\|	100.0
rrkRTtftpeQleeLEkeFqknrYPsreeReeLAkkLYgLterqVkvWFQNRRaKwKk	HMMER
KKTRTTFTAYQLEELERAFERAPYPDVFAREELAIKL-NLSESRVQVWFQNRRAKWRK	repo-PA
KKTRTTFTAYQLEELERAFERAPYPDVFAREELALKL-ALSESRVQVWFQNRRAKWRK	gi\|156554252\|ref\|XP_001601499.1\|
RRSRTTFSASQLDELERAFERTQYPDIYTREELAQRT-NLTEARIQVWFQNRRARLRK	1fjl_B
bbbbb b                b  b  b             b bbb  b b   b 	Backbone contacts
s  s                                          s  ss       	Sidechain contacts
#BP mutations
 0    2D   14E  A: 
 1    3D   13E  T: 
 2    4D   12E  A: 
 3    5D   11E  A: 
 4    6D   10E  T: 
 5    7D    9E  C: 
 6    8D    8E  T: 
 7    9D    7E  G: 
 8   10D    6E  A: 
 9   11D    5E  T: 
10   12D    4E  T: 
11   13D    3E  A: 
12   14D    2E  C: 
<

>byn-PA	byn	T-box	1xbr_A	100.0	gi\|156550482\|ref\|XP_001601492.1\|	100.0
qvsLedreLWkkFhelgTEMIITKsGRRMFPtlkvsvsGLdPnakYsvlLDfvPvDdkRYKYafnngeWvvaGKAEphlPsRvYiHPDSPatGahWMkqpVSFdKvKLTNntglEDgnGhmIiLNSMHKYqPRlHIVrvddesslhvsqpvlsqsrvqTfsFPETqFIAVTAYQNeeITkLKIdnNPFAKGFRDa	HMMER
RISLDDRELWLRFQNLTNEMIVTKNGRRMFPVVKISASGLDPAAMYTVLLEFVQIDSHRWK--YVNGEWVPGGKAEVPPSNPIYVHPESPNFGAHWMKEPISFAKVKLTNKT---NGNGQ-IMLNSLHKYEPRVHLVRVGSE-----------QRHVVTYPFPETQFIAVTAYQNEEVTSLKIKYNPFAKAFLDA	byn-PA
SLALEDRELWTRFQCITNEMIVTKNGRRMFPVVKVVARGLEPAAMYTLLLEFVQVDPHRWK--YVNGEWVPGGKAEVAPPNPIYIHPESPNFGAHWMKEAVSFAKVKLTNKS---NGNGQ-IMLNSLHKYEPRVHLVRVGAE----------EQRTVLTYRFPETQFIAVTAYQNEEVTSLKIKYNPFAKAFLDA	gi\|156550482\|ref\|XP_001601492.1\|
KVSLEERDLWTRFKELTNEMIVTKNGRRMFPVLKVSMSGLDPNAMYTVLLDFVAADNHRWK--YVNGEWVPGGKPEPQAPSCVYIHPDSPNFGAHWMKDPVSFSKVKLTNKM---NGGGQ-IMLNSLHKYEPRIHIVRVGGT-----------QRMITSHSFPETQFIAVTAYQNEEITALKIKHNPFAKAFLDA	1xbr_A
                    b  b  bbb                             b b                                             b  bb              bb                                           b b     b  bb  bbbbbbb b 	Backbone contacts
                          s                                                                                                                                               ss               s   s   	Sidechain contacts
#BP mutations
 0  501C  524D  A: 
 1  502C  523D  A: 
 2  503C  522D  T: 
 3  504C  521D  T: 
 4  505C  520D  T: 
 5  506C  519D  C: 
 6  507C  518D  A: 
 7  508C  517D  C: 
 8  509C  516D  A: 
 9  510C  515D  C: 
10  511C  514D  C: 
11  512C  513D  T: 
12  513C  512D  A: 
13  514C  511D  G: 
14  515C  510D  G: 
15  516C  509D  T: 
16  517C  508D  G: 
17  518C  507D  T: 
18  519C  506D  G: 
19  520C  505D  A: 
20  521C  504D  A: 
21  522C  503D  A: 
22  523C  502D  T: 
23  524C  501D  T: 
<

>B-H1-PA	B-H1	Homeobox	3hdd_A	95.0	gi\|156553356\|ref\|XP_001601567.1\|	100.0
rrkRTtftpeQleeLEkeFqknrYPsreeReeLAkkLYgLterqVkvWFQNRRaKwKk	HMMER
RKARTAFTDHQLQTLEKSFERQKYLSVQERQELAHKL-DLSDCQVKTWYQNRRTKWKR	B-H1-PA
RKARTAFTDHQLQTLEKSFERQKYLSVQDRMELAAKL-QLTDTQVKTWYQNRRTKWKR	gi\|156553356\|ref\|XP_001601567.1\|
---RTAFSSEQLARLKREFNENRYLTERRRQQLSSEL-GLNEAQIKIWFQNKRAKIKK	3hdd_A
   bb b    b           bb    b             b b b b  b b b 	Backbone contacts
   s                                          s  ss       	Sidechain contacts
#BP mutations
 0  202C  342D  T: 
 1  203C  341D  T: 
 2  204C  340D  T: 
 3  205C  339D  G: 
 4  206C  338D  C: 
 5  207C  337D  C: 
 6  208C  336D  A: 
 7  209C  335D  T: 
 8  210C  334D  G: 
 9  211C  333D  T: 
10  212C  332D  A: 
11  213C  331D  A: 
12  214C  330D  T: 
13  215C  329D  T: 
14  216C  328D  A: 
15  217C  327D  C: 
16  218C  326D  C: 
17  219C  325D  T: 
18  220C  324D  A: 
19  221C  323D  A: 
<

>Dp-PA	Dp	E2F_TDP	1cf7_B	100.0	gi\|156545748\|ref\|XP_001605304.1\|	100.0
RkekSLglLtqkFlklleksedkgivdLnevAkeLvsefadsnnha....qeYdvknqkRRiYDItNVLegiglIeKtHvlksKneirWkG	HMMER
KAGKGLRHFSMK---VCEKVEEKGKTTYNEVADDLVSEEMKNNAYD----NNCDQKNIRRRVYDALNVLMAINVISK-----DKKEIRWIG	Dp-PA
KVGKGLRHFSMK---VCEKVKKKGTTSYNEVADELVGEFTNPTHANsltdQQYDQKNIRRRVYDALNVLMAMNIISK-----EKKEIRWLG	gi\|156545748\|ref\|XP_001605304.1\|
--GKGLRHFSMK---VCEKVQRKGTTSYNEVADELVSEFTNSNNHLaad-SAYDQKNIRRRVYDALNVLMAMNIISK-----EKKEIKWIG	1cf7_B
   bbbb                    b                            b  b  b   b         b       b      	Backbone contacts
                                                        s  ss s                            	Sidechain contacts
#BP mutations
 0  501C  615D  T: 
 1  502C  614D  T: 
 2  503C  613D  T: 
 3  504C  612D  T: 
 4  505C  611D  C: 
 5  506C  610D  G: 
 6  507C  609D  C: 
 7  508C  608D  G: 
 8  509C  607D  C: 
 9  510C  606D  G: 
10  511C  605D  G: 
11  512C  604D  T: 
12  513C  603D  T: 
13  514C  602D  T: 
14  515C  601D  T: 
<

>Dsp1-PC	Dsp1	HMG_box	1j5n_A	68.8	gi\|156552179\|ref\|XP_001605958.1\|	98.0
PKRPlsAFflfrqeqRakikaenP..glsnaeIskklGekWkaLseeeKapYeakAekeKarYekempeYk	HMMER
PRGRMTAYAYFVQTCREEHKKKHPdeTVIFAEFSRKCAERWKTMVDKEKKRFHEMAEKDKQRYEAEMQNYV	Dsp1-PC
PRGRMTAYAFFVQTCRQEHKKKHPdeNIVFQEFSKKCALRWKTMSDKEKKRFHEMAEKDKKRYDTEMQSYI	gi\|156552179\|ref\|XP_001605958.1\|
PKRALSAYMFFANENRDIVRSENP--DITFGQVGKKLGEKWKALTPEEKQPYEAKAQADKKRYESEKELYN	1j5n_A
 bbbbbbbb  bb  b   b       bbb   bb  bb bb      b   b  b   b  b   b    	Backbone contacts
  ss s ss                    s                                         	Sidechain contacts
#BP mutations
 0  101B  130C  G: 
 1  102B  129C  G: 
 2  103B  128C  G: 
 3  104B  127C  G: 
 4  105B  126C  T: 
 5  106B  125C  G: 
 6  107B  124C  A: 
 7  108B  123C  T: 
 8  109B  122C  T: b:L->E(GLU57-A/A122-C) 
 9  110B  121C  G: b:K->R(LYS53-A/C121-C) 
10  111B  120C  T: b:K->R(LYS53-A/A120-C) 
11  112B  119C  T: 
12  113B  118C  C: b:I->V(ILE46-A/C113-B) b:V->I(THR47-A/C113-B) 
13  114B  117C  A: 
14  115B  116C  G: 
<

>Dsp1-PC	Dsp1	HMG_box	1e7j_A	83.1	gi\|156552179\|ref\|XP_001605958.1\|	100.0
PKRPlsAFflfrqeqRakikaenPglsnaeIskklGekWkaLseeeKapYeakAekeKarYekempeYk	HMMER
PKRSLSAFFWFCNDERNKVKALNPEFGVGDIAKELGRKWSDVDPEVKQKYESMAERDKARYEREMTEYK	Dsp1-PC
PKRSLSAFFWFCNDERGKVKMLNPEYGVGDIAKELGKKWSDAGPELKGKYEAMAEKDKARYEREMTAYK	gi\|156552179\|ref\|XP_001605958.1\|
PKRPLSAYMLWLNSARESIKRENPGIKVTEVAKRGGELWRAMKD--KSEWEAKAAKAKDDYDRAVKEFE	1e7j_A
  bbb  bb   b             bb   bb  b  b           b      b           	Backbone contacts
     s ss                  ss  s                                     	Sidechain contacts
#BP mutations
 0    1B   26C  C: 
 1    2B   25C  G: 
 2    3B   24C  A: 
 3    4B   23C  T: 
 4    5B   22C  A: 
 5    6B   21C  T: 
 6    7B   20C  T: 
 7    8B   19C  A: 
 8    9B   18C  A: 
 9   10B   17C  G: 
10   11B   16C  A: 
11   12B   15C  G: 
<

>E2f-PC	E2f	E2F_TDP	1cf7_A	96.2	gi\|156546407\|ref\|XP_001607080.1\|	100.0
RkekSLglLtqkFlklleksedkgivdLnevAkeLvsefadsnnhaqeYdvknqkRRiYDItNVLegiglIeKtHvlksKneirWkG	HMMER
RADTSLGILTKKFVDLLQESPD-GVVDLNEASNRL--------------HV--QKRRIYDITNVLEGINILEK----KSKNNIQWRC	E2f-PC
RYDTSLSLLTKKFINLVEDSND-GVVDLNVASEKL--------------EV--QKRRIYDITNVLEGIGILEK----KSKNNIQWKG	gi\|156546407\|ref\|XP_001607080.1\|
RHEKSLGLLTTKFVSLLQEAKD-GVLDLKLAADTL--------------AVR-QKRRIYDITNVLEGIGLIEK----KSKNSIQWK-	1cf7_A
b  bbb                     bb                         bb  b  bb         b      bbb     	Backbone contacts
s                                                      ss s                            	Sidechain contacts
#BP mutations
 0  501C  615D  T: 
 1  502C  614D  T: 
 2  503C  613D  T: 
 3  504C  612D  T: 
 4  505C  611D  C: 
 5  506C  610D  G: 
 6  507C  609D  C: 
 7  508C  608D  G: 
 8  509C  607D  C: 
 9  510C  606D  G: 
10  511C  605D  G: 
11  512C  604D  T: 
12  513C  603D  T: 
13  514C  602D  T: 
14  515C  601D  T: 
<

>CG6711	Taf2	FAMILY_UNKNOWN
<

>CG11494	BtbVII	FAMILY_UNKNOWN
<

>CG33261	Trl	FAMILY_UNKNOWN
<

>TfIIA-S-PA	TfIIA-S	TFIIA_gamma_C	1nvp_D	50.0	gi\|156546312\|ref\|XP_001606238.1\|	50.0
kVrskltfK.GhLdTYRFCDnVWTFIlkdaeFrvddsqedASqNGSGDSqevikVdKvrIVACds	HMMER
RVKARVTFKaGKLNTYRFCDNVWTLMLNDVEFR--EVHEI------------VKVDKVKIVACDG	TfIIA-S-PA
KVKSRLNFKaGNLKTYRFCDNVWTLMLHDVEFR--DSQRV----------DSIHVDKVKIVACEG	gi\|156546312\|ref\|XP_001606238.1\|
RVRNRVNFR-GSLNTYRFCDNVWTFVLNDVEFR--EVTEL------------IKVDKVKIVACD-	1nvp_D
    b                                                            	Backbone contacts
                                                                 	Sidechain contacts
#BP mutations
 0    1E   17F  G: 
 1    2E   16F  G: 
 2    3E   15F  G: 
 3    4E   14F  G: 
 4    5E   13F  G: 
 5    6E   12F  G: 
 6    7E   11F  G: 
 7    8E   10F  C: 
 8    9E    9F  T: 
 9   10E    8F  A: 
10   11E    7F  T: 
11   12E    6F  A: 
12   13E    5F  A: 
13   14E    4F  A: 
14   15E    3F  A: 
15   16E    2F  G: 
16   17E    1F  G: 
<

>TfIIA-S-PA	TfIIA-S	TFIIA_gamma_N	1nh2_D	0.0	gi\|156546312\|ref\|XP_001606238.1\|	0.0
ayYELYRRSTIGnSLteaLDeLIqsGkIsPqLAmqVLlqFDKsmtEALa	HMMER
MSYQLYRNTTLGNTLQESLDELIQYGQITPGLAFKVLLQFDKSINNALN	TfIIA-S-PA
MSYQLYRNTTLGNTLEETLDDLLAYDQISRGLAVKVLLQFDKAMNQALT	gi\|156546312\|ref\|XP_001606238.1\|
GYYELYRRSTIGNSLVDALDTLISDGRIEASLAMRVLETFDKVVAETLK	1nh2_D
                                                 	Backbone contacts
                                                 	Sidechain contacts
#BP mutations
 0    1E   16F  T: 
 1    2E   15F  G: 
 2    3E   14F  T: 
 3    4E   13F  A: 
 4    5E   12F  X: 
 5    6E   11F  G: 
 6    7E   10F  T: 
 7    8E    9F  A: 
 8    9E    8F  T: 
 9   10E    7F  A: 
10   11E    6F  X: 
11   12E    5F  A: 
12   13E    4F  A: 
13   14E    3F  A: 
14   15E    2F  A: 
15   16E    1F  C: 
<

>klu-PA	klu	zf-C2H2	1ubd_C	82.5	gi\|156541779\|ref\|XP_001601561.1\|	100.0
ykCpf.dCgksFsrksnLkrHlrt.H	HMMER
YVCP--TCGQMFSLHDRLAKHMASrH	klu-PA
YVCP--VCGQMFSLHDRLAKHMASrH	gi\|156541779\|ref\|XP_001601561.1\|
IACPHkGCTKMFRDNSAMRKHLHT-H	1ubd_C
         b bb     b b  b  	Backbone contacts
                   s      	Sidechain contacts
#BP mutations
 0    1A   40B  A: 
 1    2A   39B  G: 
 2    3A   38B  G: 
 3    4A   37B  G: 
 4    5A   36B  T: 
 5    6A   35B  C: 
 6    7A   34B  T: 
 7    8A   33B  C: 
 8    9A   32B  C: 
 9   10A   31B  A: 
10   11A   30B  T: 
11   12A   29B  T: 
12   13A   28B  T: 
13   14A   27B  T: 
14   15A   26B  G: 
15   16A   25B  A: 
16   17A   24B  A: 
17   18A   23B  G: 
18   19A   22B  C: 
19   20A   21B  G: 
<

>klu-PA	klu	zf-C2H2	1a1i_A	90.1	gi\|156541779\|ref\|XP_001601561.1\|	100.0
ykCpf.dCgksFsrksnLkrHlrtH	HMMER
YSCD--VCRRSFARSDMLTRHMRLH	klu-PA
YLCN--VCNRSFARSDMLTRHTRLH	gi\|156541779\|ref\|XP_001601561.1\|
YACPVeSCDRRFSRSADLTRHIRIH	1a1i_A
         b b b     bb  b 	Backbone contacts
             s  s  s     	Sidechain contacts
#BP mutations
 0    2B   61C  G: 
 1    3B   60C  C: 
 2    4B   59C  G: 
 3    5B   58C  T: 
 4    6B   57C  G: 
 5    7B   56C  G: 
 6    8B   55C  G: 
 7    9B   54C  C: 
 8   10B   53C  A: 
 9   11B   52C  C: 
<

>klu-PA	klu	zf-C2H2	1f2i_G	97.2	gi\|156541779\|ref\|XP_001601561.1\|	100.0
ykCpfdCgksFsrksnLkrHlrtH	HMMER
YTCK-VCGQVFSRSDHLSTHQRTH	klu-PA
YTCK-TCGQVFSRSDHLSTHQRTH	gi\|156541779\|ref\|XP_001601561.1\|
FQCR-ICMRNFSRSDHLTTHIRTH	1f2i_G
          bbb  b b   b  	Backbone contacts
            s ss        	Sidechain contacts
#BP mutations
 0  1001A  2014B  A: 
 1  1002A  2013B  T: 
 2  1003A  2012B  G: 
 3  1004A  2011B  G: 
 4  1005A  2010B  G: 
 5  1006A  2009B  C: 
 6  1007A  2008B  G: 
 7  1008A  2007B  C: 
 8  1009A  2006B  G: 
 9  1010A  2005B  C: 
10  1011A  2004B  C: 
11  1012A  2003B  C: 
12  1013A  2002B  A: 
13  1014A  2001B  T: 
<

>klu-PA	klu	zf-C2H2	1a1g_A	81.0	gi\|156541779\|ref\|XP_001601561.1\|	100.0
ykCpfdCgksFsrksnLkrHlrtH	HMMER
YKCP-QCPYAACRRDMITRHMRTH	klu-PA
YKCP-QCIYAACRRDMITRHMRIH	gi\|156541779\|ref\|XP_001601561.1\|
FACD-ICGRKFARSDERKRHTKIH	1a1g_A
b           bb   b      	Backbone contacts
            s ss  s     	Sidechain contacts
#BP mutations
 0    2B   61C  G: 
 1    3B   60C  C: 
 2    4B   59C  G: 
 3    5B   58C  T: 
 4    6B   57C  G: 
 5    7B   56C  G: 
 6    8B   55C  G: 
 7    9B   54C  C: 
 8   10B   53C  G: 
 9   11B   52C  T: 
<

>Mi-2-PA	Mi-2	TEMPLATE_UNKNOWN
<

>Mi-2-PA	Mi-2	ResIII	3pjr_A	0.0	gi\|156545320\|ref\|XP_001605650.1\|	0.0
iklRpyQeeAierllesiekgelrlatglkdkdkkkrglivmATGsGKTltaakiliarllkkqq.klkhg.riddskvLFlVprkdLleQaleeF.......................tkfeskkkkef.knpgvdkklkvltdnqkdsalegkskkndieiifttiQkLskalklgkendeeekskstes..vv.glrlavesleflldefd........liIiDEaHrssaktksakededatklevyrkilekwelelnkkyfkpaflLGlTATPer	HMMER
MQLHPYQIEGINWLRYSWGQG--------------IDTILADEMGLGKTIQTVT-FLYSLYKEGHcRG---------PFLVAVPLSTLVN-WEREF-----------------------ELWAPDFYCI---TYIGDKDSRAVIRENELSFEEGAIRGSKVSRLRTTQYKFNVLL----------------------------TSYELISMDAAclgsidwaVLVVDEAHRLKSNQSKF-----------FRILNS----------YTIAYKLLLTGTPLQ	Mi-2-PA
MQLHHYQLEGLNWLRYSWGQG--------------IDTILADEMGLGKTIQTIT-FLYSLYKEGHcKG---------PFLVSVPLSTIIN-WEREFetwapdfycvtyvgdkdsrmvirENELSF---EEgAVRGGRASKIRSSQIKFNVLL------TSYELISIDSACLGSI-------------------------------------DWA--------VLVVDEAHRLKSNQSKF-----------FRLLAS----------YNIAYKLLLTGTPLQ	gi\|156545320\|ref\|XP_001605650.1\|
AHLNKEQQEAVRTTE--------------------GPLLIMAGAGSGKTRVLTH-RIAYLMAEK----HVApW----NILAITFTNKAAREMRERV------------------------------------------------------------------------QSLLGG-------AAEDVWISTFHsmCVrILR---RDID-----------------------RIGINR--------------NFSILD----------------------PTD	3pjr_A
                                                                                                                                                                                                                                                                                         	Backbone contacts
                                                                                                                                                                                                                                                                                         	Sidechain contacts
#BP mutations
 0    1Y   34Z  G: 
 1    2Y   33Z  C: 
 2    3Y   32Z  A: 
 3    4Y   31Z  G: 
 4    5Y   30Z  T: 
 5    6Y   29Z  G: 
 6    7Y   28Z  C: 
 7    8Y   27Z  T: 
 8    9Y   26Z  C: 
 9   10Y   25Z  G: 
<

>Mi-2-PA	Mi-2	TEMPLATE_UNKNOWN
<

>Awh-PB	Awh	Homeobox	1hdd_C	88.9	gi\|156540505\|ref\|XP_001601137.1\|	100.0
rrkRTtftpeQleeLEkeFqknrYPsreeReeLAkkLYgLterqVkvWFQNRRaKwKk	HMMER
KRVRTTFTEEQLQVLQANFQIDSNPDGQDLERIASVT-GLSKRVTQVWFQNSRARQKK	Awh-PB
KRVRTTFTEEQLSVLQANFQLDSNPDGQDLERIAHVT-GLSKRVTQVWFQNSRARQKK	gi\|156540505\|ref\|XP_001601137.1\|
-RPRTAFSSEQLARLKREFNENRYLTERRRQQLSSEL-GLNEAQIKIWFQNKRAKIKK	1hdd_C
 bbbb b                b     b             b bbb bb b b b 	Backbone contacts
 s s                                          s  ss   s   	Sidechain contacts
#BP mutations
 0    2A   42B  T: 
 1    3A   41B  T: 
 2    4A   40B  T: 
 3    5A   39B  G: 
 4    6A   38B  C: 
 5    7A   37B  C: 
 6    8A   36B  A: 
 7    9A   35B  T: 
 8   10A   34B  G: 
 9   11A   33B  T: 
10   12A   32B  A: 
11   13A   31B  A: 
12   14A   30B  T: 
13   15A   29B  T: 
14   16A   28B  A: 
15   17A   27B  C: 
16   18A   26B  C: 
17   19A   25B  T: 
18   20A   24B  A: 
19   21A   23B  A: 
<

>Bgb-PA	Bgb	CBF_beta	1h9d_B	0.0	NW_001819237.1:LOC100121287	0.0
MPRVVPDQrSKFesdElFRrLSREsEvrYTGyReRaiEERqvRFvNaCRdGrsEisfVAsGTNLqLvFnPasWqanqnpyaseeecDferEaGKVhlkssfIlNGVCVrfrGWiDLeRLDGvgCLEFDEeRAqqEDAllqeqieeynqRlrEFEDrkRsyreerevrveqlrrgvatggl	HMMER
MPRVVPDQKSKFESDELFRRLSRESEVRYTGYRERSIEERQVRFMNGCREGHTEASFVASGTNLQLVFN-----ANQNPYLHDKECDFDKEHGKVHIKSYFIMNGVCVRFRGWIDLERLDGVGCLEYDERRAMHEDAILRDQIDRYNQRLREFEDTKRAYRDNRQDEMEAVRRGVASGGI	Bgb-PA
MPRVVPDQKSKFENDELFRRLSRESEVKYTGYRDRPIEERQVRFQNGCREGHTEIAFAATGTNLQLVFG----VSSGNFAGDPRECDFDKEHGKVHLKSHLIMNGVCVTWRGWIDLERLDGVGCLEYDEERAAEEDALLRDQIERYNRRVQEIEDKHRAYRKE-RVRYTRLCFL---GYV	NW_001819237.1:LOC100121287
-PRVVPDQRSKFENEEFFRKLSRECEIKYTGFRDRPHEERQARFQNACRDGRSEIAFVATGTNLSLQFF---------PTPSREYVDLEREAGKVYLKAPMILNGVCVIWKGWIDLQRLDGMGCLEFDEERAQQE---------------------------------------------	1h9d_B
                                                                                                                                                                                    	Backbone contacts
                                                                                                                                                                                    	Sidechain contacts
#BP mutations
 0    1E   10F  G: 
 1    2E    9F  T: 
 2    3E    8F  T: 
 3    4E    7F  G: 
 4    5E    6F  C: 
 5    6E    5F  G: 
 6    7E    4F  G: 
 7    8E    3F  T: 
 8    9E    2F  T: 
 9   10E    1F  G: 
<

>Bro-PA	Bro	CBF_beta	1h9d_B	0.0	NW_001819237.1:LOC100121287	0.0
MPRVVPDQrSKFesdElFRrLSREsEvrYTGyReRaiEERqvRFvNaCRdGrsEisfVAsGTNLqLvFnPasWqanqnpyaseeecDferEaGKVhlkssfIlNGVCVrfrGWiDLeRLDGvgCLEFDEeRAqqEDAllqeqieeynqRlrEFEDrkRsyreerevrveqlrrgvatggl	HMMER
MPRVVPDQRSKFDSDELFRRLSRESEVRYTGYRERAMEERRMRFVNDCRKGYAEISMVASGTNLQLYFN-----ANHNPYAQEQDCDFERERGKVHLRSSFIMNGVCVRFRGWVDLDRLDGAACLEFDEQRAQQEDAQLQEQIQSYNQRMAE---SRRIYHTPQTPPEDHHHRG--GPGL	Bro-PA
MPRVVPDQKSKFENDELFRRLSRESEVKYTGYRDRPIEERQVRFQNGCREGHTEIAFAATGTNLQLVFG----VSSGNFAGDPRECDFDKEHGKVHLKSHLIMNGVCVTWRGWIDLERLDGVGCLEYDEERAAEEDALLRDQIERYNRRVQEIEDKHRAYRKE-RVRYTRLCFL---GYV	NW_001819237.1:LOC100121287
-PRVVPDQRSKFENEEFFRKLSRECEIKYTGFRDRPHEERQARFQNACRDGRSEIAFVATGTNLSLQFF---------PTPSREYVDLEREAGKVYLKAPMILNGVCVIWKGWIDLQRLDGMGCLEFDEERAQQE---------------------------------------------	1h9d_B
                                                                                                                                                                                    	Backbone contacts
                                                                                                                                                                                    	Sidechain contacts
#BP mutations
 0    1E   10F  G: 
 1    2E    9F  T: 
 2    3E    8F  T: 
 3    4E    7F  G: 
 4    5E    6F  C: 
 5    6E    5F  G: 
 6    7E    4F  G: 
 7    8E    3F  T: 
 8    9E    2F  T: 
 9   10E    1F  G: 
<

>CG3924	Chi	FAMILY_UNKNOWN
<

>CG6692	Cp1	FAMILY_UNKNOWN
<

>Dhc16F-PA	Dhc16F	TEMPLATE_UNKNOWN
<

>Dhc16F-PA	Dhc16F	TEMPLATE_UNKNOWN
<

>Rab2-PA	Rab2	TEMPLATE_UNKNOWN
<

>Rel-PA	Rel	Ank	1awc_B	0.0	gi\|156554282\|ref\|XP_001602169.1\|	0.0
dGfTPLHlAalrgnlevvklLlsqGAdlnaqdd	HMMER
DGDSALHVACQQDRAHYIRPLLGMGCNPNLKNN	Rel-PA
TDYTLLVIALHKGRITIAHILIDNGCRTQSPKK	gi\|156554282\|ref\|XP_001602169.1\|
LGTSPLHLAAQYGHFSTTEVLLRAGVSRDARTK	1awc_B
                                 	Backbone contacts
                                 	Sidechain contacts
#BP mutations
 0    2D   42E  A: 
 1    3D   41E  X: 
 2    4D   40E  G: 
 3    5D   39E  A: 
 4    6D   38E  C: 
 5    7D   37E  C: 
 6    8D   36E  G: 
 7    9D   35E  G: 
 8   10D   34E  A: 
 9   11D   33E  A: 
10   12D   32E  G: 
11   13D   31E  T: 
12   14D   30E  A: 
13   15D   29E  C: 
14   16D   28E  A: 
15   17D   27E  C: 
16   18D   26E  C: 
17   19D   25E  G: 
18   20D   24E  G: 
19   21D   23E  A: 
<

>Rel-PA	Rel	Ank	1awc_B	0.0	gi\|156554282\|ref\|XP_001602169.1\|	0.0
dGfTPLHlAalrgnlevvklLls....qGAdlnaqdd	HMMER
AGNTPLHVAVKEEHLSCVESFLNgvptVQLDLSLTND	Rel-PA
TDYTLLVIALHKGRITIAHILID----NGCRTQSPKK	gi\|156554282\|ref\|XP_001602169.1\|
LGTSPLHLAAQYGHFSTTEVLLR----AGVSRDARTK	1awc_B
                                     	Backbone contacts
                                     	Sidechain contacts
#BP mutations
 0    2D   42E  A: 
 1    3D   41E  X: 
 2    4D   40E  G: 
 3    5D   39E  A: 
 4    6D   38E  C: 
 5    7D   37E  C: 
 6    8D   36E  G: 
 7    9D   35E  G: 
 8   10D   34E  A: 
 9   11D   33E  A: 
10   12D   32E  G: 
11   13D   31E  T: 
12   14D   30E  A: 
13   15D   29E  C: 
14   16D   28E  A: 
15   17D   27E  C: 
16   18D   26E  C: 
17   19D   25E  G: 
18   20D   24E  G: 
19   21D   23E  A: 
<

>Rel-PA	Rel	Ank	1awc_B	0.0	gi\|156554282\|ref\|XP_001602169.1\|	0.0
dGfTPLHlAalrgnlevvklLls.qGAdlnaqdd	HMMER
DGLTPLHMAIRQNKYDVAKKLISyDRTSISVANT	Rel-PA
TDYTLLVIALHKGRITIAHILID-NGCRTQSPKK	gi\|156554282\|ref\|XP_001602169.1\|
LGTSPLHLAAQYGHFSTTEVLLR-AGVSRDARTK	1awc_B
                                  	Backbone contacts
                                  	Sidechain contacts
#BP mutations
 0    2D   42E  A: 
 1    3D   41E  X: 
 2    4D   40E  G: 
 3    5D   39E  A: 
 4    6D   38E  C: 
 5    7D   37E  C: 
 6    8D   36E  G: 
 7    9D   35E  G: 
 8   10D   34E  A: 
 9   11D   33E  A: 
10   12D   32E  G: 
11   13D   31E  T: 
12   14D   30E  A: 
13   15D   29E  C: 
14   16D   28E  A: 
15   17D   27E  C: 
16   18D   26E  C: 
17   19D   25E  G: 
18   20D   24E  G: 
19   21D   23E  A: 
<

>Rel-PA	Rel	Ank	1awc_B	0.0	gi\|156554282\|ref\|XP_001602169.1\|	0.0
dGfTPLHlAalrgnlevvklLlsqGAdlnaqdd	HMMER
DGNNALHMAVLEQSVELLVLILD--AQNENLTD	Rel-PA
TDYTLLVIALHKGRITIAHILIDNGCRTQSPKK	gi\|156554282\|ref\|XP_001602169.1\|
LGTSPLHLAAQYGHFSTTEVLLRAGVSRDARTK	1awc_B
                                 	Backbone contacts
                                 	Sidechain contacts
#BP mutations
 0    2D   42E  A: 
 1    3D   41E  X: 
 2    4D   40E  G: 
 3    5D   39E  A: 
 4    6D   38E  C: 
 5    7D   37E  C: 
 6    8D   36E  G: 
 7    9D   35E  G: 
 8   10D   34E  A: 
 9   11D   33E  A: 
10   12D   32E  G: 
11   13D   31E  T: 
12   14D   30E  A: 
13   15D   29E  C: 
14   16D   28E  A: 
15   17D   27E  C: 
16   18D   26E  C: 
17   19D   25E  G: 
18   20D   24E  G: 
19   21D   23E  A: 
<

>Rel-PA	Rel	RHD	1nfk_B	91.5	gi\|156547331\|ref\|XP_001602212.1\|	100.0
LeIvEQPkQRGmRFRYkCEMGRSaGSIpGmes.StrskKTfPtVqicnYdG.pavtirVsLVTkdeP.hrPHpFYQvHsLVGKessdCkdGkvDvtdvcevevgPetdmvasFqNLGIqcVkKKdveealkeRikkqlvremnr..................relnidpfneveqealrqikdmDLnvVRLCFqaflepdstGnftlplpPVvSnPIyDk	HMMER
LRIVEQPVEK-FRFRYKSEMHGTHGSLNG-AN-SKRTPKTFPEVTLCNYDG-PAV-IRCSLFQTNLD--SPHS----HQLVVR-----KDD-RDVCDPHDLHVSKERGYVAQFINMGIIHTAKKYIFEELCKKKQDRLVFQMNR------------------RELSHKQLQELHQETEREAKDMNLNQVRLCFEAFK-IEDNGAWVPLAPPVYSNAINNR	Rel-PA
LKIVVQPVDK-FRFRYKSEMMGTHGSLLG-EReETSHKKEVPTAQLINCHLpEAV-IRCTLVTADEDrRFPHA----HHLVKK------DGNSDKDDPHDINVSRENNYTAMFCNMGIIHTAKKNIKEEIMRKRKIEVMEEKKRknfenpv-----------ISTREDLEM--KMEAEKAQKWMNLNSVALCFQGFA-PGANDVLIPITEKVYSRPINNL	gi\|156547331\|ref\|XP_001602212.1\|
LQILEQPKQRGFRFRYVCE-GPSHGGLPG-AS-SEKNKKSYPQVKICNYVG-PAK-VIVQLVTNGKN-IHLHA----HSLVGK---HCEDG------VCTVTAGPK-DMVVGFANLGILHVTKKKVFETLEARMTEACIRGYNPgllvhsdlaylqaegggdRQLTDREKEIIRQAAVQQTKEMDLSVVRLMFTAFL-PDSTGSFTRRLEPVVSDAIYDS	1nfk_B
            b  b b                                                                                                     bbbbb                                                                                                	Backbone contacts
            s ss ss                                                                                                                                                                                                         	Sidechain contacts
#BP mutations
 0    2C   11D  G: 
 1    3C   10D  G: 
 2    4C    9D  G: 
 3    5C    8D  A: 
 4    6C    7D  A: 
 5    7C    6D  T: 
 6    8C    5D  T: 
 7    9C    4D  C: 
 8   10C    3D  C: 
 9   11C    2D  C: 
<

>Rel-PA	Rel	TIG	1gji_B	91.6	gi\|156543525\|ref\|XP_001602675.1\|	87.8
PvItsisPssgplsGGteiTitGsnlgsgsePrirkntfededikVtfggtpv.............pCdvissssstqivCktPpva.ggpsppv.vtvsvdggg.sgdgrssspvtFtYv	HMMER
LRIVRLSKPTGGVMGNDELILLVEKVSK-------------KNIKVRFFEEDEdgetvweayakfrESDVHHQYA---IVCQTPPYKdKDVDRE--VNVYIELIRpSDDERSFPALPFRYK	Rel-PA
LVICKLSHCSASVAGGTEMVLLCEKVAK-------------EDIEVRFFEERDgqtcwegkgdf--QPTHVHKQVA--ISFRTPSYMtHQVDQPVqAFIQLRRPS---DGAVSEALPFQLL	gi\|156543525\|ref\|XP_001602675.1\|
LRICRVNKNCGSVKGGDEIFILCDKVQK-------------DDIEVRFVLDNWeakgsfs------QADVHRQVA---IVFRTPPFLrDITEP---ITVKMQLRRpS-DQEVSEPMDFRYL	1gji_B
 b                        bb                                           bb                                                	Backbone contacts
                        s                                                                                                	Sidechain contacts
#BP mutations
 0    1C  320D  G: 
 1    2C  319D  G: 
 2    3C  318D  G: 
 3    4C  317D  T: 
 4    5C  316D  T: 
 5    6C  315D  T: 
 6    7C  314D  A: 
 7    8C  313D  A: 
 8    9C  312D  A: 
 9   10C  311D  G: b:V->R(ARG186-B/G10-C) 
10   11C  310D  A: 
11   12C  309D  A: 
12   13C  308D  A: 
13   14C  307D  T: b:A->S(GLN211-B/A307-D) b:K->Q(GLN238-B/A307-D) 
14   15C  306D  T: b:K->Q(GLN238-B/A306-D) 
15   16C  305D  C: 
16   17C  304D  C: 
17   18C  303D  A: 
18   19C  302D  G: 
19   20C  301D  A: 
<

>croc-PA	croc	Fork_head	2c6y_A	99.4	gi\|156555809\|ref\|XP_001601800.1\|	100.0
KPPYSYiaLItmAIqqySpekrLtLseIYkfImdrFPYYRqnkqgWQNSIRHNLSLNkcFiKVpRspdkpGKGsyWtldPeaedmFenkkkkgsflkrrrr	HMMER
KPPYSYIALIAMAIQN-AADKKVTLNGIYQYIMERFPYYRDNKQGWQNSIRHNLSLNECFVKVARDDKKPGKGSYWTLDPDSYNMFDN----GSFLRRRRR	croc-PA
KPPYSYIALITMAIQN-APDKKITLNGIYQFIMERFPYYRENKQGWQNSIRHNLSLNECFVKVPRDDKKPGKGSYWSLDPDSYNMFDN----GSYLRRRRR	gi\|156555809\|ref\|XP_001601800.1\|
KPPYSYAQLIVQAITM-APDKQLTLNGIYTHITKNYPYYRTADKGWQNSIRHNLSLNRYFIKVPRSQEEPGKGSFWRIDPASESKLIE----QAFRKRRPR	2c6y_A
b  bbb                  bb  b              bb       b b      b       bbbbb b                     b  b	Backbone contacts
                                               ss ss  ss               s                            s	Sidechain contacts
#BP mutations
 0    2C   16D  G: 
 1    3C   15D  T: 
 2    4C   14D  T: 
 3    5C   13D  G: 
 4    6C   12D  T: 
 5    7C   11D  A: 
 6    8C   10D  A: 
 7    9C    9D  A: 
 8   10C    8D  C: 
 9   11C    7D  A: 
10   12C    6D  A: 
11   13C    5D  T: 
12   14C    4D  A: 
13   15C    3D  C: 
14   16C    2D  A: 
<

>gcm-PA	gcm	GCM	1odh_A	95.7	gi\|156553581\|ref\|XP_001599776.1\|	99.3
WDinDaklPqvpdkefDeFneWsdgyvrhiYssqekeAkkHlsgWAmRntnnHnvniLKKsCLGvvvCsrkCalenGskiqLRPAiCDKARrKqqkKaCPnksCdg	HMMER
WDINDSKMPSVG--EFDDFNDWSNGHCRLIYSVQSDEARKHASGWAMRNTNNHNVNILKKSCLGVLLCSAKCKLPNGASVHLRPAICDKARRKQQGKQCPNRNCNG	gcm-PA
WDINDSNVPKVV--EYEAWSEWADGHVRKVYPADCEEARRHASGWAMRNTNNHNVSILKKSCLGVLECSLKCVLPGGGRVHLRPAICDKARKKQQGKPCPNRLCTG	gi\|156553581\|ref\|XP_001599776.1\|
WDINDVKLPQNV-KTTDWFQEWPDSYVKHIYSSDDRNAQRHLSSWAMRNTNNHNSRILKKSCLGVVVCSRDCSTEEGRKIYLRPAICDKARQKQQRKSCPN--CNG	1odh_A
                                       bbb     bb b   b  bbb                       bbbb  b  b   b         	Backbone contacts
                                                sss s                                ss                   	Sidechain contacts
#BP mutations
 0  1001C  1026D  C: 
 1  1002C  1025D  G: 
 2  1003C  1024D  A: 
 3  1004C  1023D  T: 
 4  1005C  1022D  G: b:R->K(ARG54-A/G1005-C) 
 5  1006C  1021D  C: 
 6  1007C  1020D  G: 
 7  1008C  1019D  G: 
 8  1009C  1018D  G: 
 9  1010C  1017D  T: 
10  1011C  1016D  G: 
11  1012C  1015D  C: 
12  1013C  1014D  A: 
<

>CG3025	mof	FAMILY_UNKNOWN
<

>mirr-PB	mirr	Homeobox	1du0_B	78.7	gi\|156547431\|ref\|XP_001604937.1\|	100.0
rrkRTtftpeQleeLEkeFqknrYPsreeReeLAkkLYgLterqVkvWFQNRRaKwKk	HMMER
RKNATRETTSTLKAWLNEHKKNPYPTKGEKIMLAIIT-KMTLTQVSTWFANARRRLKK	mirr-PB
RKNATRETTSTLKAWLNEHKKNPYPTKGEKIMLAIIT-KMTLTQVSTWFANARRRLKK	gi\|156547431\|ref\|XP_001604937.1\|
-RPRTAFSSEQLARLKREFNENRYLTERRRQQLSSEL-GLNEAQIKIWFANKRAKIKK	1du0_B
 b                     bb b  b               b      b   b 	Backbone contacts
                                              s  s  s     	Sidechain contacts
#BP mutations
 0  202C  321D  T: 
 1  203C  320D  T: 
 2  204C  319D  T: 
 3  205C  318D  G: 
 4  206C  317D  C: 
 5  207C  316D  C: 
 6  208C  315D  A: 
 7  209C  314D  T: 
 8  210C  313D  G: 
 9  211C  312D  T: 
10  212C  311D  A: 
11  213C  310D  A: 
12  214C  309D  T: 
13  215C  308D  T: 
14  216C  307D  A: 
15  217C  306D  C: 
16  218C  305D  C: 
17  219C  304D  T: 
18  220C  303D  A: 
19  221C  302D  A: 
<

>CrebB-17A-PF	CrebB-17A	bZIP_1	1dh3_A	95.9	gi\|156545283\|ref\|XP_001605250.1\|	100.0
ekelKrerRkqkNReAArrsRlRKqaeieeLeekveeLeaeNkaLrkelerLkkevakLksenee	HMMER
DQTRKREIRLQKNREAARECRRKKKEYIKCLENRVAVLENQNKALIEELKSLKELYC----QTKN	CrebB-17A-PF
DAARKREMRLLKNREAARECRRKKKEYIKCLENRVAVLENRNQSLMDELKHLKELYQ--HQQKTE	gi\|156545283\|ref\|XP_001605250.1\|
----KREVRLMKNREAARESRRKKKEYVKSLENRVAVLENQNKTLIEELKALKDLYS------HK	1dh3_A
     b   b b b   b bb b b                                        	Backbone contacts
            ss ss  ss                                            	Sidechain contacts
#BP mutations
 0    2B   21D  C: 
 1    3B   20D  T: 
 2    4B   19D  T: 
 3    5B   18D  G: 
 4    6B   17D  G: 
 5    7B   16D  C: 
 6    8B   15D  T: 
 7    9B   14D  G: 
 8   10B   13D  A: 
 9   11B   12D  C: 
10   12B   11D  G: 
11   13B   10D  T: 
12   14B    9D  C: 
13   15B    8D  A: 
14   16B    7D  G: 
15   17B    6D  C: 
16   18B    5D  C: 
17   19B    4D  A: 
18   20B    3D  A: 
19   21B    2D  G: 
<

>Hmx-PA	Hmx	Homeobox	3hdd_A	99.0	gi\|156546100\|ref\|XP_001601482.1\|	100.0
rrkRTtftpeQleeLEkeFqknrYPsreeReeLAkkLYgLterqVkvWFQNRRaKwKk	HMMER
KKTRTVFSRAQVFQLESTFDLKRYLSSSERAGLAASL-RLTETQVKIWFQNRRNKWKR	Hmx-PA
KKTRTVFSRAQVFQLESTFDIKRYLSSSERAQLAQSL-RLTETQVKIWFQNRRNKWKR	gi\|156546100\|ref\|XP_001601482.1\|
---RTAFSSEQLARLKREFNENRYLTERRRQQLSSEL-GLNEAQIKIWFQNKRAKIKK	3hdd_A
   bb b    b           bb    b             b b b b  b b b 	Backbone contacts
   s                                          s  ss       	Sidechain contacts
#BP mutations
 0  202C  342D  T: 
 1  203C  341D  T: 
 2  204C  340D  T: 
 3  205C  339D  G: 
 4  206C  338D  C: 
 5  207C  337D  C: 
 6  208C  336D  A: 
 7  209C  335D  T: 
 8  210C  334D  G: 
 9  211C  333D  T: 
10  212C  332D  A: 
11  213C  331D  A: 
12  214C  330D  T: 
13  215C  329D  T: 
14  216C  328D  A: 
15  217C  327D  C: 
16  218C  326D  C: 
17  219C  325D  T: 
18  220C  324D  A: 
19  221C  323D  A: 
<

>Hr38-PC	Hr38	zf-C4	1cit_A	100.0	gi\|156549971\|ref\|XP_001603666.1\|	90.3
elCkVCGDkASGyHYGvlTCEGCKGFFrRSiqknlviYsCkrnkdCvIdKrnRnrCQyCRLkKCLeVGMskeaVrfg	HMMER
QLCAVCGDTAACQHYGVRTCEGCKGFFKRTVQKGSK-YVCLADKNCPVDKRRRNRCQFCRFQKCLVVGMVKEVVRTD	Hr38-PC
MICMICEDKATGLHYGIITCEGCKGFFKRTVQNRRI-YTCVAEGSCEITKAQRNRCQYCRFKKCMDQGMVLQAVRED	gi\|156549971\|ref\|XP_001603666.1\|
GRCAVCGDNASCQHYGVRTCEGCKGFFKRTVQKSAK-YICLANKDCPVDKRRRNRCQFCRFQKCLAVGMVKEVVRTD	1cit_A
           bbbb     bb   b bb                       bb  b  b            bbb  	Backbone contacts
           s        s  s   ss                                                	Sidechain contacts
#BP mutations
 0  402B  434C  C: 
 1  403B  433C  C: 
 2  404B  432C  G: 
 3  405B  431C  A: 
 4  406B  430C  A: b:G->C(CYS241-A/A406-B) 
 5  407B  429C  A: s:G->C(CYS241-A/A407-B) b:L->Q(GLN242-A/A407-B) b:G->C(CYS241-A/A407-B) 
 6  408B  428C  A: b:A->V(VAL301-A/A408-B) b:L->Q(GLN242-A/A408-B) 
 7  409B  427C  G: b:A->V(VAL301-A/G409-B) 
 8  410B  426C  G: 
 9  411B  425C  T: 
10  412B  424C  C: 
11  413B  423C  A: 
12  414B  422C  T: 
13  415B  421C  G: 
14  416B  420C  C: 
15  417B  419C  G: 
<

>Psi-PA	Psi	KH_1	2axy_A	66.9	gi\|156547585\|ref\|XP_001603038.1\|	77.3
tirilipsskvGriIGk.gGstIkeIreetGakIdipddgesknlpedplngsgertvtIsGtpeavekAkkli	HMMER
EEQIRLPESVAGAFMGRsSNDTITHIQAESGVKVQVMQDQ--------------DRVIMLRGQRDTVTKGREMI	Psi-PA
NEDIRVPDKMVGLIIGR-GGEQITRLQSETGCKIQMAAES--------G--GMPERTCTLTGSRDAVNRAKELV	gi\|156547585\|ref\|XP_001603038.1\|
TIRLLMHGKEVGSIIGK-KGESVKKMREESGARINISEGN------------CPERIITLAGPTNAIFKAFAMI	2axy_A
           b  bbb bb  b   b            b                                  	Backbone contacts
       s   ss sss     s   s       ssss s               s                  	Sidechain contacts
#BP mutations
 0  500E  504F  A: s:L->A(SER27-A/A500-E) b:S->Q(ASN53-A/A500-E) b:G->S(LYS32-A/A500-E) 
 1  501E  503F  C: s:I->M(ILE29-A/C501-E) s:S->Q(ASN53-A/C501-E) s:D->E(GLY22-A/C501-E) b:G->S(LYS32-A/C501-E) b:I->M(ILE29-A/C501-E) b:G->N(GLY33-A/C501-E) 
 2  502E  502F  C: s:I->M(ILE29-A/C502-E) s:M->V(ILE49-A/C502-E) s:A->Q(GLU51-A/C502-E) s:A->M(SER50-A/C502-E) b:G->S(LYS32-A/C502-E) b:G->N(GLY33-A/C502-E) b:I->M(ILE29-A/C502-E) 
 3  503E  501F  C: s:A->Q(GLU51-A/C503-E) 
 4  504E  500F  T: 
<

>Psi-PA	Psi	KH_1	2axy_B	77.6	gi\|156547585\|ref\|XP_001603038.1\|	97.4
tirilipsskvGriIGkgGstIkeIreetGakIdipddgesknlpedplngsg.ertvtIsGtpeavekAkkli	HMMER
YQEIMIPGAKVGLVIGKGGDTIKQLQEKTGAKMIIIQDG--------P--NQElIKPLRISGEAQKIEHAKQMV	Psi-PA
FVEIMIPGPKVGLIIGKGGETIKQLQEKSGAKMVVIQDG--------P--GQEqEKPLRITGDPQKVEHAKQLV	gi\|156547585\|ref\|XP_001603038.1\|
TIRLLMHGKEVGSIIGKKGESVKKMREESGARINISEGN------------CP-ERIITLAGPTNAIFKAFAMI	2axy_B
           b  bbbbb  b   b                                                	Backbone contacts
       ss sss sss    s   s     s ssss                  s                  	Sidechain contacts
#BP mutations
 0  500E  504F  A: 
 1  501E  503F  C: s:V->I(ASN48-B/C503-F) 
 2  502E  502F  C: s:V->I(ILE49-B/C502-F) 
 3  503E  501F  C: 
 4  504E  500F  T: s:P->A(LYS23-B/A500-F) 
<

>Psi-PA	Psi	KH_1	2axy_B	77.2	gi\|156547585\|ref\|XP_001603038.1\|	91.4
tirilipsskvGriIGkgGstIkeIreetGakIdipddgesknlpedplngsg.ertvtIsGtpeavekAkkli	HMMER
STEVFVPKIAVGVVIGKGGDMIRKIQTECGCKLQFIQGK-------ND--EMG-DRRCVIQGTRQQVDDAKRTI	Psi-PA
FVEIMIPGPKVGLIIGKGGETIKQLQEKSGAKMVVIQDG--------P--GQEqEKPLRITGDPQKVEHAKQLV	gi\|156547585\|ref\|XP_001603038.1\|
TIRLLMHGKEVGSIIGKKGESVKKMREESGARINISEGN------------CP-ERIITLAGPTNAIFKAFAMI	2axy_B
           b  bbbbb  b   b                                                	Backbone contacts
       ss sss sss    s   s     s ssss                  s                  	Sidechain contacts
#BP mutations
 0  500E  504F  A: 
 1  501E  503F  C: s:V->Q(ASN48-B/C503-F) 
 2  502E  502F  C: s:V->F(ILE49-B/C502-F) s:K->R(ARG57-B/C502-F) 
 3  503E  501F  C: s:K->R(ARG57-B/C501-F) s:G->K(GLY22-B/C501-F) 
 4  504E  500F  T: s:L->V(SER27-B/A500-F) s:P->I(LYS23-B/A500-F) 
<

>Psi-PA	Psi	KH_1	2axy_B	70.3	gi\|156547585\|ref\|XP_001603038.1\|	93.8
tirilipsskvGriIGkgGstIkeIreetGakIdipddgesknlpedplngsg.ertvtIsGtpeavekAkkli	HMMER
EITFLVPASKCGIVIGRGGETIKLINQQSGAHTEMDRNA-------SN--PPN-EKLFKSKGTTDQVEAARQMI	Psi-PA
EFSYPVPSNKCGIIIGKGGVTIKEINQQTGAHCELDRRN--------P--GTDtDKFFTIRGTPEQVEHAKRVF	gi\|156547585\|ref\|XP_001603038.1\|
TIRLLMHGKEVGSIIGKKGESVKKMREESGARINISEGN------------CP-ERIITLAGPTNAIFKAFAMI	2axy_B
           b  bbbbb  b   b                                                	Backbone contacts
       ss sss sss    s   s     s ssss                  s                  	Sidechain contacts
#BP mutations
 0  500E  504F  A: 
 1  501E  503F  C: 
 2  502E  502F  C: s:L->M(ILE49-B/C502-F) 
 3  503E  501F  C: s:S->A(GLY22-B/C501-F) b:K->R(LYS31-B/C501-F) 
 4  504E  500F  T: s:N->S(LYS23-B/A500-F) s:K->R(LYS31-B/A500-F) b:K->R(LYS31-B/A500-F) 
<

>CG2678-PA	CG2678	zf-C2H2	1ubd_C	68.7	gi\|156537954\|ref\|XP_001608171.1\|	90.0
ykCpf.dCgksFsrksnLkrHlrt.H	HMMER
YNCP--HCSKRFCSQTQLRTHITDlC	CG2678-PA
YACR--ECGKTFNSMNQMNGH--D-C	gi\|156537954\|ref\|XP_001608171.1\|
YVCPFdGCNKKFAQSTNLKSHILT-H	1ubd_C
           b    b      b  	Backbone contacts
             s ss         	Sidechain contacts
#BP mutations
 0    1A   40B  A: 
 1    2A   39B  G: 
 2    3A   38B  G: 
 3    4A   37B  G: 
 4    5A   36B  T: 
 5    6A   35B  C: 
 6    7A   34B  T: 
 7    8A   33B  C: 
 8    9A   32B  C: 
 9   10A   31B  A: 
10   11A   30B  T: 
11   12A   29B  T: s:N->T(THR398-C/T12-A) 
12   13A   28B  T: s:N->T(THR398-C/T13-A) s:N->T(THR398-C/A28-B) 
13   14A   27B  T: s:N->T(THR398-C/A27-B) 
14   15A   26B  G: 
15   16A   25B  A: 
16   17A   24B  A: 
17   18A   23B  G: 
18   19A   22B  C: 
19   20A   21B  G: 
<

>CG2678-PA	CG2678	zf-C2H2	1a1g_A	92.5	gi\|156544171\|ref\|XP_001606313.1\|	98.5
ykCpf.dCgksFsrksnLkrHlrt.H	HMMER
NRCP--YCPRTYMQKSNLKRHLRN-H	CG2678-PA
YKCK--YCERSFSISSNLQRHVRNiH	gi\|156544171\|ref\|XP_001606313.1\|
YACPVeSCDRRFSDSSNLTRHIRI-H	1a1g_A
         b b   bb  bb  b  	Backbone contacts
               ss  s      	Sidechain contacts
#BP mutations
 0    2B   61C  G: 
 1    3B   60C  C: 
 2    4B   59C  G: 
 3    5B   58C  T: 
 4    6B   57C  G: 
 5    7B   56C  G: b:F->Y(PHE116-A/G7-B) 
 6    8B   55C  G: b:F->Y(PHE116-A/G8-B) 
 7    9B   54C  C: 
 8   10B   53C  G: 
 9   11B   52C  T: 
<

>CG2678-PA	CG2678	zf-C2H2	1mey_C	96.9	gi\|156554964\|ref\|XP_001602302.1\|	92.8
ykCpfdCgksFsrksnLkrHlrtH	HMMER
HKCF-HCSKAFMRKDHLKRHLRTH	CG2678-PA
EVCT-ECGKAFYRKDHLRKHARSH	gi\|156554964\|ref\|XP_001602302.1\|
YKCP-ECGKSFSRSDHLSRHQRTH	1mey_C
        b b  b b  bb b  	Backbone contacts
            s ss  s     	Sidechain contacts
#BP mutations
 0    2A   13B  T: s:K->R(ARG78-C/T2-A) b:K->R(ARG78-C/T2-A) 
 1    3A   12B  G: s:K->R(ARG78-C/G3-A) 
 2    4A   11B  A: s:K->R(ARG78-C/A4-A) s:K->R(ARG78-C/T11-B) 
 3    5A   10B  G: 
 4    6A    9B  G: 
 5    7A    8B  C: 
 6    8A    7B  A: 
 7    9A    6B  G: 
 8   10A    5B  A: 
 9   11A    4B  A: 
10   12A    3B  C: 
11   13A    2B  T: 
<

>CG2678-PA	CG2678	zf-C2H2	1ubd_C	61.7	gi\|156537874\|ref\|XP_001608117.1\|	82.0
ykCpf.dCgksFsrksnLkrHlrtH	HMMER
LSCS--QCSAVFIEHVQLEIHRREH	CG2678-PA
HKCY--ECNQEFSTTLQLREHIKEH	gi\|156537874\|ref\|XP_001608117.1\|
YVCPFdGCNKKFAQSTNLKSHILTH	1ubd_C
           b    b      b 	Backbone contacts
             s ss        	Sidechain contacts
#BP mutations
 0    1A   40B  A: 
 1    2A   39B  G: 
 2    3A   38B  G: 
 3    4A   37B  G: 
 4    5A   36B  T: 
 5    6A   35B  C: 
 6    7A   34B  T: 
 7    8A   33B  C: 
 8    9A   32B  C: 
 9   10A   31B  A: 
10   11A   30B  T: 
11   12A   29B  T: s:L->V(THR398-C/T12-A) s:T->E(GLN396-C/T12-A) s:T->E(GLN396-C/A29-B) 
12   13A   28B  T: s:L->V(THR398-C/T13-A) s:T->E(GLN396-C/A28-B) s:L->V(THR398-C/A28-B) 
13   14A   27B  T: s:T->E(GLN396-C/A27-B) s:L->V(THR398-C/A27-B) 
14   15A   26B  G: 
15   16A   25B  A: 
16   17A   24B  A: 
17   18A   23B  G: 
18   19A   22B  C: 
19   20A   21B  G: 
<

>CG2678-PA	CG2678	zf-C2H2	1tf6_A	82.3	GLEAN_13117	90.6
ykCpf.dCgksFsrksnLkrHlrtH	HMMER
PICD--ICQKKFSSVYALKRHMLTH	CG2678-PA
WECG--ICSKEFRHQYTLMRHLPTH	GLEAN_13117
FPCKEeGCEKGFTSLHHLTRHSLTH	1tf6_A
         b b  b    bb  b 	Backbone contacts
               ss  s     	Sidechain contacts
#BP mutations
 0    2B   63C  C: 
 1    3B   62C  G: 
 2    4B   61C  G: 
 3    5B   60C  G: 
 4    6B   59C  C: 
 5    7B   58C  C: 
 6    8B   57C  T: 
 7    9B   56C  G: 
 8   10B   55C  G: 
 9   11B   54C  T: 
10   12B   53C  T: 
11   13B   52C  A: 
12   14B   51C  G: 
13   15B   50C  T: 
14   16B   49C  A: 
15   17B   48C  C: 
16   18B   47C  C: 
17   19B   46C  T: 
18   20B   45C  G: 
19   21B   44C  G: 
20   22B   43C  A: 
21   23B   42C  T: 
22   24B   41C  G: s:T->A(HIS59-A/G24-B) 
23   25B   40C  G: s:T->A(HIS59-A/G25-B) 
24   26B   39C  G: s:T->A(HIS59-A/G26-B) 
25   27B   38C  A: 
26   28B   37C  G: b:Q->V(LEU57-A/C37-C) 
27   29B   36C  A: 
28   30B   35C  C: 
29   31B   34C  C: 
<

>CG2678-PA	CG2678	zf-C2H2	1tf6_A	78.2	gi\|156544550\|ref\|XP_001602307.1\|	85.9
ykCpf.dCgksFsrksnLkrHlrt.H	HMMER
KKCT--YCSEEFKTEKHLKRHERG-H	CG2678-PA
LYCH--RCAYRFFTDKGLERHLLGtH	gi\|156544550\|ref\|XP_001602307.1\|
FPCKEeGCEKGFTSLHHLTRHSLT-H	1tf6_A
         b b  b    bb  b  	Backbone contacts
               ss  s      	Sidechain contacts
#BP mutations
 0    2B   63C  C: 
 1    3B   62C  G: 
 2    4B   61C  G: 
 3    5B   60C  G: 
 4    6B   59C  C: 
 5    7B   58C  C: 
 6    8B   57C  T: 
 7    9B   56C  G: 
 8   10B   55C  G: 
 9   11B   54C  T: 
10   12B   53C  T: 
11   13B   52C  A: 
12   14B   51C  G: 
13   15B   50C  T: 
14   16B   49C  A: 
15   17B   48C  C: 
16   18B   47C  C: 
17   19B   46C  T: 
18   20B   45C  G: 
19   21B   44C  G: 
20   22B   43C  A: 
21   23B   42C  T: b:Y->E(LYS52-A/T23-B) 
22   24B   41C  G: s:G->H(HIS59-A/G24-B) 
23   25B   40C  G: s:G->H(HIS59-A/G25-B) 
24   26B   39C  G: s:G->H(HIS59-A/G26-B) 
25   27B   38C  A: 
26   28B   37C  G: b:D->E(LEU57-A/C37-C) 
27   29B   36C  A: 
28   30B   35C  C: 
29   31B   34C  C: 
<

>CG2678-PA	CG2678	zf-C2H2	1ubd_C	82.5	GLEAN_14779	92.1
ykCpf.dCg..ksFsrksnLkrHlrt.H	HMMER
FRCE--FCS--LVFVDVNYLRKHKKRiH	CG2678-PA
YVCD--YCPtpLIFESEDLLRKHMNSsH	GLEAN_14779
IACPHkGCT--KMFRDNSAMRKHLHT-H	1ubd_C
           b bb     b b  b  	Backbone contacts
                     s      	Sidechain contacts
#BP mutations
 0    1A   40B  A: 
 1    2A   39B  G: 
 2    3A   38B  G: 
 3    4A   37B  G: 
 4    5A   36B  T: 
 5    6A   35B  C: b:E->V(ARG308-C/G35-B) 
 6    7A   34B  T: 
 7    8A   33B  C: b:S->R(THR319-C/G33-B) 
 8    9A   32B  C: 
 9   10A   31B  A: 
10   11A   30B  T: 
11   12A   29B  T: 
12   13A   28B  T: 
13   14A   27B  T: 
14   15A   26B  G: 
15   16A   25B  A: 
16   17A   24B  A: 
17   18A   23B  G: 
18   19A   22B  C: 
19   20A   21B  G: 
<

>btn-PA	btn	Homeobox	3hdd_A	97.0	gi\|156551129\|ref\|XP_001603788.1\|	99.6
rrkRTtftpeQleeLEkeFqknrYPsreeReeLAkkLYgLterqVkvWFQNRRaKwKk	HMMER
RKERTAFSKTQLKQLEAEFCYSNYLTRLRRYEIAVAL-ELTERQVKVWFQNRRMKCKR	btn-PA
RRLRTAYTNTQLLELEKEFHFNKYLCRPRRIEIAASL-DLTERQVKVWFQNRRMKHKR	gi\|156551129\|ref\|XP_001603788.1\|
---RTAFSSEQLARLKREFNENRYLTERRRQQLSSEL-GLNEAQIKIWFQNKRAKIKK	3hdd_A
   bb b    b           bb    b             b b b b  b b b 	Backbone contacts
   s                                          s  ss       	Sidechain contacts
#BP mutations
 0  202C  342D  T: 
 1  203C  341D  T: 
 2  204C  340D  T: 
 3  205C  339D  G: 
 4  206C  338D  C: 
 5  207C  337D  C: 
 6  208C  336D  A: 
 7  209C  335D  T: 
 8  210C  334D  G: 
 9  211C  333D  T: 
10  212C  332D  A: b:Y->F(PHE8-A/A212-C) 
11  213C  331D  A: 
12  214C  330D  T: 
13  215C  329D  T: 
14  216C  328D  A: 
15  217C  327D  C: 
16  218C  326D  C: 
17  219C  325D  T: 
18  220C  324D  A: 
19  221C  323D  A: 
<

>tgo-PA	tgo	HLH	1hlo_A	84.2	gi\|156544654\|ref\|XP_001605013.1\|	100.0
rRrahnarERrRRdriNdafeeLrellPtla..pskKlsKaeiLrlAveYIksLq	HMMER
SRENHCEIERRRRNKMTAYITELSDMVPT-CsaLARKPDKLTILRMAVAHMKALR	tgo-PA
SRENHCEIERRRRNKMTAYITELSDMVPT-CsaLARKPDKLTILRMAVAHMKALR	gi\|156544654\|ref\|XP_001605013.1\|
KRAHHNALERKRRDHIKDSFHSLRDSVPS-L--QGEKASRAQILDKATEYIQYMR	1hlo_A
 b   b   b bb   b                     bbb              	Backbone contacts
    ss  s  ss                                          	Sidechain contacts
#BP mutations
 0  102C  126D  C: 
 1  103C  125D  A: 
 2  104C  124D  C: 
 3  105C  123D  C: 
 4  106C  122D  A: 
 5  107C  121D  C: 
 6  108C  120D  G: 
 7  109C  119D  T: 
 8  110C  118D  G: 
 9  111C  117D  G: 
10  112C  116D  T: 
<

>Hr78-PC	Hr78	zf-C4	2nll_A	98.2	gi\|156555097\|ref\|XP_001604432.1\|	100.0
elCkVCGDkASGyHYGvlTCEGCKGFFrRSiqknlviYsCkrnkdCvIdKrnRnrCQyCRLkKCLeVGMskeaVrfg	HMMER
ELCLVCGDRASGRHYGAISCEGCKGFFKRSIRKQLG-YQCRGAMNCEVTKHHRNRCQFCRLQKCLASGMRSDSVQHE	Hr78-PC
EDCVVCGDRASGRHYGAISCEGCKGFFKRSIRKQLG-YQCRGSKSCEVTKHHRNRCQYCRLQKCLAMGMRSDSVQHE	gi\|156555097\|ref\|XP_001604432.1\|
--CAICGDRSSGKHYGVYSCEGCKGFFKRTVRKDLT-YTCRDNKDCLIDKRQRNRCQYCRYQKCLAMGM--------	2nll_A
       b    bbb     bb   b  b  b                    bbb b  b                 	Backbone contacts
                    s  s   ss                                                	Sidechain contacts
#BP mutations
 0  502C  538D  C: 
 1  503C  537D  A: 
 2  504C  536D  G: 
 3  505C  535D  G: 
 4  506C  534D  T: 
 5  507C  533D  C: 
 6  508C  532D  A: 
 7  509C  531D  T: 
 8  510C  530D  T: 
 9  511C  529D  X: 
10  512C  528D  C: 
11  513C  527D  A: 
12  514C  526D  G: 
13  515C  525D  G: 
14  516C  524D  T: 
15  517C  523D  C: 
16  518C  522D  A: 
17  519C  521D  G: 
<

>Hr96-PA	Hr96	zf-C4	1kb4_A	93.0	gi\|156537351\|ref\|XP_001606458.1\|	97.9
elCkVCGDkASGyHYGvlTCEGCKGFFrRSiqknlviYsCkrnkdCvIdKrnRnrCQyCRLkKCLeVGMskeaVrfg	HMMER
KNCAVCGDKALGYNFNAVTCESCKAFFRRNALAKKQ-FTCPFNQNCDITVVTRRFCQKCRLRKCLDIGMKSENIMSE	Hr96-PA
KICGVCGDRALGYNFNAVSCESCKAFFRRNALKNKD-FRCPFSENCSITPVTRRFCQKCRLDKCFSIGMRKEYIMSE	gi\|156537351\|ref\|XP_001606458.1\|
RICGVCGDRATGFHFNAMTCEGCKGFFRRSMKRKAL-FTCPFNGDCRITKDNRRHCQACRLKRCVDIGMMKEFILTD	1kb4_A
           bbbb     bb   b bb   b                   bb  b  b            bbb  	Backbone contacts
                    s  s   ss                                                	Sidechain contacts
#BP mutations
 0  401C  436D  C: 
 1  402C  435D  A: 
 2  403C  434D  C: 
 3  404C  433D  A: b:Y->N(PHE93-A/A404-C) 
 4  405C  432D  G: 
 5  406C  431D  G: 
 6  407C  430D  T: 
 7  408C  429D  C: 
 8  409C  428D  A: 
 9  410C  427D  C: b:K->A(ARG54-A/G427-D) 
10  411C  426D  G: 
11  412C  425D  A: 
12  413C  424D  A: 
13  414C  423D  G: 
14  415C  422D  G: 
15  416C  421D  T: 
16  417C  420D  C: 
17  418C  419D  A: 
<

>CG5330	Nap1	FAMILY_UNKNOWN
<

>dsf-PA	dsf	zf-C4	1by4_A	85.9	gi\|156538639\|ref\|XP_001607668.1\|	96.4
elCkVCGDkASGyHYGvlTCEGCKGFFrRSiqknlviYsC.krnkd....CvIdKrnRnrCQyCRLkKCLeVGMskeaVrfg	HMMER
IPCKVCGDRSSGKHYGIYSCDGCSGFFKRSIHRNRI-YTC-KATGDlkgrCPVDKTHRNQCRACRLAKCFQSAMNKDAVQHE	dsf-PA
VPCKVCGDRSYGKHYGVYCCDGCSCFFKRSIRRGVL-YTCiAGNGS----CVIDKARRNWCPHCRLKKCFAVSMNTAAVQEE	gi\|156538639\|ref\|XP_001607668.1\|
HICAICGDRSSGKHYGVYSCEGCKGFFKRTVRKDLT-YTC-RDNKD----CLIDKRQRNRCQYCRYQKCLAMGMKREAVQEE	1by4_A
          bbbbb     bb   b bb                            bb  b  b            bbb  	Backbone contacts
                    s  s   ss                                                     	Sidechain contacts
#BP mutations
 0  1495E  1545F  T: b:Y->S(SER1143-A/T1495-E) 
 1  1496E  1544F  A: 
 2  1497E  1543F  G: 
 3  1498E  1542F  G: 
 4  1499E  1541F  T: 
 5  1500E  1540F  C: 
 6  1501E  1539F  A: b:P->R(GLN1188-A/T1539-F) 
 7  1502E  1538F  A: b:P->R(GLN1188-A/T1538-F) 
 8  1503E  1537F  A: 
 9  1504E  1536F  G: 
10  1505E  1535F  G: 
11  1506E  1534F  T: 
12  1507E  1533F  C: 
13  1508E  1532F  A: 
14  1509E  1531F  G: 
<

>jumu-PA	jumu	Fork_head	2c6y_B	90.5	gi\|156551700\|ref\|XP_001602061.1\|	92.3
KPPYSYiaLItmAIqqySpekrLtLseIYkfImdrFPYYRqnkqgWQNSIRHNLSLNkcFiKVpR..spdkpGKGsyWtldPeaedmFenkkkk................gsflkrrrr	HMMER
KPAYSYSCLIALALKN-SRAGSLPVSEIYSFLCQHFPYFENAPSGWKNSVRHNLSLNKCFEKIERpaTNGNQRKGCRWAMNPDRINKMDEEVQKwsrkdpaairgamvypQHLESLERG	jumu-PA
KPPYSFSCLIFMAIED-SPVKALPVKEVYAWILEHFPYFRNAPTGWKNSVRHNLSLNKCFRKVEK--SPNL-GKGSLWMVDAQYRSNLIQALSRspfppptatni-----STPEKIARK	gi\|156551700\|ref\|XP_001602061.1\|
KPPYSYAQLIVQAITM-APDKQLTLNGIYTHITKNYPYYRTADKGWQNSIRHNLSLNRYFIKVPR--SQEEPGKGSFWRIDPASESKLIE--------------------QAF---RKR	2c6y_B
     b                  bb  b               b   b b   b      b           bbb b                                        b	Backbone contacts
                                           s   s  ss  s                                                                	Sidechain contacts
#BP mutations
 0    2C   16D  G: 
 1    3C   15D  T: 
 2    4C   14D  T: 
 3    5C   13D  G: 
 4    6C   12D  T: 
 5    7C   11D  A: 
 6    8C   10D  A: 
 7    9C    9D  A: 
 8   10C    8D  C: b:K->G(ARG95-B/C10-C) 
 9   11C    7D  A: b:F->Y(TYR8-B/A11-C) 
10   12C    6D  A: 
11   13C    5D  T: 
12   14C    4D  A: 
13   15C    3D  C: b:S->C(SER75-B/G3-D) 
14   16C    2D  A: s:T->S(LYS45-B/T2-D) b:K->S(ASN27-B/T2-D) b:S->C(SER75-B/T2-D) 
<

>otp-PA	otp	Homeobox	1hdd_C	94.5	gi\|156548122\|ref\|XP_001606575.1\|	100.0
rrkRTtftpeQleeLEkeFqknrYPsreeReeLAkkLYgLterqVkvWFQNRRaKwKk	HMMER
KRHRTRFTPAQLNELERCFSKTHYPDIFMREEIAMRI-GLTESRVQVWFQNRRAKWKK	otp-PA
KRHRTRFTPAQLNELERCFSKTHYPDIFLREEIAMRI-GLTESRVQVWFQNRRAKWKK	gi\|156548122\|ref\|XP_001606575.1\|
-RPRTAFSSEQLARLKREFNENRYLTERRRQQLSSEL-GLNEAQIKIWFQNKRAKIKK	1hdd_C
 bbbb b                b     b             b bbb bb b b b 	Backbone contacts
 s s                                          s  ss   s   	Sidechain contacts
#BP mutations
 0    2A   42B  T: 
 1    3A   41B  T: 
 2    4A   40B  T: 
 3    5A   39B  G: 
 4    6A   38B  C: 
 5    7A   37B  C: 
 6    8A   36B  A: 
 7    9A   35B  T: 
 8   10A   34B  G: 
 9   11A   33B  T: 
10   12A   32B  A: 
11   13A   31B  A: 
12   14A   30B  T: 
13   15A   29B  T: 
14   16A   28B  A: 
15   17A   27B  C: 
16   18A   26B  C: 
17   19A   25B  T: 
18   20A   24B  A: 
19   21A   23B  A: 
<

>CG7951	sima	FAMILY_UNKNOWN
<

>tap-PA	tap	HLH	1mdy_A	91.0	gi\|156544387\|ref\|XP_001607429.1\|	100.0
rRrahnarERrRRdriNdafeeLrellPtlapskKlsKaeiLrlAveYIksLq	HMMER
RRMKANDRERNRMHNLNDALEKLRVTLPSLPEETKLTKIEILRFAHNYIFALE	tap-PA
RRIKANDRERHRMHTLNDALERLRMALPTFPEDTKLTKIETLRFAHNYIWALQ	gi\|156544387\|ref\|XP_001607429.1\|
RRKAATMRERRRLSKVNEAFETLKRSTSS-NPNQRLPKVEILRNAIRYIEGLQ	1mdy_A
bb   b b b b    b                 b bb               	Backbone contacts
 s   s ss  s                                         	Sidechain contacts
#BP mutations
 0    1E   28F  T: 
 1    2E   27F  C: 
 2    3E   26F  A: 
 3    4E   25F  A: 
 4    5E   24F  C: 
 5    6E   23F  A: 
 6    7E   22F  G: 
 7    8E   21F  C: 
 8    9E   20F  T: 
 9   10E   19F  G: 
10   11E   18F  T: 
11   12E   17F  T: 
12   13E   16F  G: 
13   14E   15F  A: 
<

>unpg-PA	unpg	Homeobox	3hdd_A	100.0	gi\|156541894\|ref\|XP_001601013.1\|	100.0
rrkRTtftpeQleeLEkeFqknrYPsreeReeLAkkLYgLterqVkvWFQNRRaKwKk	HMMER
RRRRTAFTSEQLLELEREFHAKKYLSLTERSQIATSL-KLSEVQVKIWFQNRRAKWKR	unpg-PA
RKPRTPFTTQQLLALEKKFRERQYLSVAERAEFSSSL-HLTETQVKIWFQNRRAKAKR	gi\|156541894\|ref\|XP_001601013.1\|
---RTAFSSEQLARLKREFNENRYLTERRRQQLSSEL-GLNEAQIKIWFQNKRAKIKK	3hdd_A
   bb b    b           bb    b             b b b b  b b b 	Backbone contacts
   s                                          s  ss       	Sidechain contacts
#BP mutations
 0  202C  342D  T: 
 1  203C  341D  T: 
 2  204C  340D  T: 
 3  205C  339D  G: 
 4  206C  338D  C: 
 5  207C  337D  C: 
 6  208C  336D  A: 
 7  209C  335D  T: 
 8  210C  334D  G: 
 9  211C  333D  T: 
10  212C  332D  A: 
11  213C  331D  A: 
12  214C  330D  T: 
13  215C  329D  T: 
14  216C  328D  A: 
15  217C  327D  C: 
16  218C  326D  C: 
17  219C  325D  T: 
18  220C  324D  A: 
19  221C  323D  A: 
<

>CG10159	BEAF-32	FAMILY_UNKNOWN
<

>CG15319	nej	FAMILY_UNKNOWN
<

>CG5838	Dref	FAMILY_UNKNOWN
<

>CG17060	Rab10	FAMILY_UNKNOWN
<

>Rab11-PA	Rab11	TEMPLATE_UNKNOWN
<

>Rab-RP4-PA	Rab-RP4	TEMPLATE_UNKNOWN
<

>CG8287	Rab8	FAMILY_UNKNOWN
<

>CG7413	Rbf	FAMILY_UNKNOWN
<

>CG7471	Rpd3	FAMILY_UNKNOWN
<

>CG5393	apt	FAMILY_UNKNOWN
<

>ara-PA	ara	Homeobox	1du0_B	78.7	gi\|156547431\|ref\|XP_001604937.1\|	100.0
rrkRTtftpeQleeLEkeFqknrYPsreeReeLAkkLYgLterqVkvWFQNRRaKwKk	HMMER
RKNATRESTATLKAWLNEHKKNPYPTKGEKIMLAIIT-KMTLTQVSTWFANARRRLKK	ara-PA
RKNATRETTSTLKAWLNEHKKNPYPTKGEKIMLAIIT-KMTLTQVSTWFANARRRLKK	gi\|156547431\|ref\|XP_001604937.1\|
-RPRTAFSSEQLARLKREFNENRYLTERRRQQLSSEL-GLNEAQIKIWFANKRAKIKK	1du0_B
 b                     bb b  b               b      b   b 	Backbone contacts
                                              s  s  s     	Sidechain contacts
#BP mutations
 0  202C  321D  T: 
 1  203C  320D  T: 
 2  204C  319D  T: 
 3  205C  318D  G: 
 4  206C  317D  C: 
 5  207C  316D  C: 
 6  208C  315D  A: 
 7  209C  314D  T: 
 8  210C  313D  G: 
 9  211C  312D  T: 
10  212C  311D  A: 
11  213C  310D  A: 
12  214C  309D  T: 
13  215C  308D  T: 
14  216C  307D  A: 
15  217C  306D  C: 
16  218C  305D  C: 
17  219C  304D  T: 
18  220C  303D  A: 
19  221C  302D  A: 
<

>caup-PA	caup	Homeobox	1du0_B	78.7	gi\|156547431\|ref\|XP_001604937.1\|	100.0
rrkRTtftpeQleeLEkeFqknrYPsreeReeLAkkLYgLterqVkvWFQNRRaKwKk	HMMER
RKNATRESTATLKAWLSEHKKNPYPTKGEKIMLAIIT-KMTLTQVSTWFANARRRLKK	caup-PA
RKNATRETTSTLKAWLNEHKKNPYPTKGEKIMLAIIT-KMTLTQVSTWFANARRRLKK	gi\|156547431\|ref\|XP_001604937.1\|
-RPRTAFSSEQLARLKREFNENRYLTERRRQQLSSEL-GLNEAQIKIWFANKRAKIKK	1du0_B
 b                     bb b  b               b      b   b 	Backbone contacts
                                              s  s  s     	Sidechain contacts
#BP mutations
 0  202C  321D  T: 
 1  203C  320D  T: 
 2  204C  319D  T: 
 3  205C  318D  G: 
 4  206C  317D  C: 
 5  207C  316D  C: 
 6  208C  315D  A: 
 7  209C  314D  T: 
 8  210C  313D  G: 
 9  211C  312D  T: 
10  212C  311D  A: 
11  213C  310D  A: 
12  214C  309D  T: 
13  215C  308D  T: 
14  216C  307D  A: 
15  217C  306D  C: 
16  218C  305D  C: 
17  219C  304D  T: 
18  220C  303D  A: 
19  221C  302D  A: 
<

>vri-PC	vri	bZIP_2	1gtw_B	92.7	gi\|156538172\|ref\|XP_001600746.1\|	100.0
kddeyrdrRrlrNneAAkrsReKkKqreeeleervkeLeeeNaqLLkrqkveqLekE	HMMER
KDESYWDRRR-RNNEAAKRSREKRRYNDMVLEQRVIELTKENHVL--KAQLDAIRDK	vri-PC
KDDSYWDRRR-RNNEAAKRSREKRRFNDMVLEQRVMELSKENHIL--KAQLDAIREK	gi\|156538172\|ref\|XP_001600746.1\|
HSDEYKIRRE-RNNIAVRKSRDKAKMRNLETQHKVLELTAENERL--QKKVEQLSRE	1gtw_B
    b   b  b b b bbb  b                                  	Backbone contacts
        s   ss ss  ss                                    	Sidechain contacts
#BP mutations
 0    2C  116D  A: 
 1    3C  115D  T: 
 2    4C  114D  G: 
 3    5C  113D  T: 
 4    6C  112D  G: 
 5    7C  111D  G: 
 6    8C  110D  C: 
 7    9C  109D  G: 
 8   10C  108D  C: 
 9   11C  107D  A: 
10   12C  106D  A: 
11   13C  105D  T: 
12   14C  104D  C: 
13   15C  103D  C: 
14   16C  102D  T: 
<

>Chd1-PA	Chd1	TEMPLATE_UNKNOWN
<

>Chd1-PA	Chd1	ResIII	3pjr_A	0.0	gi\|156545320\|ref\|XP_001605650.1\|	0.0
iklRpyQeeAierllesiekgelrlatglkdkdkkkrglivmATGsGKTltaakiliarllkkqq.klkhg.riddskvLFlVprkdLleQaleeF.......................tkfeskkkkef.knpgvdkklkvltdnqkdsalegkskkndieiifttiQkLskalklgkendeeekskstes..vv.glrlavesleflldefdliIiDEaHrssaktksakededatklevyrkilekwelelnkkyfkpaflLGlTATPer	HMMER
LTLRDYQMDGLNWLLHSWCKE--------------NSVILADEMGLGKTIQTIC-FLYSLFKIHHlYG---------PFLCVVP-LSTMTAWQREF-----------------------DLWAPD---MNvVTYLGDIKSRELIQQYEWQFESSKRLKFNC--ILTTYEIVLKD----KQFLGTLQWA--------------------------ALLVDEAHRLKNDDSLL-----------YKSLKE----------FDTNHRLLITGTPLQ	Chd1-PA
MQLHHYQLEGLNWLRYSWGQG--------------IDTILADEMGLGKTIQTIT-FLYSLYKEGHcKG---------PFLVSVPLSTIIN-WEREFetwapdfycvtyvgdkdsrmvirENELSF---EEgAVRGGRASKIRSSQIKFNVLL------TSYELISIDSACLGSI-------------------------------------DWAVLVVDEAHRLKSNQSKF-----------FRLLAS----------YNIAYKLLLTGTPLQ	gi\|156545320\|ref\|XP_001605650.1\|
AHLNKEQQEAVRTTE--------------------GPLLIMAGAGSGKTRVLTH-RIAYLMAEK----HVApW----NILAITFTNKAAREMRERV------------------------------------------------------------------------QSLLGG-------AAEDVWISTFHsmCVrILR---RDID---------------RIGINR--------------NFSILD----------------------PTD	3pjr_A
                                                                                                                                                                                                                                                                                 	Backbone contacts
                                                                                                                                                                                                                                                                                 	Sidechain contacts
#BP mutations
 0    1Y   34Z  G: 
 1    2Y   33Z  C: 
 2    3Y   32Z  A: 
 3    4Y   31Z  G: 
 4    5Y   30Z  T: 
 5    6Y   29Z  G: 
 6    7Y   28Z  C: 
 7    8Y   27Z  T: 
 8    9Y   26Z  C: 
 9   10Y   25Z  G: 
<

>Chd1-PA	Chd1	TEMPLATE_UNKNOWN
<

>H15-PA	H15	T-box	1h6f_A	100.0	gi\|156544323\|ref\|XP_001607228.1\|	100.0
qvsLedreLWkkFhelgTEMIITKsGRRMFPtlkvsvsGLdPnak....YsvlLDfvPvDdkRYKYafnnge.................WvvaGKAEphlP..sRvYiHPDSPatGahWMkqpVSFdKvKLTNntglEDgnGhmIiLNSMHKYqPRlHIVrvddesslhvsqpvlsqsrvqTfsFPETqFIAVTAYQNeeITkLKIdnNPFAKGFRDa	HMMER
QCHLETKELWDKFHELGTEMIITKSGRRMFPTVRVSFSGPLRQIQpadrYAVLLDVVPLDSRRYRYAYHRSS-----------------WLVAGKADPPPP--SRIYAHPDCPLSPEALRKQVVSFEKVKLTNNE-M-DKSGQ-VVLNSMHRYQPRIHLVRLSHGQSIPGSPKELQDMDHKTFVFPETVFTAVTAYQNQLITKLKIDSNPFAKGFRDS	H15-PA
KVELENRKLWEQFHAETTEMIITKSGRRMFPSIQLSVSGLERRSR----YCILLELDLASDRRHK--YTGGVdssgnrtsaatttgprgWTSAGPAEPQPSleRRLYIHPDSPATGAHWMQHPLSFSKLKLTNNV-V-EQHSN-VLLTSMHKYVPRILIVRCDEITNLQDLYK--NPSSV--FTFKETEFIAVTAYQNENITKLKIDNNPFAKGFRTE	gi\|156544323\|ref\|XP_001607228.1\|
KVHLEAKELWDQFHKRGTEMVITKSGRRMFPPFKVRCSGLDKKAK----YILLMDIIAADDCRYK--FHNSR-----------------WMVAGKADPEMP--KRMYIHPDSPATGEQWMSKVVTFHKLKLTNNI-S-DKHGF-TILNSMHKYQPRFHIVRANDILKLPY-------STFRTYLFPETEFIAVTAYQNDKITQLKIDNNPFAKGFRD-	1h6f_A
                          bb b                                                                                                   b  b               bb                                           b bb    b  bb  bbbbbbb   	Backbone contacts
                          s                                                                                                                                                                      ss               s   s   	Sidechain contacts
#BP mutations
 0    3C   24D  A: 
 1    4C   23D  T: 
 2    5C   22D  T: 
 3    6C   21D  T: 
 4    7C   20D  C: 
 5    8C   19D  A: 
 6    9C   18D  C: 
 7   10C   17D  A: 
 8   11C   16D  C: 
 9   12C   15D  C: 
10   13C   14D  T: 
11   14C   13D  A: 
12   15C   12D  G: 
13   16C   11D  G: 
14   17C   10D  T: 
15   18C    9D  G: 
16   19C    8D  T: 
17   20C    7D  G: 
18   21C    6D  A: 
19   22C    5D  A: 
20   23C    4D  A: 
21   24C    3D  T: 
<

>Pdp1-PG	Pdp1	bZIP_2	1io4_A	90.7	gi\|156547351\|ref\|XP_001602868.1\|	100.0
kddeyrdrRrlrNneAAkrsReKkKqreeeleervkeLeeeNaqLLkrqkveqLekE	HMMER
KDDKYWARRR-KNNIAAKRSRDARRQKENQIAMRARYLEKENATL--HQEVEQLKQE	Pdp1-PG
KDDKYWARRR-KNNMAAKRSRDARRMKENQIALRAGFLEKENMGL--RQELDRLKNE	gi\|156547351\|ref\|XP_001602868.1\|
HSDEYKIRRE-RNNIAVRKSRDKAKMRNLETQHKVLELTAENERL--QKKVEQLSRE	1io4_A
    b   b  b b b bbbb                                    	Backbone contacts
        s   ss ss  ss                                    	Sidechain contacts
#BP mutations
 0    2E   26F  A: 
 1    3E   25F  A: 
 2    4E   24F  G: 
 3    5E   23F  A: 
 4    6E   22F  T: 
 5    7E   21F  T: 
 6    8E   20F  T: 
 7    9E   19F  C: 
 8   10E   18F  C: 
 9   11E   17F  A: 
10   12E   16F  A: 
11   13E   15F  A: 
12   14E   14F  C: 
13   15E   13F  T: 
14   16E   12F  C: 
15   17E   11F  T: 
16   18E   10F  G: 
17   19E    9F  T: 
18   20E    8F  G: 
19   21E    7F  G: 
20   22E    6F  T: 
21   23E    5F  T: 
22   24E    4F  G: 
23   25E    3F  C: 
24   26E    2F  G: 
<

>Rab1-PA	Rab1	TEMPLATE_UNKNOWN
<

>Stat92E-PE	Stat92E	STAT_alpha	1bf5_A	0.0	gi\|156548005\|ref\|XP_001605495.1\|	0.0
sekqleleskllelrNSCNPPVVQGIGPIhrVqdteqeikaLedlQDefdfrykt....slliqsqaeegqdlNglkllapsaatrQeqvSsllLqemlnsLdqkRkevvsklqelLgelealqelllddELaeWKRRQQiACIGGPpNegsLDqLQnWfTsLAeilfQlRQqlKkLeeLsqkvtYegDpiekqrahLeervtellrnLvks	HMMER
VTGYMVDPSDLLAVSNSCNPPVVQGIGPIHNVQNTGIASPALGMVTPKVELYEVQ----HQIMQSLNEFGNCANALKLLAQNYSYMLNSTSSPNAEAAYRSLIDEKAAIVLTMRRSFMYYESLHEMVIH-ELKNWRHQQAQAGNGAPFNEGSLDDIQRCFEMLESFIAHMLAAVKELMR------VRLVTEEPELTHLLEQVQNAQKNLVCS	Stat92E-PE
GDSVAEIAQQLDTLR--------------RRTQETGEDLRKMEQEQESFAIAYHEctklNAHLQNIATQPQTQQTIEIEKKI-RRQKEQ-SEQHLNHKVTTLLQLRLNLADKLKDTISKLSLLQSKVLDDELIRWKRDQQLAGNGAMF-ASNLDAIQEWCESLAELIWLNRQQVKEADRLKAKLNLEPPGVQDILPQLNSNITQLLSSLVTS	gi\|156548005\|ref\|XP_001605495.1\|
LDKQKELDSKVRNVK--------------DKVMCIEHEIKSLEDLQDEYDFKCKT-------LQNREHL---------LLKK---------------MYLMLDNKRKEVVHKIIELLNVTELTQNALINDELVEWKRRQQSACIGGPP-NACLDQLQNWFTIVAESLQQVRQQLKKLEELEQKYTYEHDPITKNKQVLWDRTFSLFQQLIQS	1bf5_A
                                                                                                                                                                                                                    	Backbone contacts
                                                                                                                                                                                                                    	Sidechain contacts
#BP mutations
 0  1002B  2018C  C: 
 1  1003B  2017C  A: 
 2  1004B  2016C  G: 
 3  1005B  2015C  T: 
 4  1006B  2014C  T: 
 5  1007B  2013C  T: 
 6  1008B  2012C  C: 
 7  1009B  2011C  C: 
 8  1010B  2010C  C: 
 9  1011B  2009C  G: 
10  1012B  2008C  T: 
11  1013B  2007C  A: 
12  1014B  2006C  A: 
13  1015B  2005C  A: 
14  1016B  2004C  T: 
15  1017B  2003C  G: 
16  1018B  2002C  C: 
<

>Stat92E-PE	Stat92E	STAT_bind	1bg1_A	60.3	gi\|156548005\|ref\|XP_001605495.1\|	99.3
FvVEkQPCMPthPqRPlVLKTqtkFtakvRLLVklqeLNyqlkpkvvidkivsekqakrgvvrntqfrkfnilgtntGkilNmeesmegslaaefrslqlkeqklkkikRanrkGpesVTEElhailFetqftvqgnkLkidLeTlSLPVVVIsngsQlpnAwAsILWyNaltedprNlvFFlvPpkatWaqLseaLswqFsSevgsNRGLnsdqLgfLaeKLfgqnssslEdysggsisWsqFcKEnlpgksFtFWqWldaILdLvKk	HMMER
FIVDKQP--------PQVMKTNTRFAASVRWLIGS-QLGIHNNPPTVECIIMSEIQSQRFVTRNTQMDNSSLSGQSSGEIQNASSTMEYQQNNHVFSASFRNMQLKKIKRAEKKGTESVMDEKFALFFYTTTTVND--FQIRVWTLSLPVVVIVHGNQEPQSWATITWDNAFAEIVR--DPFMITDRVTWAQLSVALNIKFGSCTG--RSLTIDNLDFLYEKLQREERS-------EYITWNQFCKEPMPDRSFTFWEWFFAIMKLTKD	Stat92E-PE
FIIEKQP--------PQVMKTNTRFTSTVRLLVGG-KLNVHMTPPQVKVSIISEAQANSL----LKSDKMGNKGEASGEILNNTGTMEYHQATRQLSVSFRNMQLKKIKRAEKKGTESVMDEKFSLLFQSQFSVGGGELVFQVWTLSLPVVVIVHGNQEPHAWATVTWDNAFAEPGR--VPFAVPDKVPWCQVAEALNVKFRSATG--RALTEDNLRFLGEKAFRGGTPGCQDFTNLLLSWAQFCKEPLPERNFTFWEWFYAVMKLTRE	gi\|156548005\|ref\|XP_001605495.1\|
FVVERQPCMPMHPDRPLVIKTGVQFTTKVRLLVKFPELNYQLKIKVCIDKDSGDVAALRG------SRKFNILGTNT-KVMNMEESNNGSLSAEFKHLTLREQRCGNGGRANCDASLIVTEELHLITFETEVYHQG--LKIDLETHSLPVVVISNICQMPNAWASILWYNMLTNNPKNVNFFTKPPIGTWDQVAEVLSWQFSSTTK--RGLSIEQLTTLAEKLLGPGVN----YSGCQITWAKFCKENMAGKGFSFWVWLDNIIDLVKK	1bg1_A
          bb       b bbb                                           b                                 b b     b       bb                                  b b b                                                                                                              b	Backbone contacts
                   s                                                                                                                                     sss s                                                                                                               	Sidechain contacts
#BP mutations
 0  1002B  1018C  G: 
 1  1003B  1017C  C: 
 2  1004B  1016C  A: 
 3  1005B  1015C  T: 
 4  1006B  1014C  T: 
 5  1007B  1013C  T: 
 6  1008B  1012C  C: 
 7  1009B  1011C  C: b:E->D(LYS574-A/G1011-C) 
 8  1010B  1010C  C: 
 9  1011B  1009C  G: 
10  1012B  1008C  T: 
11  1013B  1007C  A: 
12  1014B  1006C  A: 
13  1015B  1005C  A: 
14  1016B  1004C  T: 
15  1017B  1003C  C: 
16  1018B  1002C  T: 
<

>CG17100-PA	CG17100	HLH	1a0a_B	83.1	GLEAN_04987	100.0
rRrahnarERrRRdriNdafeeLrellPtla.....pskKlsKaeiLrlAveYIksLq	HMMER
DPLSHRIIEKRRRDRMNSCLADLSRLIPP-Qyqrk-GRGRIEKTEIIEMAIRHLKHLQ	CG17100-PA
DPMSHRIIEKRRRDRMNNCLADLSRLIPA-Eylkk-GRGRVEKTEIIEMAIRHMKHLQ	GLEAN_04987
KRESHKHAEQARRNRLAVALHELASLIPA-EwkqqnVSAAPSKATTVEAACRYIRHLQ	1a0a_B
b  b b  bb b  b                       bb bb               	Backbone contacts
 s  ss  s  ss                                             	Sidechain contacts
#BP mutations
 0    1C   17D  C: 
 1    2C   16D  T: 
 2    3C   15D  C: 
 3    4C   14D  A: 
 4    5C   13D  C: 
 5    6C   12D  A: 
 6    7C   11D  C: 
 7    8C   10D  G: 
 8    9C    9D  T: 
 9   10C    8D  G: 
10   11C    7D  G: 
11   12C    6D  G: 
12   13C    5D  A: 
13   14C    4D  C: 
14   15C    3D  T: 
15   16C    2D  A: 
16   17C    1D  G: 
<

>Max-PA	Max	HLH	1an2_A	100.0	gi\|156551283\|ref\|XP_001601193.1\|	100.0
rRrahnarERrRRdriNdafeeLrellPtlapskK.lsKaeiLrlAveYIksLq	HMMER
KRAHHNALERRRRDHIKESFTNLREAVPT-LKGEK-ASRAQILKKTTECIQTMR	Max-PA
KRAHHNALERKRRDHIKDSFSSLRDSVPS-LQNEKvASRAQILKKAAEYIQFMR	gi\|156551283\|ref\|XP_001601193.1\|
KRAHHNALERKRRDHIKDSFHSLRDSVPS-LQGEK-ASRAQILDKATEYIQYMR	1an2_A
 b   b b b bb   b                    bb               	Backbone contacts
    ss  s  ss                                         	Sidechain contacts
#BP mutations
 0    1B   22C  G: 
 1    2B   21C  T: 
 2    3B   20C  G: 
 3    4B   19C  T: 
 4    5B   18C  A: 
 5    6B   17C  G: 
 6    7B   16C  G: 
 7    8B   15C  T: 
 8    9B   14C  C: 
 9   10B   13C  A: 
10   11B   12C  C: 
11   12B   11C  G: 
12   13B   10C  T: 
13   14B    9C  G: 
14   15B    8C  A: 
15   16B    7C  C: 
16   17B    6C  C: 
17   18B    5C  T: 
18   19B    4C  A: 
19   20B    3C  C: 
20   21B    2C  A: 
21   22B    1C  C: 
<

>toy-PA	toy	Homeobox	1hdd_C	88.9	gi\|156544786\|ref\|XP_001606314.1\|	100.0
rrkRTtftpeQleeLEkeFqknrYPsreeReeLAkkLYgLterqVkvWFQNRRaKwKk	HMMER
QRNRTSFSNEQIDSLEKEFERTHYPDVFARERLADKI-GLPEARIQVWFSNRRAKWRR	toy-PA
RRNRTTFSPEQLEELEKEFERSHYPCVSTRERLASKT-SLSEARVQVWFSNRRAKWRR	gi\|156544786\|ref\|XP_001606314.1\|
-RPRTAFSSEQLARLKREFNENRYLTERRRQQLSSEL-GLNEAQIKIWFQNKRAKIKK	1hdd_C
 bbbb b                b     b             b bbb bb b b b 	Backbone contacts
 s s                                          s  ss   s   	Sidechain contacts
#BP mutations
 0    2A   42B  T: 
 1    3A   41B  T: 
 2    4A   40B  T: 
 3    5A   39B  G: 
 4    6A   38B  C: 
 5    7A   37B  C: 
 6    8A   36B  A: 
 7    9A   35B  T: 
 8   10A   34B  G: 
 9   11A   33B  T: 
10   12A   32B  A: 
11   13A   31B  A: 
12   14A   30B  T: 
13   15A   29B  T: 
14   16A   28B  A: 
15   17A   27B  C: 
16   18A   26B  C: 
17   19A   25B  T: 
18   20A   24B  A: 
19   21A   23B  A: 
<

>toy-PA	toy	PAX	6pax_A	99.0	gi\|156555694\|ref\|XP_001602823.1\|	99.8
gqgrvnqLGGvFvnGRPLPnaiRqkivElAhsGvRPCdisRqLrvshGCvsKiLaRyqEtGsirPgviGGsKPkvatPevvkkieeykrenPgiFaWEiRdkLlkegvcdkdnvPsvssisRilR	HMMER
GHSGINQLGGVYVNGRPLPDSTRQKIVELAHSGARPCDISRILQVSNGCVSKILGRYYETGSIKPRAIGGSKPRVATTPVVQKIADYKRECPSIFAWEIRDRLLSEQVCNSDNIPSVSSINRVLR	toy-PA
GHSGVNQLGGVYVNGRPLPDSTRQKIVELAHSGARPCDISRILQVSNGCVSKILGRYYETGSIKPRAIGGSKPRVATTPVVNKIADYKRECPSIFAWEIRDRLLQEGVCNNDNIPSVSSINRVLR	gi\|156555694\|ref\|XP_001602823.1\|
SHSGVNQLGGVFVNGRPLPDSTRQRIVELAHSGARPCDISRILQVSNGCVSKILGRYYATGSIRPRAIGGSKPRVATPEVVSKIAQYKQECPSIFAWEIRDRLLSEGVCTNDNIPSVSSINRVLR	6pax_A
b   bbb    b bbbbb    b           bbb       bb  b bbb  b        bbbbbbbbbbbb                 bbbb                bbbb b bb  b	Backbone contacts
             ss                              ssss s                ssss  s                                         ssss ss  s	Sidechain contacts
#BP mutations
 0  1003B  2026C  G: 
 1  1004B  2025C  C: 
 2  1005B  2024C  A: 
 3  1006B  2023C  T: 
 4  1007B  2022C  T: 
 5  1008B  2021C  T: 
 6  1009B  2020C  T: 
 7  1010B  2019C  C: b:V->I(VAL5-A/G2019-C) 
 8  1011B  2018C  A: 
 9  1012B  2017C  C: 
10  1013B  2016C  G: 
11  1014B  2015C  C: 
12  1015B  2014C  A: 
13  1016B  2013C  T: 
14  1017B  2012C  G: 
15  1018B  2011C  A: 
16  1019B  2010C  G: 
17  1020B  2009C  T: 
18  1021B  2008C  G: 
19  1022B  2007C  C: 
20  1023B  2006C  A: 
21  1024B  2005C  C: 
22  1025B  2004C  A: 
23  1026B  2003C  G: 
<

>pan-PB	pan	HMG_box	2lef_A	100.0	gi\|156555251\|ref\|XP_001604298.1\|	100.0
PKRPlsAFflfrqeqRakikaenPglsnaeIskklGekWkaLseeeKapYeakAekeKarYekempeYk	HMMER
IKKPLNAFMLYMKEMRAKVVAECTLKESAAINQILGRRWHELSREEQSKYYEKARQERQLHMELYPGWS	pan-PB
IKKPLNAFMLYMKEMRAKVVAECTLKESAAINQILGRRWHALGRDEQAKYYEMARRERQLHMQLYPDWS	gi\|156555251\|ref\|XP_001604298.1\|
IKKPLNAFMLYMKEMRANVVAESTLKESAAINQILGRRWHALSREEQAKYYELARKERQLHMQLYPGWS	2lef_A
 bbbbb bb  bb  b         bbbb  bb                 b   b  b          b	Backbone contacts
  s  s  s  s              sss  s                                     	Sidechain contacts
#BP mutations
 0    1B   15C  C: 
 1    2B   14C  A: 
 2    3B   13C  C: 
 3    4B   12C  C: 
 4    5B   11C  C: 
 5    6B   10C  T: 
 6    7B    9C  T: 
 7    8B    8C  T: 
 8    9B    7C  G: 
 9   10B    6C  A: 
10   11B    5C  A: 
11   12B    4C  G: 
12   13B    3C  C: 
13   14B    2C  T: 
14   15B    1C  C: 
<

>gcm2-PA	gcm2	GCM	1odh_A	96.1	gi\|156553581\|ref\|XP_001599776.1\|	98.1
WDinDaklPqvpdkefDeFneWsdgyvrhiYssqekeAkkHlsgWAmRntnnHnvniLKKsCLGvvvCsrkCalenGskiqLRPAiCDKARrKqqkKaCPnksCdg	HMMER
WDINDAIVPHVPDQEFDEFNEWSDGHVRHIYSLHNEEAKKHISGWAMRNTNNHNVNILKKSCLGVLVCSQHCTLPNGSKINLRPAICDKARRKQEGKACPNKSCRG	gcm2-PA
WDINDSNVPKVV--EYEAWSEWADGHVRKVYPADCEEARRHASGWAMRNTNNHNVSILKKSCLGVLECSLKCVLPGGGRVHLRPAICDKARKKQQGKPCPNRLCTG	gi\|156553581\|ref\|XP_001599776.1\|
WDINDVKLPQNV-KTTDWFQEWPDSYVKHIYSSDDRNAQRHLSSWAMRNTNNHNSRILKKSCLGVVVCSRDCSTEEGRKIYLRPAICDKARQKQQRKSCPN--CNG	1odh_A
                                       bbb     bb b   b  bbb                       bbbb  b  b   b         	Backbone contacts
                                                sss s                                ss                   	Sidechain contacts
#BP mutations
 0  1001C  1026D  C: 
 1  1002C  1025D  G: 
 2  1003C  1024D  A: 
 3  1004C  1023D  T: b:A->I(LEU56-A/T1004-C) 
 4  1005C  1022D  G: b:R->K(ARG54-A/G1005-C) 
 5  1006C  1021D  C: 
 6  1007C  1020D  G: 
 7  1008C  1019D  G: 
 8  1009C  1018D  G: 
 9  1010C  1017D  T: 
10  1011C  1016D  G: 
11  1012C  1015D  C: 
12  1013C  1014D  A: 
<

>dom-PA	dom	TEMPLATE_UNKNOWN
<

>dom-PA	dom	TEMPLATE_UNKNOWN
<

>dve-PB	dve	Homeobox	2hdd_A	83.8	gi\|156547804\|ref\|XP_001606248.1\|	100.0
rrkRTtftpe.QleeLEkeFqknrYPsreeReeLAkkLYg..........LterqVkvWFQNRRaKwKk	HMMER
TRMRTSFDPEmELPKLQKWFADNPHPSRQQIQTYVVQL-NalesrrgrkpLDVNNVVYWFKNARAAQKR	dve-PB
SRMRTSFDPElELPRLQRWFGENQHPTRQQIQHYVNEL-NalesrrdrkpLHVNNVVYWFKNARAAQKR	gi\|156547804\|ref\|XP_001606248.1\|
---RTAFSSE-QLARLKREFNENRYLTERRRQQLSSEL-G----------LNEAQIKIWFKNKRAKIKK	2hdd_A
   bb b                 b     b                       b bbb    b b b 	Backbone contacts
   s                                                     s  ss       	Sidechain contacts
#BP mutations
 0    2C   42D  T: 
 1    3C   41D  T: 
 2    4C   40D  T: 
 3    5C   39D  G: 
 4    6C   38D  C: 
 5    7C   37D  C: 
 6    8C   36D  A: 
 7    9C   35D  T: 
 8   10C   34D  G: 
 9   11C   33D  T: 
10   12C   32D  A: 
11   13C   31D  A: 
12   14C   30D  T: 
13   15C   29D  C: 
14   16C   28D  C: 
15   17C   27D  C: 
16   18C   26D  C: 
17   19C   25D  G: 
18   20C   24D  G: 
19   21C   23D  A: 
<

>dve-PB	dve	Homeobox	2hdd_B	86.4	gi\|156547804\|ref\|XP_001606248.1\|	100.0
rrkRTtftp.eQleeLEkeFqknrYPsreeReeLAkkL........Y.gLterqVkvWFQNRRaKwKk	HMMER
KRNRTFIDPvTEVPKLEQWFAMNTHPSHNLILKYTEDLntmpyrqkFpRLESKNVQFWFKNRRAKCKR	dve-PB
KRNRTFIDPvTEVPRLETWFTHNTHPSHALILKYTEELnrmpyrqkFpRLEPKNVQFWFKNRRAKCKR	gi\|156547804\|ref\|XP_001606248.1\|
KRPRTAFSS-EQLARLKREFNENRYLTERRRQQLSSEL----------GLNEAQIKIWFKNKRAKIK-	2hdd_B
bb                      b     b                        b   b  b   b 	Backbone contacts
                                                        s  ss       	Sidechain contacts
#BP mutations
 0    2C   42D  T: 
 1    3C   41D  T: 
 2    4C   40D  T: 
 3    5C   39D  G: 
 4    6C   38D  C: 
 5    7C   37D  C: 
 6    8C   36D  A: 
 7    9C   35D  T: 
 8   10C   34D  G: 
 9   11C   33D  T: 
10   12C   32D  A: 
11   13C   31D  A: 
12   14C   30D  T: 
13   15C   29D  C: 
14   16C   28D  C: 
15   17C   27D  C: 
16   18C   26D  C: 
17   19C   25D  G: 
18   20C   24D  G: 
19   21C   23D  A: 
<

>crol-PC	crol	zf-C2H2	1f2i_G	85.4	gi\|156549817\|ref\|XP_001606584.1\|	100.0
ykCpfdCgksFsrksnLkrHlrtH	HMMER
HQCD-VCGKKYTRKEHLANHMRSH	crol-PC
HHCQ-VCGKKYTRKEHLANHMRSH	gi\|156549817\|ref\|XP_001606584.1\|
FQCR-ICMRNFSRSDHLTTHIRTH	1f2i_G
          bbb  b b   b  	Backbone contacts
            s ss        	Sidechain contacts
#BP mutations
 0  1001A  2014B  A: 
 1  1002A  2013B  T: 
 2  1003A  2012B  G: 
 3  1004A  2011B  G: 
 4  1005A  2010B  G: 
 5  1006A  2009B  C: 
 6  1007A  2008B  G: 
 7  1008A  2007B  C: 
 8  1009A  2006B  G: 
 9  1010A  2005B  C: 
10  1011A  2004B  C: 
11  1012A  2003B  C: 
12  1013A  2002B  A: 
13  1014A  2001B  T: 
<

>crol-PC	crol	zf-C2H2	2gli_A	87.9	gi\|156537954\|ref\|XP_001608171.1\|	97.7
ykCpf.dCgksFsrksnLkrHlrtH	HMMER
FRCE--ICGKSFSRKEHFTNHILWH	crol-PC
YVCT--TCAKAFSRKEHLVRHLVSH	gi\|156537954\|ref\|XP_001608171.1\|
HKCTFeGCRKSYSRLENLKTHLRSH	2gli_A
         b bbb bb b      	Backbone contacts
             s  s        	Sidechain contacts
#BP mutations
 0    2C   21D  T: 
 1    3C   20D  T: 
 2    4C   19D  C: 
 3    5C   18D  G: 
 4    6C   17D  T: b:V->T(LYS188-A/T6-C) 
 5    7C   16D  C: 
 6    8C   15D  T: 
 7    9C   14D  T: 
 8   10C   13D  G: 
 9   11C   12D  G: 
10   12C   11D  G: 
11   13C   10D  T: 
12   14C    9D  G: 
13   15C    8D  G: 
14   16C    7D  T: 
15   17C    6D  C: 
16   18C    5D  C: 
17   19C    4D  A: 
18   20C    3D  C: 
19   21C    2D  G: 
<

>crol-PC	crol	zf-C2H2	1f2i_G	85.4	gi\|156549817\|ref\|XP_001606584.1\|	100.0
ykCpfdCgksFsrksnLkrHlrtH	HMMER
HRCD-FCSKTFTRKEHLLNHVRQH	crol-PC
HRCD-FCSKTFTRKEHLLNHVRQH	gi\|156549817\|ref\|XP_001606584.1\|
FQCR-ICMRNFSRSDHLTTHIRTH	1f2i_G
          bbb  b b   b  	Backbone contacts
            s ss        	Sidechain contacts
#BP mutations
 0  1001A  2014B  A: 
 1  1002A  2013B  T: 
 2  1003A  2012B  G: 
 3  1004A  2011B  G: 
 4  1005A  2010B  G: 
 5  1006A  2009B  C: 
 6  1007A  2008B  G: 
 7  1008A  2007B  C: 
 8  1009A  2006B  G: 
 9  1010A  2005B  C: 
10  1011A  2004B  C: 
11  1012A  2003B  C: 
12  1013A  2002B  A: 
13  1014A  2001B  T: 
<

>crol-PC	crol	zf-C2H2	1f2i_G	86.0	gi\|156549817\|ref\|XP_001606584.1\|	100.0
ykCpfdCgksFsrksnLkrHlrtH	HMMER
HRCS-YCMKTFTRKEHLVNHIRQH	crol-PC
YRCQ-YCAKTFTRKEHMVNHVRKH	gi\|156549817\|ref\|XP_001606584.1\|
FQCR-ICMRNFSRSDHLTTHIRTH	1f2i_G
          bbb  b b   b  	Backbone contacts
            s ss        	Sidechain contacts
#BP mutations
 0  1001A  2014B  A: 
 1  1002A  2013B  T: 
 2  1003A  2012B  G: 
 3  1004A  2011B  G: 
 4  1005A  2010B  G: 
 5  1006A  2009B  C: 
 6  1007A  2008B  G: 
 7  1008A  2007B  C: 
 8  1009A  2006B  G: 
 9  1010A  2005B  C: 
10  1011A  2004B  C: 
11  1012A  2003B  C: 
12  1013A  2002B  A: 
13  1014A  2001B  T: 
<

>crol-PC	crol	zf-C2H2	1f2i_G	91.2	gi\|156549817\|ref\|XP_001606584.1\|	100.0
ykCpfdCgksFsrksnLkrHlrtH	HMMER
FKCT-YCTKAFTRKDHMVNHVRQH	crol-PC
FRCQ-YCPKAFTRKDHLVNHVRQH	gi\|156549817\|ref\|XP_001606584.1\|
FQCR-ICMRNFSRSDHLTTHIRTH	1f2i_G
          bbb  b b   b  	Backbone contacts
            s ss        	Sidechain contacts
#BP mutations
 0  1001A  2014B  A: 
 1  1002A  2013B  T: 
 2  1003A  2012B  G: 
 3  1004A  2011B  G: 
 4  1005A  2010B  G: 
 5  1006A  2009B  C: 
 6  1007A  2008B  G: 
 7  1008A  2007B  C: 
 8  1009A  2006B  G: 
 9  1010A  2005B  C: 
10  1011A  2004B  C: 
11  1012A  2003B  C: 
12  1013A  2002B  A: 
13  1014A  2001B  T: 
<

>crol-PC	crol	zf-C2H2	1f2i_G	89.1	gi\|156549817\|ref\|XP_001606584.1\|	100.0
ykCpfdCgksFsrksnLkrHlrtH	HMMER
HKCT-YCTKTFTRKEHLTNHVRQH	crol-PC
HKCQ-YCTKSFTRKEHLTNHVRQH	gi\|156549817\|ref\|XP_001606584.1\|
FQCR-ICMRNFSRSDHLTTHIRTH	1f2i_G
          bbb  b b   b  	Backbone contacts
            s ss        	Sidechain contacts
#BP mutations
 0  1001A  2014B  A: 
 1  1002A  2013B  T: 
 2  1003A  2012B  G: 
 3  1004A  2011B  G: 
 4  1005A  2010B  G: 
 5  1006A  2009B  C: 
 6  1007A  2008B  G: 
 7  1008A  2007B  C: 
 8  1009A  2006B  G: 
 9  1010A  2005B  C: 
10  1011A  2004B  C: 
11  1012A  2003B  C: 
12  1013A  2002B  A: 
13  1014A  2001B  T: 
<

>crol-PC	crol	zf-C2H2	1f2i_G	89.1	gi\|156549817\|ref\|XP_001606584.1\|	100.0
ykCpfdCgksFsrksnLkrHlrtH	HMMER
HRCS-YCKKTFTRKEHLTNHVRLH	crol-PC
HKCQ-YCTKSFTRKEHLTNHVRQH	gi\|156549817\|ref\|XP_001606584.1\|
FQCR-ICMRNFSRSDHLTTHIRTH	1f2i_G
          bbb  b b   b  	Backbone contacts
            s ss        	Sidechain contacts
#BP mutations
 0  1001A  2014B  A: 
 1  1002A  2013B  T: 
 2  1003A  2012B  G: 
 3  1004A  2011B  G: 
 4  1005A  2010B  G: 
 5  1006A  2009B  C: 
 6  1007A  2008B  G: 
 7  1008A  2007B  C: 
 8  1009A  2006B  G: 
 9  1010A  2005B  C: 
10  1011A  2004B  C: 
11  1012A  2003B  C: 
12  1013A  2002B  A: 
13  1014A  2001B  T: 
<

>crol-PC	crol	zf-C2H2	1f2i_G	86.0	gi\|156549817\|ref\|XP_001606584.1\|	100.0
ykCpfdCgksFsrksnLkrHlrtH	HMMER
HKCE-YCQKTFTRKEHLNNHMRQH	crol-PC
HRCE-FCQRTFTRKEHLNNHLRQH	gi\|156549817\|ref\|XP_001606584.1\|
FQCR-ICMRNFSRSDHLTTHIRTH	1f2i_G
          bbb  b b   b  	Backbone contacts
            s ss        	Sidechain contacts
#BP mutations
 0  1001A  2014B  A: 
 1  1002A  2013B  T: 
 2  1003A  2012B  G: 
 3  1004A  2011B  G: 
 4  1005A  2010B  G: 
 5  1006A  2009B  C: 
 6  1007A  2008B  G: 
 7  1008A  2007B  C: 
 8  1009A  2006B  G: 
 9  1010A  2005B  C: 
10  1011A  2004B  C: 
11  1012A  2003B  C: 
12  1013A  2002B  A: 
13  1014A  2001B  T: 
<

>crol-PC	crol	zf-C2H2	2gli_A	83.3	gi\|156549817\|ref\|XP_001606584.1\|	100.0
ykCpf.dCgksFsrksnLkrHlrt.H	HMMER
HCCN--VCNKPFTRKEHLINHMSRcH	crol-PC
HCCN--VCNKPFTRKEHLINHMRC-H	gi\|156549817\|ref\|XP_001606584.1\|
HKCTFeGCRKSYSRLENLKTHLRS-H	2gli_A
         b bbb bb b       	Backbone contacts
             s  s         	Sidechain contacts
#BP mutations
 0    2C   21D  T: 
 1    3C   20D  T: 
 2    4C   19D  C: 
 3    5C   18D  G: 
 4    6C   17D  T: 
 5    7C   16D  C: 
 6    8C   15D  T: 
 7    9C   14D  T: 
 8   10C   13D  G: 
 9   11C   12D  G: 
10   12C   11D  G: 
11   13C   10D  T: 
12   14C    9D  G: 
13   15C    8D  G: 
14   16C    7D  T: 
15   17C    6D  C: 
16   18C    5D  C: 
17   19C    4D  A: 
18   20C    3D  C: 
19   21C    2D  G: 
<

>crol-PC	crol	zf-C2H2	1ubd_C	70.5	gi\|156549817\|ref\|XP_001606584.1\|	100.0
ykCpf.dCgksFsrksnLkrHlrtH	HMMER
FTCE--TCGKSFPLKGNLLFHQRSH	crol-PC
FVCT--ECGKSFPLKGNLLFHMRSH	gi\|156549817\|ref\|XP_001606584.1\|
YVCPFdGCNKKFAQSTNLKSHILTH	1ubd_C
           b    b      b 	Backbone contacts
             s ss        	Sidechain contacts
#BP mutations
 0    1A   40B  A: 
 1    2A   39B  G: 
 2    3A   38B  G: 
 3    4A   37B  G: 
 4    5A   36B  T: 
 5    6A   35B  C: 
 6    7A   34B  T: 
 7    8A   33B  C: 
 8    9A   32B  C: 
 9   10A   31B  A: 
10   11A   30B  T: 
11   12A   29B  T: 
12   13A   28B  T: 
13   14A   27B  T: 
14   15A   26B  G: 
15   16A   25B  A: 
16   17A   24B  A: 
17   18A   23B  G: 
18   19A   22B  C: 
19   20A   21B  G: 
<

>crol-PC	crol	zf-C2H2	1mey_C	70.2	gi\|156549817\|ref\|XP_001606584.1\|	100.0
ykCpfdCgksFsrksnLkrHlrtH	HMMER
FACE-KCPKNFICKGHLVSHMRSH	crol-PC
FRCD-LCPKDFMCKGHLVSHRRSH	gi\|156549817\|ref\|XP_001606584.1\|
YKCP-ECGKSFSRSDHLSRHQRTH	1mey_C
        b b  b b  bb b  	Backbone contacts
            s ss  s     	Sidechain contacts
#BP mutations
 0    2A   13B  T: 
 1    3A   12B  G: 
 2    4A   11B  A: 
 3    5A   10B  G: 
 4    6A    9B  G: 
 5    7A    8B  C: 
 6    8A    7B  A: 
 7    9A    6B  G: 
 8   10A    5B  A: 
 9   11A    4B  A: 
10   12A    3B  C: 
11   13A    2B  T: 
<

>crol-PC	crol	zf-C2H2	1a1g_A	87.0	gi\|156549817\|ref\|XP_001606584.1\|	95.0
ykCpf.dCgksFsrksnLkrHlrt.H	HMMER
HACT--LCSKAFVERGNLKRHMKMnH	crol-PC
HSCP--DCGKTFVEKGNMLRHLRK-H	gi\|156549817\|ref\|XP_001606584.1\|
YACPVeSCDRRFSDSSNLTRHIRI-H	1a1g_A
         b b   bb  bb  b  	Backbone contacts
               ss  s      	Sidechain contacts
#BP mutations
 0    2B   61C  G: 
 1    3B   60C  C: 
 2    4B   59C  G: 
 3    5B   58C  T: 
 4    6B   57C  G: b:K->M(ILE128-A/G6-B) 
 5    7B   56C  G: b:K->M(ILE128-A/G7-B) 
 6    8B   55C  G: 
 7    9B   54C  C: 
 8   10B   53C  G: 
 9   11B   52C  T: 
<

>Sp1-PA	Sp1	zf-C2H2	1f2i_G	71.9	gi\|156545820\|ref\|XP_001606079.1\|	100.0
ykCpf.dCgksFsrksnLkrHlrtH	HMMER
HSCHIpGCGKVYGKTSHLKAHLRWH	Sp1-PA
HSCHIpGCGKVYGKTSHLKAHLRWH	gi\|156545820\|ref\|XP_001606079.1\|
FQCR--ICMRNFSRSDHLTTHIRTH	1f2i_G
           bbb  b b   b  	Backbone contacts
             s ss        	Sidechain contacts
#BP mutations
 0  1001A  2014B  A: 
 1  1002A  2013B  T: 
 2  1003A  2012B  G: 
 3  1004A  2011B  G: 
 4  1005A  2010B  G: 
 5  1006A  2009B  C: 
 6  1007A  2008B  G: 
 7  1008A  2007B  C: 
 8  1009A  2006B  G: 
 9  1010A  2005B  C: 
10  1011A  2004B  C: 
11  1012A  2003B  C: 
12  1013A  2002B  A: 
13  1014A  2001B  T: 
<

>Sp1-PA	Sp1	zf-C2H2	1a1g_A	94.4	gi\|156540302\|ref\|XP_001599101.1\|	100.0
ykCpf.dCgksFsrksnLkrHlrtH	HMMER
FVCNWlFCGKRFTRSDELQRHLRTH	Sp1-PA
FVCNWiFCGKKFTRSDELQRHRRTH	gi\|156540302\|ref\|XP_001599101.1\|
FACD--ICGRKFARSDERKRHTKIH	1a1g_A
b            bb   b      	Backbone contacts
             s ss  s     	Sidechain contacts
#BP mutations
 0    2B   61C  G: 
 1    3B   60C  C: 
 2    4B   59C  G: 
 3    5B   58C  T: 
 4    6B   57C  G: 
 5    7B   56C  G: 
 6    8B   55C  G: 
 7    9B   54C  C: 
 8   10B   53C  G: 
 9   11B   52C  T: 
<

>Sp1-PA	Sp1	zf-C2H2	1a1i_A	93.3	gi\|156540302\|ref\|XP_001599101.1\|	100.0
ykCpfdCgksFsrksnLkrHlrtH	HMMER
FACP-VCNKRFMRSDHLAKHVKTH	Sp1-PA
FECP-ECTKKFMRSDHLTKHIKTH	gi\|156540302\|ref\|XP_001599101.1\|
FQCR-ICMRNFSRSDHLTTHIRTH	1a1i_A
b       b bbbbbb   b  b 	Backbone contacts
            ssss  s     	Sidechain contacts
#BP mutations
 0    2B   61C  G: 
 1    3B   60C  C: 
 2    4B   59C  G: 
 3    5B   58C  T: 
 4    6B   57C  G: 
 5    7B   56C  G: 
 6    8B   55C  G: 
 7    9B   54C  C: 
 8   10B   53C  A: 
 9   11B   52C  C: 
<

>Rfx-PA	Rfx	RFX_DNA_binding	1dp7_P	100.0	gi\|156554603\|ref\|XP_001604716.1\|	100.0
ddaseqNresnrqvfPAtlqWLkenyEeqedvclPRsklYahYlkhCeslaClkPlnaASFGKLIRsvFpdLkTRRLGtRGqSK	HMMER
DSDQSALGSSNKIAS-ATIKWLSRNYETADGVSLPRSTLYNHYMQHCSEHK-LEPVNAASFGKLIRSVFSGLRTRRLGTRGNSK	Rfx-PA
AATAAANMTHATRVSQATVQWLLENYETADGVSLPRSTLYNHYLRHCSDNK-LDPVNAASFGKLIRSVFLGLRTRRLGTRGNSK	gi\|156554603\|ref\|XP_001604716.1\|
-----------------TVQWLLDNYETAEGVSLPRSTLYNHYLLHSQEQK-LEPVNAASFGKLIRSVFMGLRTRRLGTRGNSK	1dp7_P
                                   b                    bbb  bb  b       bbbbbbb  bb	Backbone contacts
                                   s                      s   s            s sss  s 	Sidechain contacts
#BP mutations
 0    1D   16A  C: 
 1    2D   15A  G: 
 2    3D   14A  T: 
 3    4D   13A  T: 
 4    5D   12A  A: 
 5    6D   11A  C: 
 6    7D   10A  C: 
 7    8D    9A  A: 
 8    9D    8A  T: 
 9   10D    7A  G: 
10   11D    6A  G: 
11   12D    5A  T: 
12   13D    4A  A: 
13   14D    3A  A: 
14   15D    2A  C: 
15   16D    1A  G: 
<

>CG4107	Pcaf	FAMILY_UNKNOWN
<

>Dad-PA	Dad	MH1	1ozj_A	21.4	gi\|156552390\|ref\|XP_001602848.1\|	75.0
ekwlekavesLlKKLKkkk..qqleeLlqAVeSrGdpp.................ktkCvtIpnrsLdGRLqvn.aqrkglPHviyCLRqadRlwRWPDLqsqnELKaiptCeyagfeskkdeaC.nPyvCiNPYHysRve	HMMER
GKRFREDFEALMKQLKRKQ----RNELLLAVKSRLDPPtktqrdvvepttttaptYLQCILIP----------CkTQTVWEPHVTAS-----RLFFWRELWNAKELKRLPTCPAARDCI---------YMCCNPLHWFRIL	Dad-PA
LEVKQKWASRLLGKLRKDItqEYREDFVLSIT--GKRP------------------AMCV-LS----------N-PDQKGKMRRIDCLRQADKVWRL-DLVMVILFKAIPLESTDGERLEKTAECaQPGLCVNPYHINVSV	gi\|156552390\|ref\|XP_001602848.1\|
EKWCEKAVKSLVKKLKKT---GQLDELEKAITTQ-NVN------------------TKCITIP-RSLDGRLQV--SHRKGLPHVIYC-----RLWRWPDLHSHHELRAMELCEFA-FNMKKDE------VCVNPYHYQRVE	1ozj_A
     b   b  bb                                                   bb  bbbb  b                          bb               b                     	Backbone contacts
                                                                     s s   ss s                                                              	Sidechain contacts
#BP mutations
 0  1001C  2015D  T: 
 1  1002C  2014D  C: 
 2  1003C  2013D  A: b:G->K(LYS40-A/T2013-D) 
 3  1004C  2012D  G: 
 4  1005C  2011D  T: 
 5  1006C  2010D  C: b:K->E(LYS33-A/C1006-C) 
 6  1007C  2009D  T: s:P->T(SER78-A/T1007-C) s:D->Q(HIS79-A/T1007-C) b:P->T(SER78-A/T1007-C) b:R->A(SER37-A/T1007-C) 
 7  1008C  2008D  A: s:K->V(LYS81-A/A1008-C) b:K->Q(LYS41-A/A1008-C) 
 8  1009C  2007D  G: s:K->V(LYS81-A/G1009-C) s:K->V(LYS81-A/C2007-D) 
 9  1010C  2006D  A: s:K->V(LYS81-A/T2006-D) 
10  1011C  2005D  C: 
11  1012C  2004D  A: 
12  1013C  2003D  T: b:V->A(HIS100-A/A2003-D) b:I->K(HIS101-A/A2003-D) 
13  1014C  2002D  A: b:E->-(LYS116-A/T2002-D) 
14  1015C  2001D  C: 
<

>Ptx1-PB	Ptx1	Homeobox	1yz8_P	100.0	gi\|156550319\|ref\|XP_001603592.1\|	100.0
rrkRTtftpeQleeLEkeFqknrYPsreeReeLAkkLYgLterqVkvWFQNRRaKwKk	HMMER
RRQRTHFTSQQLQELEHTFSRNRYPDMSTREEIAMWT-NLTEARVRVWFKNRRAKWRK	Ptx1-PB
RRQRTHFTSQQLQELEATFARNRYPDMSTREEIAMWT-SLSEARVRVWFKNRRAKWRK	gi\|156550319\|ref\|XP_001603592.1\|
RRQRTHFTSQQLQQLEATFQRNRYPDMSTREEIAVWT-NLTEARVRVWFKNRRAKWRK	1yz8_P
bbbbbb                 bbbb  b             b bb bbbbbbb bb	Backbone contacts
 ss                                           s  ss ss    	Sidechain contacts
#BP mutations
 0   67B   92A  G: 
 1   68B   91A  C: 
 2   69B   90A  T: 
 3   70B   89A  C: 
 4   71B   88A  T: 
 5   72B   87A  A: 
 6   73B   86A  A: 
 7   74B   85A  T: 
 8   75B   84A  C: 
 9   76B   83A  C: 
10   77B   82A  C: 
11   78B   81A  C: 
12   79B   80A  G: 
<

>CG32788	Crg-1	FAMILY_UNKNOWN
<

>org-1-PA	org-1	T-box	1h6f_A	100.0	gi\|156544323\|ref\|XP_001607228.1\|	100.0
qvsLedreLWkkFhelgTEMIITKsGRRMFPtlkvsvsGLdPnakYsvlLDfvPvDdkRYKYafnnge.................WvvaGKAEphlP..sRvYiHPDSPatGahWMkqpVSFdKvKLTNntglEDgnGhmIiLNSMHKYqPRlHIVrvddesslhvsqpvlsqsrvqTfsFPETqFIAVTAYQNeeITkLKIdnNPFAKGFRDa	HMMER
IVVLETKALWDQFHAQGTEMIITKTGRRMFPTFQVRIGGLDPHATYICMMDFVPMDDKRYRYAFHNSC-----------------WVVAGKADPISP--PRIHVHPDSPAVGSNWMKQIVSFDKLKLTNNQ-L-DENGH-IILNSMHRYQPRFHLVYLPPKNASLDENE--HSSHFRTFIFPETSFTAVTAYQNQRVTQLKISSNPFAKGFRDD	org-1-PA
KVELENRKLWEQFHAETTEMIITKSGRRMFPSIQLSVSGLERRSRYCILLELDLASDRRHK--YTGGVdssgnrtsaatttgprgWTSAGPAEPQPSleRRLYIHPDSPATGAHWMQHPLSFSKLKLTNNV-V-EQHSN-VLLTSMHKYVPRILIVRCDEITNLQDLYK--NPSSV--FTFKETEFIAVTAYQNENITKLKIDNNPFAKGFRTE	gi\|156544323\|ref\|XP_001607228.1\|
KVHLEAKELWDQFHKRGTEMVITKSGRRMFPPFKVRCSGLDKKAKYILLMDIIAADDCRYK--FHNSR-----------------WMVAGKADPEMP--KRMYIHPDSPATGEQWMSKVVTFHKLKLTNNI-S-DKHGF-TILNSMHKYQPRFHIVRANDILKLPY-------STFRTYLFPETEFIAVTAYQNDKITQLKIDNNPFAKGFRD-	1h6f_A
                          bb b                                                                                               b  b               bb                                           b bb    b  bb  bbbbbbb   	Backbone contacts
                          s                                                                                                                                                                  ss               s   s   	Sidechain contacts
#BP mutations
 0    3C   24D  A: 
 1    4C   23D  T: 
 2    5C   22D  T: 
 3    6C   21D  T: 
 4    7C   20D  C: 
 5    8C   19D  A: 
 6    9C   18D  C: 
 7   10C   17D  A: 
 8   11C   16D  C: 
 9   12C   15D  C: 
10   13C   14D  T: 
11   14C   13D  A: 
12   15C   12D  G: 
13   16C   11D  G: 
14   17C   10D  T: 
15   18C    9D  G: 
16   19C    8D  T: 
17   20C    7D  G: 
18   21C    6D  A: 
19   22C    5D  A: 
20   23C    4D  A: 
21   24C    3D  T: 
<

>Xbp1-PA	Xbp1	bZIP_1	1t2k_C	97.1	gi\|156547960\|ref\|XP_001604984.1\|	100.0
ekelKrerRkqkNReAArrsRlRKqaeieeLeekveeLeaeNkaLrkelerLkkevakLksenee	HMMER
TWEEKVQRKKLKNRVAAQTSRDRKKARMEEMDYEIKELTDRTEILQNKCDSLQAINESLLAKNHK	Xbp1-PA
TWEEKLQRKKLKNRVAAQTSRDRKKAKLDELEDAVRQLREQN-------ERLTKECSILRMQNES	gi\|156547960\|ref\|XP_001604984.1\|
---MKAERKRMRNRIAASKSRKRKLERIARLEEKVKTLKAQNSELASTANMLREQVAQLKQKVMN	1t2k_C
         b   b     bb                                            	Backbone contacts
            ss  s  ss                                            	Sidechain contacts
#BP mutations
 0    2E   31F  A: 
 1    3E   30F  A: 
 2    4E   29F  A: 
 3    5E   28F  T: 
 4    6E   27F  G: 
 5    7E   26F  A: 
 6    8E   25F  C: 
 7    9E   24F  A: 
 8   10E   23F  T: 
 9   11E   22F  A: 
10   12E   21F  G: 
11   13E   20F  G: 
12   14E   19F  A: 
13   15E   18F  A: 
14   16E   17F  A: 
15   17E   16F  A: 
16   18E   15F  C: 
17   19E   14F  T: 
18   20E   13F  G: 
19   21E   12F  A: 
20   22E   11F  A: 
21   23E   10F  A: 
22   24E    9F  G: 
23   25E    8F  G: 
24   26E    7F  G: 
25   27E    6F  A: 
26   28E    5F  G: 
27   29E    4F  A: 
28   30E    3F  A: 
29   31E    2F  G: 
<

>Xbp1-PA	Xbp1	bZIP_2	1t2k_C	97.1	gi\|156547960\|ref\|XP_001604984.1\|	100.0
kddeyrdrRrlrNneAAkrsReKkKqreeeleervkeLeeeNaqL.....LkrqkveqLekE	HMMER
TWEEKVQRKKLKNRVAAQTSRDRKKARMEEMDYEIKELTDRTEIL-------QNKCDSLQAI	Xbp1-PA
TWEEKLQRKKLKNRVAAQTSRDRKKAKLDELEDAVRQLREQNERL-----TKECSILRMQNE	gi\|156547960\|ref\|XP_001604984.1\|
---KAERKRM-RNRIAASKSRKRKLERIARLEEKVKTLKAQNSELastanMLREQVAQLKQK	1t2k_C
        b    b     bb                                         	Backbone contacts
            ss  s  ss                                         	Sidechain contacts
#BP mutations
 0    2E   31F  A: 
 1    3E   30F  A: 
 2    4E   29F  A: 
 3    5E   28F  T: 
 4    6E   27F  G: 
 5    7E   26F  A: 
 6    8E   25F  C: 
 7    9E   24F  A: 
 8   10E   23F  T: 
 9   11E   22F  A: 
10   12E   21F  G: 
11   13E   20F  G: 
12   14E   19F  A: 
13   15E   18F  A: 
14   16E   17F  A: 
15   17E   16F  A: 
16   18E   15F  C: 
17   19E   14F  T: 
18   20E   13F  G: 
19   21E   12F  A: 
20   22E   11F  A: 
21   23E   10F  A: 
22   24E    9F  G: 
23   25E    8F  G: 
24   26E    7F  G: 
25   27E    6F  A: 
26   28E    5F  G: 
27   29E    4F  A: 
28   30E    3F  A: 
29   31E    2F  G: 
<

>CG3260	Zfrp8	FAMILY_UNKNOWN
<

>CG5738	lolal	FAMILY_UNKNOWN
<

>CG11971-PA	CG11971	zf-C2H2	1f2i_G	60.8	gi\|156545643\|ref\|XP_001603852.1\|	80.2
ykCpfdCgksFsrksnLkrHlrt.H	HMMER
VCCK-LCFYESPDQDAHMEHMRRtH	CG11971-PA
VACD-ECGEEFPDGRALVSHRHS-H	gi\|156545643\|ref\|XP_001603852.1\|
FQCR-ICMRNFSRSDHLTTHIRT-H	1f2i_G
          bbb  b b   b   	Backbone contacts
            s ss         	Sidechain contacts
#BP mutations
 0  1001A  2014B  A: 
 1  1002A  2013B  T: b:F->S(PHE1144-G/T1002-A) 
 2  1003A  2012B  G: 
 3  1004A  2011B  G: s:R->D(ASP1148-G/C2011-B) 
 4  1005A  2010B  G: s:R->D(ASP1148-G/C2010-B) b:H->R(ARG1155-G/C2010-B) 
 5  1006A  2009B  C: s:R->D(ASP1148-G/G2009-B) b:H->R(ARG1155-G/G2009-B) b:V->M(THR1151-G/G2009-B) 
 6  1007A  2008B  G: 
 7  1008A  2007B  C: 
 8  1009A  2006B  G: 
 9  1010A  2005B  C: 
10  1011A  2004B  C: 
11  1012A  2003B  C: 
12  1013A  2002B  A: 
13  1014A  2001B  T: 
<

>CG11971-PA	CG11971	zf-C2H2	2gli_A	72.8	GLEAN_05402	86.4
ykCpf.dCgksFsrk..snLkrHlrt.H	HMMER
WECH--ICGKKFTNAqeSRIKFHIKY-H	CG11971-PA
AVCE--ECGKTFTRQ--SRLKIHMRI-H	GLEAN_05402
YVCKLpGCTKRYTDP--SSLRKHVKTvH	2gli_A
         bbbb b   b b b     	Backbone contacts
             ss  ss ss      	Sidechain contacts
#BP mutations
 0    2C   21D  T: 
 1    3C   20D  T: 
 2    4C   19D  C: 
 3    5C   18D  G: 
 4    6C   17D  T: 
 5    7C   16D  C: 
 6    8C   15D  T: 
 7    9C   14D  T: 
 8   10C   13D  G: 
 9   11C   12D  G: 
10   12C   11D  G: b:Q->A(PRO245-A/G12-C) 
11   13C   10D  T: s:Q->A(PRO245-A/T13-C) 
12   14C    9D  G: s:R->N(ASP244-A/G14-C) s:R->N(ASP244-A/C9-D) 
13   15C    8D  G: s:R->N(ASP244-A/C8-D) 
14   16C    7D  T: b:T->K(ARG241-A/A7-D) 
15   17C    6D  C: s:I->F(LYS250-A/G6-D) 
16   18C    5D  C: s:I->F(LYS250-A/G5-D) 
17   19C    4D  A: 
18   20C    3D  C: 
19   21C    2D  G: 
<

>CG11971-PA	CG11971	zf-C2H2	1a1j_A	58.8	GLEAN_14779	87.2
ykCpfdCgksFsrksnLkrHlrt.H	HMMER
VKCP-VCGFICSSKETLKEHKQAvH	CG11971-PA
YVCN-VCKFGFESERSMKEHQVI-H	GLEAN_14779
FACD-ICGRKFARSDERKRHTKI-H	1a1j_A
        b   bb   b       	Backbone contacts
            s ss  s      	Sidechain contacts
#BP mutations
 0    2B   61C  G: 
 1    3B   60C  C: s:S->T(GLU177-A/C3-B) 
 2    4B   59C  G: 
 3    5B   58C  T: s:R->E(ASP176-A/A58-C) 
 4    6B   57C  G: s:R->E(ASP176-A/C57-C) 
 5    7B   56C  G: b:E->K(SER175-A/C56-C) 
 6    8B   55C  G: 
 7    9B   54C  C: 
 8   10B   53C  G: 
 9   11B   52C  T: 
<

>CG11971-PA	CG11971	zf-C2H2	1g2f_C	62.2	GLEAN_13377	72.4
ykCpfdCgksFsrksnLkrHlrtH	HMMER
TKCT-YCGKTV-KNATLHAHLKKH	CG11971-PA
VTCT-NCSNTF-KQADSDKHQATC	GLEAN_13377
FQCR-ICMRNFSQQASLNAHIRTH	1g2f_C
        b bbbb   bbb  b 	Backbone contacts
           sssss  s     	Sidechain contacts
#BP mutations
 0    2A   32B  G: 
 1    3A   31B  A: 
 2    4A   30B  C: 
 3    5A   29B  G: 
 4    6A   28B  C: b:T->K(THR156-C/C6-A) 
 5    7A   27B  T: s:K->A(ALA152-C/T7-A) b:T->K(THR156-C/T7-A) b:N->K(ARG142-C/T7-A) b:F->V(PHE144-C/T7-A) b:K->A(ALA152-C/T7-A) 
 6    8A   26B  A: s:D->T(SER149-C/A8-A) b:N->K(ARG142-C/A8-A) b:F->V(PHE144-C/A8-A) 
 7    9A   25B  T: s:D->T(SER149-C/T9-A) 
 8   10A   24B  A: 
 9   11A   23B  A: s:Q->N(GLN147-C/T23-B) b:D->H(ASN151-C/T23-B) 
10   12A   22B  A: s:Q->N(GLN147-C/T22-B) b:Q->N(GLN147-C/T22-B) 
11   13A   21B  A: b:Q->N(GLN147-C/T21-B) 
12   14A   20B  G: 
13   15A   19B  G: 
14   16A   18B  A: 
<

>CG11971-PA	CG11971	zf-C2H2	1llm_C	64.7	gi\|156537874\|ref\|XP_001608117.1\|	82.4
ykCpfdCgksFsrksnLkrHlrt.H	HMMER
TKCS-YCSDTFEKAQQLQAHVLAtH	CG11971-PA
YKCR-LCLKSFEKPSQLARHIRV-H	gi\|156537874\|ref\|XP_001608117.1\|
FQCR-ICMRNFSRSDHLTTHIRT-H	1llm_C
        b bbb  b   b  b  	Backbone contacts
            s ss  s      	Sidechain contacts
#BP mutations
 0    2A   33B  C: s:S->Q(ASP117-C/C2-A) 
 1    3A   32B  C: s:S->Q(ASP117-C/C3-A) 
 2    4A   31B  C: 
 3    5A   30B  A: s:R->A(THR121-C/T30-B) b:K->D(ARG111-C/T30-B) 
 4    6A   29B  C: b:V->A(THR125-C/G29-B) b:K->D(ARG111-C/G29-B) 
 5    7A   28B  G: b:V->A(THR125-C/C28-B) 
 6    8A   27B  C: 
 7    9A   26B  G: 
 8   10A   25B  T: 
 9   11A   24B  G: 
10   12A   23B  G: 
11   13A   22B  G: 
<

>CG11971-PA	CG11971	zf-C2H2	1a1g_A	78.6	gi\|156554248\|ref\|XP_001601448.1\|	87.2
ykCpf....dCgksFsrksnLkrHlrtH	HMMER
ISCY-----ICGRSFDLKIKLNRHLKQH	CG11971-PA
LKCPFrghlGCMREFSRPDKLKRHLLTH	gi\|156554248\|ref\|XP_001601448.1\|
YACPVe---SCDRRFSDSSNLTRHIRIH	1a1g_A
            b b   bb  bb  b 	Backbone contacts
                  ss  s     	Sidechain contacts
#BP mutations
 0    2B   61C  G: 
 1    3B   60C  C: 
 2    4B   59C  G: 
 3    5B   58C  T: 
 4    6B   57C  G: b:T->Q(ILE128-A/G6-B) 
 5    7B   56C  G: b:T->Q(ILE128-A/G7-B) 
 6    8B   55C  G: 
 7    9B   54C  C: 
 8   10B   53C  G: 
 9   11B   52C  T: s:D->I(SER120-A/A52-C) b:D->I(SER120-A/A52-C) 
<

>D19B-PA	D19B	zf-C2H2	1llm_C	61.7	GLEAN_05261	80.4
ykCpfdCgksFsrksnLkrHlrtH	HMMER
IDCH-ICHQKFKKAIRYEEHMKHH	D19B-PA
LHCM-ECNVYFRKKNRYEEHMAAH	GLEAN_05261
FQCR-ICMRNFSRSDHLTTHIRTH	1llm_C
        b bbb  b   b  b 	Backbone contacts
            s ss  s     	Sidechain contacts
#BP mutations
 0    2A   33B  C: s:N->I(ASP117-C/C2-A) 
 1    3A   32B  C: s:N->I(ASP117-C/C3-A) 
 2    4A   31B  C: b:R->K(SER114-C/G31-B) 
 3    5A   30B  A: b:V->Q(ARG111-C/T30-B) b:R->K(SER114-C/T30-B) 
 4    6A   29B  C: b:A->H(THR125-C/G29-B) b:V->Q(ARG111-C/G29-B) 
 5    7A   28B  G: b:A->H(THR125-C/C28-B) 
 6    8A   27B  C: 
 7    9A   26B  G: 
 8   10A   25B  T: 
 9   11A   24B  G: 
10   12A   23B  G: 
11   13A   22B  G: 
<

>D19B-PA	D19B	zf-C2H2	2gli_A	70.5	GLEAN_01811	82.7
ykCpf.dCgksFsrksnLkrHlrt.H	HMMER
FQCTVeSCRKGFTTANGLRVHVEHaH	D19B-PA
FQCL--ECHKSFPTANTLRKHLAM-H	GLEAN_01811
YVCKLpGCTKRYTDPSSLRKHVKTvH	2gli_A
         bbbb b b b b     	Backbone contacts
             ssss ss      	Sidechain contacts
#BP mutations
 0    2C   21D  T: 
 1    3C   20D  T: 
 2    4C   19D  C: 
 3    5C   18D  G: 
 4    6C   17D  T: 
 5    7C   16D  C: 
 6    8C   15D  T: 
 7    9C   14D  T: 
 8   10C   13D  G: 
 9   11C   12D  G: 
10   12C   11D  G: 
11   13C   10D  T: 
12   14C    9D  G: 
13   15C    8D  G: s:T->G(SER247-A/G15-C) s:T->G(SER247-A/C8-D) b:P->T(THR243-A/C8-D) 
14   16C    7D  T: s:T->G(SER247-A/A7-D) b:P->T(THR243-A/A7-D) b:S->G(ARG241-A/A7-D) 
15   17C    6D  C: s:K->V(LYS250-A/G6-D) b:T->G(SER247-A/G6-D) 
16   18C    5D  C: s:K->V(LYS250-A/G5-D) 
17   19C    4D  A: 
18   20C    3D  C: 
19   21C    2D  G: 
<

>D19B-PA	D19B	zf-C2H2	2gli_A	75.8	GLEAN_06397	93.6
ykCpf.dCgksFsrksnLkrHlrt.H	HMMER
HPCTYeGCNKSFARPVLLSFHMKRvH	D19B-PA
FPCN--SCERTFARKDLLNKHLKC-H	GLEAN_06397
HKCTFeGCRKSYSRLENLKTHLRS-H	2gli_A
         b bbb bb b       	Backbone contacts
             s  s         	Sidechain contacts
#BP mutations
 0    2C   21D  T: 
 1    3C   20D  T: 
 2    4C   19D  C: 
 3    5C   18D  G: 
 4    6C   17D  T: b:N->S(LYS188-A/T6-C) b:D->V(GLU185-A/T6-C) 
 5    7C   16D  C: 
 6    8C   15D  T: 
 7    9C   14D  T: 
 8   10C   13D  G: 
 9   11C   12D  G: b:R->K(LYS179-A/C12-D) 
10   12C   11D  G: 
11   13C   10D  T: 
12   14C    9D  G: 
13   15C    8D  G: 
14   16C    7D  T: 
15   17C    6D  C: 
16   18C    5D  C: 
17   19C    4D  A: 
18   20C    3D  C: 
19   21C    2D  G: 
<

>D19B-PA	D19B	zf-C2H2	1ubd_C	93.9	gi\|156552043\|ref\|XP_001604144.1\|	95.4
ykCpf.dCgksFsrksnLkrHlrt.H	HMMER
FPCT--ECEKVFRCPTALKKHMYK-H	D19B-PA
AVCD--VCGKTYRNAFALKKHLAHaH	gi\|156552043\|ref\|XP_001604144.1\|
IACPHkGCTKMFRDNSAMRKHLHT-H	1ubd_C
         b bb     b b  b  	Backbone contacts
                   s      	Sidechain contacts
#BP mutations
 0    1A   40B  A: 
 1    2A   39B  G: 
 2    3A   38B  G: 
 3    4A   37B  G: 
 4    5A   36B  T: 
 5    6A   35B  C: 
 6    7A   34B  T: b:Y->F(PHE307-C/A34-B) 
 7    8A   33B  C: b:H->K(THR319-C/G33-B) 
 8    9A   32B  C: 
 9   10A   31B  A: 
10   11A   30B  T: 
11   12A   29B  T: 
12   13A   28B  T: 
13   14A   27B  T: 
14   15A   26B  G: 
15   16A   25B  A: 
16   17A   24B  A: 
17   18A   23B  G: 
18   19A   22B  C: 
19   20A   21B  G: 
<

>D19B-PA	D19B	zf-C2H2	2gli_A	73.5	GLEAN_09812	79.5
ykCpf.dCgksFsrksnLkrHlrt.H	HMMER
FACE--ICGKRFPINSVLRDHLLR-H	D19B-PA
FPCG--VCGRVYPTNSTLRAHSIT-H	GLEAN_09812
YVCKLpGCTKRYTDPSSLRKHVKTvH	2gli_A
         bbbb b b b b     	Backbone contacts
             ssss ss      	Sidechain contacts
#BP mutations
 0    2C   21D  T: 
 1    3C   20D  T: 
 2    4C   19D  C: 
 3    5C   18D  G: 
 4    6C   17D  T: 
 5    7C   16D  C: 
 6    8C   15D  T: 
 7    9C   14D  T: 
 8   10C   13D  G: 
 9   11C   12D  G: 
10   12C   11D  G: 
11   13C   10D  T: 
12   14C    9D  G: s:T->I(ASP244-A/G14-C) s:T->I(ASP244-A/C9-D) 
13   15C    8D  G: s:T->V(SER247-A/G15-C) s:T->I(ASP244-A/C8-D) s:T->V(SER247-A/C8-D) 
14   16C    7D  T: s:T->V(SER247-A/A7-D) b:Y->F(TYR242-A/A7-D) b:V->R(ARG241-A/A7-D) 
15   17C    6D  C: s:A->D(LYS250-A/G6-D) b:Y->F(TYR242-A/G6-D) b:T->V(SER247-A/G6-D) b:R->K(LYS240-A/G6-D) 
16   18C    5D  C: s:A->D(LYS250-A/G5-D) 
17   19C    4D  A: 
18   20C    3D  C: 
19   21C    2D  G: 
<

>D19B-PA	D19B	zf-C2H2	1ubd_C	78.6	gi\|156543726\|ref\|XP_001605838.1\|	88.9
ykCpf.dCgksFsrksnLkrHlrt...H	HMMER
HVCP--YCGVGKTTRQEWNKHILT---H	D19B-PA
FLCT--ICHVEVKDTDDASKHVTTddkH	gi\|156543726\|ref\|XP_001605838.1\|
IACPHkGCTKMFRDNSAMRKHLHT---H	1ubd_C
         b bb     b b  b    	Backbone contacts
                   s        	Sidechain contacts
#BP mutations
 0    1A   40B  A: 
 1    2A   39B  G: 
 2    3A   38B  G: b:S->N(ARG314-C/G3-A) 
 3    4A   37B  G: 
 4    5A   36B  T: 
 5    6A   35B  C: b:K->T(ARG308-C/G35-B) 
 6    7A   34B  T: b:V->K(PHE307-C/A34-B) 
 7    8A   33B  C: 
 8    9A   32B  C: 
 9   10A   31B  A: 
10   11A   30B  T: 
11   12A   29B  T: 
12   13A   28B  T: 
13   14A   27B  T: 
14   15A   26B  G: 
15   16A   25B  A: 
16   17A   24B  A: 
17   18A   23B  G: 
18   19A   22B  C: 
19   20A   21B  G: 
<

>D19B-PA	D19B	zf-C2H2	2drp_A	61.2	GLEAN_05403	78.8
ykCpfdCgksFsrksnLkrHlrt.H	HMMER
YECR-QCDHASHNKQALANHVKVvH	D19B-PA
FPCS-YCDSVCPNKQAFRMHLIRdH	GLEAN_05403
YPCP-FCFKEFTRKDNMTAHVKIiH	2drp_A
        b bbbb     b  bb 	Backbone contacts
            s ss      s  	Sidechain contacts
#BP mutations
 0    2B   39C  T: 
 1    3B   38C  A: 
 2    4B   37C  A: b:d->v(ILE163-A/A4-B) b:R->V(ILE162-A/A4-B) 
 3    5B   36C  T: s:R->V(ILE162-A/T5-B) b:S->H(LYS148-A/T5-B) b:R->V(ILE162-A/T5-B) b:d->v(ILE163-A/T5-B) 
 4    6B   35C  A: b:S->H(LYS148-A/A6-B) b:C->S(PHE150-A/A6-B) 
 5    7B   34C  A: b:P->H(THR151-A/A7-B) 
 6    8B   33C  G: 
 7    9B   32C  G: 
 8   10B   31C  A: 
 9   11B   30C  T: 
10   12B   29C  A: 
11   13B   28C  A: 
12   14B   27C  C: 
13   15B   26C  G: 
14   16B   25C  T: 
15   17B   24C  C: 
16   18B   23C  C: 
17   19B   22C  G: 
<

>D19B-PA	D19B	zf-C2H2	1a1g_A	72.9	gi\|156545193\|ref\|XP_001603660.1\|	82.3
ykCpfdCgksFsrksnLkrHlrtH	HMMER
FACQ-YCGKTFGKSHACKIHERSH	D19B-PA
FICK-FCNRQFTKSYNLLIHERTH	gi\|156545193\|ref\|XP_001603660.1\|
FACD-ICGRKFARSDERKRHTKIH	1a1g_A
b           bb   b      	Backbone contacts
            s ss  s     	Sidechain contacts
#BP mutations
 0    2B   61C  G: s:N->A(GLU177-A/G2-B) 
 1    3B   60C  C: s:N->A(GLU177-A/C3-B) 
 2    4B   59C  G: s:Y->H(ASP176-A/C59-C) 
 3    5B   58C  T: s:Y->H(ASP176-A/A58-C) 
 4    6B   57C  G: s:Y->H(ASP176-A/C57-C) b:L->K(LYS179-A/C57-C) 
 5    7B   56C  G: 
 6    8B   55C  G: 
 7    9B   54C  C: 
 8   10B   53C  G: 
 9   11B   52C  T: 
<

>D19B-PA	D19B	zf-C2H2	1ubd_C	91.4	gi\|156540302\|ref\|XP_001599101.1\|	97.9
ykCpf.dCgksFsrksnLkrHlrtH	HMMER
CECK--ICGKVFLFEKGLTKHLKTH	D19B-PA
FECP--ECTKKFMRSDHLTKHIKTH	gi\|156540302\|ref\|XP_001599101.1\|
IACPHkGCTKMFRDNSAMRKHLHTH	1ubd_C
         b bb     b b  b 	Backbone contacts
                   s     	Sidechain contacts
#BP mutations
 0    1A   40B  A: 
 1    2A   39B  G: 
 2    3A   38B  G: 
 3    4A   37B  G: 
 4    5A   36B  T: 
 5    6A   35B  C: b:M->L(ARG308-C/G35-B) 
 6    7A   34B  T: 
 7    8A   33B  C: 
 8    9A   32B  C: 
 9   10A   31B  A: 
10   11A   30B  T: 
11   12A   29B  T: 
12   13A   28B  T: 
13   14A   27B  T: 
14   15A   26B  G: 
15   16A   25B  A: 
16   17A   24B  A: 
17   18A   23B  G: 
18   19A   22B  C: 
19   20A   21B  G: 
<

>D19B-PA	D19B	zf-C2H2	1ubd_C	75.7	GLEAN_00377	93.3
ykCpf.dCgksFsrksnLkrHlrt.H	HMMER
HICP--DCGKGFNHVSNMKLHYKVvH	D19B-PA
YPCD--LCPRRFAHASNLARHRRL-H	GLEAN_00377
YVCPFdGCNKKFAQSTNLKSHILT-H	1ubd_C
           b    b      b  	Backbone contacts
             s ss         	Sidechain contacts
#BP mutations
 0    1A   40B  A: 
 1    2A   39B  G: 
 2    3A   38B  G: 
 3    4A   37B  G: 
 4    5A   36B  T: 
 5    6A   35B  C: 
 6    7A   34B  T: 
 7    8A   33B  C: 
 8    9A   32B  C: 
 9   10A   31B  A: 
10   11A   30B  T: 
11   12A   29B  T: 
12   13A   28B  T: 
13   14A   27B  T: 
14   15A   26B  G: 
15   16A   25B  A: 
16   17A   24B  A: b:L->V(THR406-C/T24-B) 
17   18A   23B  G: 
18   19A   22B  C: 
19   20A   21B  G: 
<

>D19B-PA	D19B	zf-C2H2	1g2d_C	70.5	gi\|156552039\|ref\|XP_001604023.1\|	83.8
ykCpf.dCgksFsrksnLkrHlrt.H	HMMER
FCCR--FCPKRFAKKQYLRHHEYI-H	D19B-PA
ITCH--KCGKVFKKEKYLKAHMTMaH	gi\|156552039\|ref\|XP_001604023.1\|
YACPVeSCDRRFSQKTNLDTHIRI-H	1g2d_C
         bbb  b     b  b  	Backbone contacts
             s ss         	Sidechain contacts
#BP mutations
 0    2A   32B  G: 
 1    3A   31B  A: 
 2    4A   30B  C: 
 3    5A   29B  G: 
 4    6A   28B  C: 
 5    7A   27B  T: 
 6    8A   26B  A: 
 7    9A   25B  T: b:M->I(ILE128-C/T9-A) 
 8   10A   24B  A: b:M->I(ILE128-C/A10-A) 
 9   11A   23B  A: b:V->R(ARG115-C/A11-A) 
10   12A   22B  A: 
11   13A   21B  A: s:K->Q(THR120-C/T21-B) 
12   14A   20B  G: s:K->Q(THR120-C/C20-B) 
13   15A   19B  G: b:E->K(LYS119-C/C19-B) 
14   16A   18B  A: 
<

>D19B-PA	D19B	zf-C2H2	1g2d_C	73.4	gi\|156550053\|ref\|XP_001605202.1\|	81.7
ykCpf.dCgksFsrksnLkrHlrtH	HMMER
YECK--VCGKHFRQEQVLKTHMKVH	D19B-PA
YQCP--ECGKHFRQKAILNQHVRTH	gi\|156550053\|ref\|XP_001605202.1\|
YACPVeSCDRRFSQKTNLDTHIRIH	1g2d_C
         bbb  b     b  b 	Backbone contacts
             s ss        	Sidechain contacts
#BP mutations
 0    2A   32B  G: 
 1    3A   31B  A: 
 2    4A   30B  C: 
 3    5A   29B  G: 
 4    6A   28B  C: 
 5    7A   27B  T: 
 6    8A   26B  A: 
 7    9A   25B  T: b:T->V(ILE128-C/T9-A) 
 8   10A   24B  A: b:T->V(ILE128-C/A10-A) 
 9   11A   23B  A: s:I->V(ASN121-C/A11-A) 
10   12A   22B  A: s:I->V(ASN121-C/A12-A) 
11   13A   21B  A: s:A->Q(THR120-C/T21-B) 
12   14A   20B  G: s:A->Q(THR120-C/C20-B) 
13   15A   19B  G: b:K->E(LYS119-C/C19-B) 
14   16A   18B  A: 
<

>zf30C-PA	zf30C	zf-C2H2	1ubd_C	85.0	GLEAN_05401	92.9
ykCpf.dCgksFsrksnLkrHlrt.H	HMMER
LHCP--VCNKALVSLAGYVKHVKK-H	zf30C-PA
YVCE--KCNKVLSPKSELVKHMKNvH	GLEAN_05401
IACPHkGCTKMFRDNSAMRKHLHT-H	1ubd_C
         b bb     b b  b  	Backbone contacts
                   s      	Sidechain contacts
#BP mutations
 0    1A   40B  A: 
 1    2A   39B  G: 
 2    3A   38B  G: 
 3    4A   37B  G: 
 4    5A   36B  T: 
 5    6A   35B  C: b:S->V(ARG308-C/G35-B) 
 6    7A   34B  T: 
 7    8A   33B  C: b:N->K(THR319-C/G33-B) 
 8    9A   32B  C: 
 9   10A   31B  A: 
10   11A   30B  T: 
11   12A   29B  T: 
12   13A   28B  T: 
13   14A   27B  T: 
14   15A   26B  G: 
15   16A   25B  A: 
16   17A   24B  A: 
17   18A   23B  G: 
18   19A   22B  C: 
19   20A   21B  G: 
<

>zf30C-PA	zf30C	zf-C2H2	1f2i_G	71.2	gi\|156550584\|ref\|XP_001603836.1\|	81.1
ykCpf.dCgksFsrksnLkrHlrt....H	HMMER
FECR--HCDARFCHEEELTQHAKDe---H	zf30C-PA
FQCS--KCLKRFSHSGSYSQHMNHrysyC	gi\|156550584\|ref\|XP_001603836.1\|
YACPVeSCDRRFSRSDELTRHIRI----H	1f2i_G
          bbbb  b   b  b     	Backbone contacts
             s ss  s         	Sidechain contacts
#BP mutations
 0  1001A  2014B  A: 
 1  1002A  2013B  T: 
 2  1003A  2012B  G: b:H->D(ILE1128-G/G1003-A) 
 3  1004A  2011B  G: b:H->D(ILE1128-G/G1004-A) 
 4  1005A  2010B  G: s:S->E(GLU1121-G/G1005-A) b:S->E(GLU1121-G/G1005-A) 
 5  1006A  2009B  C: s:G->E(ASP1120-G/C1006-A) s:S->E(GLU1121-G/C1006-A) b:S->C(SER1117-G/C1006-A) 
 6  1007A  2008B  G: s:G->E(ASP1120-G/C2008-B) 
 7  1008A  2007B  C: 
 8  1009A  2006B  G: 
 9  1010A  2005B  C: 
10  1011A  2004B  C: 
11  1012A  2003B  C: 
12  1013A  2002B  A: 
13  1014A  2001B  T: 
<

>zf30C-PA	zf30C	zf-C2H2	1tf6_A	76.6	gi\|156552826\|ref\|XP_001599785.1\|	86.2
ykCpf.dCgksFsrksnLkrHlrt.H	HMMER
FVCE--KCGAEYKYQEAYRRHCRTkC	zf30C-PA
FECK--YCQKKFAARETLNRHQRT-H	gi\|156552826\|ref\|XP_001599785.1\|
FPCKEeGCEKGFTSLHHLTRHSLT-H	1tf6_A
         b b  b    bb  b  	Backbone contacts
               ss  s      	Sidechain contacts
#BP mutations
 0    2B   63C  C: 
 1    3B   62C  G: 
 2    4B   61C  G: 
 3    5B   60C  G: 
 4    6B   59C  C: 
 5    7B   58C  C: 
 6    8B   57C  T: 
 7    9B   56C  G: 
 8   10B   55C  G: 
 9   11B   54C  T: 
10   12B   53C  T: 
11   13B   52C  A: 
12   14B   51C  G: 
13   15B   50C  T: 
14   16B   49C  A: 
15   17B   48C  C: 
16   18B   47C  C: 
17   19B   46C  T: 
18   20B   45C  G: 
19   21B   44C  G: 
20   22B   43C  A: 
21   23B   42C  T: b:K->A(LYS52-A/T23-B) b:F->Y(PHE54-A/T23-B) 
22   24B   41C  G: s:T->A(HIS59-A/G24-B) b:F->Y(PHE54-A/G24-B) 
23   25B   40C  G: s:T->A(HIS59-A/G25-B) 
24   26B   39C  G: s:T->A(HIS59-A/G26-B) 
25   27B   38C  A: 
26   28B   37C  G: b:R->Q(LEU57-A/C37-C) 
27   29B   36C  A: 
28   30B   35C  C: 
29   31B   34C  C: 
<

>zf30C-PA	zf30C	zf-C2H2	1ubd_C	82.5	GLEAN_10005	93.2
ykCpf.dCgksFsrksnLkrHlrt....H	HMMER
MECK--CCYTRFSSASNLSKHRRSrpdtC	zf30C-PA
FFCD--VCATSFTRKSSLKKHNLSqs--H	GLEAN_10005
IACPHkGCTKMFRDNSAMRKHLHT----H	1ubd_C
         b bb     b b  b     	Backbone contacts
                   s         	Sidechain contacts
#BP mutations
 0    1A   40B  A: 
 1    2A   39B  G: 
 2    3A   38B  G: b:K->S(ARG314-C/G3-A) 
 3    4A   37B  G: 
 4    5A   36B  T: 
 5    6A   35B  C: b:T->S(ARG308-C/G35-B) 
 6    7A   34B  T: 
 7    8A   33B  C: 
 8    9A   32B  C: 
 9   10A   31B  A: 
10   11A   30B  T: 
11   12A   29B  T: 
12   13A   28B  T: 
13   14A   27B  T: 
14   15A   26B  G: 
15   16A   25B  A: 
16   17A   24B  A: 
17   18A   23B  G: 
18   19A   22B  C: 
19   20A   21B  G: 
<

>zf30C-PA	zf30C	zf-C2H2	1ubd_C	88.6	gi\|156552039\|ref\|XP_001604023.1\|	92.9
ykCpf.dCgksFsrksnLkrHlrt.H	HMMER
WKCP--HCVKIYHIRKPYEKHLRDdH	zf30C-PA
NYCD--ICGKGFRHKVYLEKHVQHvH	gi\|156552039\|ref\|XP_001604023.1\|
IACPHkGCTKMFRDNSAMRKHLHT-H	1ubd_C
         b bb     b b  b  	Backbone contacts
                   s      	Sidechain contacts
#BP mutations
 0    1A   40B  A: 
 1    2A   39B  G: 
 2    3A   38B  G: 
 3    4A   37B  G: 
 4    5A   36B  T: 
 5    6A   35B  C: b:R->H(ARG308-C/G35-B) 
 6    7A   34B  T: b:F->Y(PHE307-C/A34-B) 
 7    8A   33B  C: b:H->D(THR319-C/G33-B) 
 8    9A   32B  C: 
 9   10A   31B  A: 
10   11A   30B  T: 
11   12A   29B  T: 
12   13A   28B  T: 
13   14A   27B  T: 
14   15A   26B  G: 
15   16A   25B  A: 
16   17A   24B  A: 
17   18A   23B  G: 
18   19A   22B  C: 
19   20A   21B  G: 
<

>zf30C-PA	zf30C	zf-C2H2	1tf6_A	68.7	GLEAN_03906	78.2
ykCpf.dCgksFsrksnLkrHlrtH	HMMER
FKCP--ICSKIYLVEKRLVTHMKVH	zf30C-PA
FKCI--ICGSLYKDLKRFYTHYHKH	GLEAN_03906
YECPHeGCDKRFSLPSRLKRHEKVH	1tf6_A
b        b   bbb  bbb bb 	Backbone contacts
             s ss  s     	Sidechain contacts
#BP mutations
 0    2B   63C  C: 
 1    3B   62C  G: 
 2    4B   61C  G: 
 3    5B   60C  G: 
 4    6B   59C  C: 
 5    7B   58C  C: b:H->K(LYS157-A/C7-B) b:K->V(VAL158-A/C7-B) 
 6    8B   57C  T: b:S->K(LYS144-A/T8-B) b:K->V(VAL158-A/T8-B) 
 7    9B   56C  G: b:S->K(LYS144-A/G9-B) 
 8   10B   55C  G: 
 9   11B   54C  T: 
10   12B   53C  T: b:Y->V(LYS153-A/A53-C) 
11   13B   52C  A: s:D->V(LEU148-A/T52-C) b:L->E(PRO149-A/T52-C) b:D->V(LEU148-A/T52-C) 
12   14B   51C  G: b:L->E(PRO149-A/C51-C) b:D->V(LEU148-A/C51-C) 
13   15B   50C  T: 
14   16B   49C  A: 
15   17B   48C  C: 
16   18B   47C  C: 
17   19B   46C  T: 
18   20B   45C  G: 
19   21B   44C  G: 
20   22B   43C  A: 
21   23B   42C  T: 
22   24B   41C  G: 
23   25B   40C  G: 
24   26B   39C  G: 
25   27B   38C  A: 
26   28B   37C  G: 
27   29B   36C  A: 
28   30B   35C  C: 
29   31B   34C  C: 
<

>zf30C-PA	zf30C	zf-C2H2	1f2i_G	66.2	gi\|156545918\|ref\|XP_001606936.1\|	88.2
ykCpfdCgksFsrksnLkrHlrt.H	HMMER
FKCPCYCNLFFATKEQATEHARAqH	zf30C-PA
WACE-LCGRVLATREEWSQHARS-H	gi\|156545918\|ref\|XP_001606936.1\|
FQCR-ICMRNFSRSDHLTTHIRT-H	1f2i_G
          bbb  b b   b   	Backbone contacts
            s ss         	Sidechain contacts
#BP mutations
 0  1001A  2014B  A: 
 1  1002A  2013B  T: s:E->Q(HIS1149-G/T1002-A) b:L->F(PHE1144-G/T1002-A) b:E->Q(HIS1149-G/T1002-A) 
 2  1003A  2012B  G: s:E->Q(HIS1149-G/G1003-A) 
 3  1004A  2011B  G: 
 4  1005A  2010B  G: 
 5  1006A  2009B  C: b:S->T(THR1151-G/G2009-B) 
 6  1007A  2008B  G: 
 7  1008A  2007B  C: 
 8  1009A  2006B  G: 
 9  1010A  2005B  C: 
10  1011A  2004B  C: 
11  1012A  2003B  C: 
12  1013A  2002B  A: 
13  1014A  2001B  T: 
<

>zf30C-PA	zf30C	zf-C2H2	2gli_A	67.3	gi\|156552043\|ref\|XP_001604144.1\|	79.9
ykCpf.dCgksFsrksnLkrHlrt.H	HMMER
LYCE--KCDKYMTGHDSLKNHERNfH	zf30C-PA
IVCA--ECGKTFTKKDSFKRHMSV-H	gi\|156552043\|ref\|XP_001604144.1\|
YVCKLpGCTKRYTDPSSLRKHVKTvH	2gli_A
         bbbb b b b b     	Backbone contacts
[truncated: 1,210,545 more chars]
