# Supplementary material for: Functional Characterization of Transcription Factor Motifs Using Cross-species Comparison across Large Evolutionary Distances
Source: PLoS Comput Biol. 2010 Jan 29;6(1):e1000652. doi: 10.1371/journal.pcbi.1000652 (PMC2813253; doi:10.1371/journal.pcbi.1000652)
Supplement: Text S2 — 224 motifs used in this study. (0.02 MB TXT) [file pcbi.1000652.s012.txt]

TextS2. 224 motifs used in this study. The columns are A C G T in that order and 
the details of TRANSFAC motifs are not shown because they are proprietary.
>Abd-A.new.7	7
1	3	0	14	
0	0	0	18	
16	0	0	2	
18	0	0	0	
1	0	0	17	
0	0	6	12	
15	1	2	0	
<
>abd-A.txt 8
5	2	13 	17
10	15	3 	9
22	15	0 	0
36	0	0 	1
0	0	0 	37
11	2	0 	24
33	1	0 	3
18	2	4 	13
<
>AbdB.new.7	7
1	0	0	20	
0	0	0	21	
5	0	0	16	
21	0	0	0	
0	3	0	18	
3	0	11	7	
13	0	5	3	
<
>Abd-B.txt 8
1	2	0 	4
1	5	1 	0
6	0	1 	0
0	0	0 	7
7	0	0 	0
7	0	0 	0
6	0	0 	1
5	0	1 	1
<
>Achi.new.7	6
0	0	0	23	
0	0	23	0	
23	0	0	0	
0	22	0	1	
23	0	0	0	
3	0	12	2	
<
>Adf1.txt 8
1	6	0 	0
0	0	7 	0
5	0	2 	0
0	6	0 	1
0	4	0 	3
0	0	7 	0
0	7	0 	0
2	0	5 	0
<
>Al.new.7	7
3	11	1	2	
0	0	0	18	
18	0	0	0	
18	0	0	0	
0	0	0	18	
0	0	0	18	
15	0	3	0	
<
>Antp.new.7	7
1	1	0	14	
0	0	0	16	
16	0	0	0	
16	0	0	0	
0	0	0	16	
0	0	9	7	
15	0	1	0	
<
>Antp.txt 6
8	0	0 	4
0	0	0 	12
11	0	1 	0
12	0	0 	0
0	0	3 	9
3	0	0 	9
<
>Ap.new.7	7
2	10	0	7	
1	0	0	18	
19	0	0	0	
19	0	0	0	
0	0	0	19	
0	0	6	13	
16	0	3	0	
<
>ap.txt 6
1	4	2 	5
12	0	0 	0
12	0	0 	0
0	1	1 	10
4	3	1 	4
11	0	1 	0
<
>Ara.new.7	5
14	0	5	15	
23	0	0	11	
34	0	0	0	
0	34	0	0	
34	0	0	0	
<
>Awh.new.7	7
3	16	0	21	
1	0	0	39	
33	0	7	0	
40	0	0	0	
0	0	1	39	
0	0	8	32	
34	0	4	2	
<
>bab1.txt 10
1	0	0 	5
6	0	0 	0
0	0	0 	6
2	0	0 	4
4	0	1 	1
2	0	0 	4
0	0	0 	6
3	0	3 	0
0	0	0 	6
0	0	1 	5
<
>Bap.new.7	7
0	0	1	22	
0	0	0	23	
23	0	0	0	
23	0	0	0	
0	0	23	0	
1	0	0	22	
7	0	16	0	
<
>Bcd.new.7	6
0	0	0	22	
20	0	0	2	
22	0	0	0	
0	0	1	21	
0	22	0	0	
0	21	0	1	
<
>bcd.txt 8
9	18	3 	18
8	3	1 	36
45	1	1 	1
47	0	1 	0
1	0	16 	31
1	44	0 	3
2	26	3 	17
5	12	18 	13
<
>BH1.new.7	7
4	4	0	13	
0	0	0	21	
21	0	0	0	
21	0	0	0	
8	0	0	13	
1	7	0	13	
1	0	20	0	
<
>BH2.new.7	7
6	2	1	12	
0	0	0	21	
21	0	0	0	
21	0	0	0	
5	0	0	16	
3	1	2	15	
0	0	21	0	
<
>bicoid.new.1	6
1	0	21	0	
0	0	22	0	
21	1	0	0	
0	0	0	22	
2	0	0	20	
22	0	0	0	
<
>bicoid.new.2	8
0	6	9	1	
1	1	3	11	
0	0	0	16	
15	0	0	1	
16	0	0	0	
0	0	1	15	
0	16	0	0	
0	15	0	1	
<
>bicoid.new.3	7
1	0	21	0	
0	0	22	0	
21	1	0	0	
0	0	0	22	
2	0	0	20	
22	0	0	0	
11	3	5	3	
<
>bicoid.new.5	7
2	9	2	9	
4	2	0	16	
21	0	0	1	
22	0	0	0	
1	0	7	14	
0	20	0	2	
0	9	0	13	
<
>bicoid	11
<
>bin.txt 10
0	0	0 	5
4	0	0 	1
4	0	0 	1
4	1	0 	0
0	5	0 	0
5	0	0 	0
3	0	2 	0
2	2	1 	0
0	0	5 	0
4	0	1 	0
<
>brk.txt 8
1	5	4 	0
0	4	0 	6
0	0	10 	0
0	0	10 	0
0	10	0 	0
1	0	9 	0
1	8	0 	1
0	5	1 	4
<
>br-Z1.txt 8
12	0	2 	3
12	2	3 	0
9	0	0 	8
0	3	0 	14
14	0	2 	1
1	4	9 	3
11	3	2 	1
16	1	0 	0
<
>br-Z2.txt 8
7	3	1 	10
0	15	4 	2
0	0	0 	21
21	0	0 	0
1	0	5 	15
2	5	5 	9
12	1	1 	7
11	4	1 	5
<
>br-Z3.txt 8
7	3	3 	3
12	1	0 	3
10	0	6 	0
1	11	0 	4
0	0	1 	15
7	0	3 	6
0	0	10 	6
0	0	1 	15
<
>br-Z4.txt 6
5	0	3 	0
2	5	0 	1
1	0	0 	7
8	0	0 	0
8	0	0 	0
1	0	0 	7
<
>Bsh.new.7	7
1	3	2	10	
0	0	0	16	
16	0	0	0	
16	0	0	0	
0	1	0	15	
0	3	6	7	
7	0	9	0	
<
>btd.new.6	10
14	3	7	6	
10	0	20	0	
4	0	18	8	
2	0	28	0	
0	0	30	0	
0	0	30	0	
2	28	0	0	
0	0	30	0	
0	0	20	10	
15	1	10	4	
<
>Btn.new.7	7
5	1	4	13	
0	0	0	23	
22	0	1	0	
23	0	0	0	
0	1	0	22	
0	0	15	8	
19	0	3	1	
<
>byn.txt 8
8	0	0 	1
4	0	2 	3
0	0	8 	1
0	1	0 	8
0	0	9 	0
1	7	0 	1
3	0	4 	2
7	0	0 	2
<
>C15.new.7	7
1	1	0	17	
0	0	0	19	
17	0	0	2	
19	0	0	0	
6	2	0	11	
0	3	6	10	
10	0	9	0	
<
>Cad.new.7	7
3	3	3	29	
4	0	0	34	
12	0	2	24	
38	0	0	0	
0	0	0	38	
4	0	7	27	
22	0	15	1	
<
>cad.txt 9
0	5	3 	5
2	0	3 	8
0	0	0 	13
1	0	0 	12
6	2	1 	4
0	4	3 	6
3	1	9 	0
7	3	2 	1
0	4	0 	9
<
>caudal.new.1	7
1	19	0	18	
26	9	0	3	
35	0	0	3	
0	1	0	37	
28	2	0	8	
37	0	0	1	
30	3	2	3	
<
>caudal.new.2	10
3	7	5	0	
0	7	0	8	
9	4	0	2	
9	1	2	3	
3	0	0	12	
11	1	0	3	
15	0	0	0	
8	1	0	6	
4	2	2	7	
8	2	2	3	
<
>caudal.new.4	7
3	2	3	30	
1	0	0	37	
8	0	2	28	
37	0	1	0	
3	0	0	35	
3	0	9	26	
18	0	19	1	
<
>caudal.new.5	8
12	6	4	16	
3	3	3	29	
4	0	0	34	
12	0	2	24	
38	0	0	0	
0	0	0	38	
4	0	7	27	
22	0	15	1	
<
>Caup.new.7	5
4	1	2	12	
14	0	2	3	
19	0	0	0	
0	19	0	0	
19	0	0	0	
<
>CG11085.new.7	7
0	3	0	10	
0	0	0	13	
13	0	0	0	
13	0	0	0	
1	0	0	12	
2	1	2	8	
1	0	12	0	
<
>CG11294.new.7	7
0	3	0	12	
0	2	0	13	
15	0	0	0	
15	0	0	0	
0	0	0	15	
0	0	0	15	
15	0	0	0	
<
>CG11617.new.7	7
1	0	0	16	
0	0	0	17	
10	0	3	4	
17	0	0	0	
0	17	0	0	
17	0	0	0	
0	0	0	1	
<
>CG12361.new.7	7
2	0	0	14	
2	0	0	14	
6	0	2	8	
16	0	0	0	
0	0	0	16	
0	2	6	8	
13	0	3	0	
<
>CG13424.new.7	7
2	7	1	11	
0	0	0	21	
21	0	0	0	
21	0	0	0	
0	0	0	21	
3	0	4	14	
8	0	13	0	
<
>CG15696.new.7	7
2	3	3	24	
2	3	0	27	
21	0	6	5	
32	0	0	0	
0	0	0	32	
0	0	2	30	
16	0	16	0	
<
>CG18599.new.7	7
4	10	1	10	
0	0	0	25	
25	0	0	0	
25	0	0	0	
0	0	0	25	
0	1	8	16	
23	0	2	0	
<
>CG32105.new.7	7
2	4	0	13	
2	0	0	17	
17	0	0	2	
19	0	0	0	
0	0	1	18	
0	0	1	18	
15	0	4	0	
<
>CG32532.new.7	7
2	6	2	13	
0	0	0	23	
23	0	0	0	
23	0	0	0	
0	0	0	23	
0	0	2	21	
12	0	10	1	
<
>CG33980.new.7	7
2	2	0	9	
0	0	0	13	
13	0	0	0	
13	0	0	0	
0	0	0	13	
0	0	0	13	
10	0	3	0	
<
>CG340131.new.7	7
0	1	1	23	
0	0	0	25	
22	0	0	3	
25	0	0	0	
2	0	0	23	
7	0	1	17	
3	0	22	0	
<
>CG4136.new.7	7
1	8	1	12	
0	0	0	22	
22	0	0	0	
22	0	0	0	
0	0	0	22	
2	0	3	17	
15	0	6	1	
<
>CG4328.new.7	7
12	2	3	13	
7	1	0	22	
13	0	0	17	
30	0	0	0	
0	0	0	30	
0	0	6	24	
15	0	15	0	
<
>CG7056.new.7	7
0	7	0	19	
0	6	7	13	
21	0	2	3	
26	0	0	0	
0	3	3	20	
7	0	1	18	
22	0	4	0	
<
>CG9876.new.7	7
2	9	3	6	
0	0	0	20	
18	0	0	2	
20	0	0	0	
0	0	0	20	
0	0	1	19	
14	0	6	0	
<
>ct.new.7	6
0	6	0	14	
1	2	0	17	
9	0	11	0	
20	0	0	0	
17	0	1	2	
0	19	1	0	
<
>dATF2	8
0	0	0	10
0	0	10	0
10	0	0	0
0	10	0	0
0	0	10	0
0	0	0	10
0	10	0	0
10	0	0	0
<
>Deaf1.txt 6
0	3	0 	7
0	0	0 	10
0	10	0 	0
0	0	10 	0
0	0	5 	5
1	3	4 	2
<
>Dfd.new.7	7
1	4	3	16	
0	0	0	24	
24	0	0	0	
24	0	0	0	
0	0	0	24	
1	0	19	4	
21	0	3	0	
<
>Dfd.txt 8
1	2	2 	11
1	0	0 	15
15	1	0 	0
15	1	0 	0
0	0	0 	16
1	0	5 	10
8	0	6 	2
0	5	2 	9
<
>dichaete.new.5	11
1	8	7	13	
0	25	0	4	
0	17	0	12	
20	0	0	9	
0	0	0	29	
0	0	3	26	
2	0	27	0	
0	0	0	29	
1	2	4	22	
4	10	6	9	
6	1	1	21	
<
>Dl_10	10
<
>Dl_11	11
<
>Dll.new.7	7
5	6	3	5	
1	0	0	22	
22	0	1	0	
23	0	0	0	
0	0	0	23	
3	0	3	17	
10	0	9	4	
<
>dl.txt 10
2	8	22 	6
8	4	26 	0
3	0	34 	1
33	1	4 	0
34	2	0 	2
36	0	1 	1
24	1	2 	11
4	12	3 	19
8	23	2 	5
8	24	4 	2
<
>Dref.txt 12
3	0	1 	4
2	2	2 	2
4	0	0 	4
0	0	0 	8
8	0	0 	0
0	0	0 	8
0	8	0 	0
0	0	8 	0
6	2	0 	0
2	1	0 	5
5	1	1 	1
4	1	3 	0
<
>Dr.new.7	7
1	13	6	1	
0	16	0	5	
21	0	0	0	
21	0	0	0	
0	0	0	21	
0	0	0	21	
21	0	0	0	
<
>Dstat	9
<
>dsx	13
20	0	20	0
10	10	10	10
10	10	10	10
40	0	0	0
0	40	0	0
20	0	0	20
40	0	0	0
20	0	0	20
0	0	40	0
0	0	0	40
10	10	10	10
10	10	10	10
0	20	0	20
<
>E5.new.7	7
5	15	6	17	
3	0	0	40	
43	0	0	0	
42	0	0	1	
1	0	1	41	
5	0	16	22	
34	0	9	0	
<
>E-box	6
0	10	0	0
10	0	0	0
0	10	0	0
0	0	10	0
0	0	0	10
0	10	0	0
<
>Eip74EF.txt 10
6	0	1 	1
2	5	0 	1
0	0	0 	8
0	0	0 	8
0	7	1 	0
0	7	0 	1
0	0	2 	6
0	0	5 	3
2	0	2 	4
2	0	1 	5
<
>Ems.new.7	7
3	7	1	9	
3	0	0	17	
19	0	0	1	
19	0	1	0	
0	0	0	20	
0	1	10	9	
14	0	6	0	
<
>En.new.7	7
2	8	2	11	
0	0	0	23	
23	0	0	0	
23	0	0	0	
0	0	0	23	
0	0	2	21	
13	0	10	0	
<
>en.txt 8
20	3	18 	12
5	15	12 	21
7	7	0 	39
38	0	4 	11
52	0	0 	1
0	2	2 	49
0	6	14 	33
27	0	26 	0
<
>eve.new.6	6
1	0	0	21	
22	0	0	0	
22	0	0	0	
0	2	1	19	
0	2	11	9	
17	0	4	1	
<
>Eve.new.7	7
3	10	0	9	
1	0	0	21	
22	0	0	0	
22	0	0	0	
0	2	1	19	
0	2	11	9	
17	0	4	1	
<
>eve.txt 12
6	8	0 	5
0	3	10 	6
2	5	3 	9
3	0	0 	16
16	0	2 	1
19	0	0 	0
0	5	0 	14
3	4	5 	7
7	0	6 	6
3	0	2 	14
1	0	7 	11
0	6	1 	12
<
>Ewg	12
0	0	0	10
0	0	10	0
0	10	0	0
0	0	10	0
0	10	0	0
10	0	0	0
0	0	0	10
0	0	10	0
0	10	0	0
0	0	10	0
0	10	0	0
10	0	0	0
<
>Exd.new.7	6
0	0	0	17	
0	0	17	0	
17	0	0	0	
0	12	0	5	
11	0	6	0	
5	0	1	3	
<
>exd.txt 10
0	0	1 	5
1	0	0 	5
0	0	0 	6
1	2	1 	2
2	0	3 	1
3	0	0 	3
1	1	1 	3
0	2	1 	3
2	0	0 	4
3	1	1 	1
<
>Exex.new.7	7
0	7	10	6	
0	0	0	23	
23	0	0	0	
23	0	0	0	
0	0	0	23	
1	1	0	21	
20	0	3	0	
<
>fkh.new.6	11
3	0	0	24	
5	0	22	0	
0	0	0	27	
0	0	0	27	
0	0	1	26	
13	0	14	0	
4	13	2	8	
6	7	3	11	
0	11	2	14	
23	0	1	3	
15	4	4	4	
<
>ftz-f1.new.6	13
0	6	1	2	
0	7	2	0	
9	0	0	0	
9	0	0	0	
0	0	9	0	
0	0	9	0	
5	1	0	3	
0	8	0	1	
6	0	3	0	
1	7	0	1	
2	5	0	2	
2	0	6	1	
3	5	1	0	
<
>ftz.new.1	7
0	2	0	15	
1	0	0	16	
17	0	0	0	
17	0	0	0	
0	0	0	17	
0	0	9	8	
14	0	3	0	
<
>ftz.new.6	6
1	0	0	17	
18	0	0	0	
18	0	0	0	
0	0	0	18	
0	0	9	9	
14	0	4	0	
<
>Ftz.new.7	7
1	2	0	15	
1	0	0	17	
18	0	0	0	
18	0	0	0	
0	0	0	18	
0	0	9	9	
14	0	4	0	
<
>ftz.txt 8
19	4	31 	12
16	14	22 	14
7	40	6 	13
39	25	0 	2
56	9	0 	1
6	0	0 	60
11	7	2 	46
54	3	3 	6
<
>giant.new.1	11
0	0	7	3	
9	0	1	0	
0	0	0	10	
0	0	0	10	
9	0	1	0	
0	10	0	0	
0	0	10	0	
0	0	0	10	
10	0	0	0	
10	0	0	0	
0	7	0	3	
<
>giant.new.4	14
2	10	8	9	
0	8	13	8	
6	7	10	6	
2	3	4	20	
14	0	15	0	
0	0	0	29	
0	0	0	29	
24	0	5	0	
0	29	0	0	
5	0	24	0	
0	1	0	28	
26	3	0	0	
29	0	0	0	
0	10	5	14	
<
>giant.new.5	10
28	5	25	2
0	0	0	60
1	1	3	55
54	0	6	0
0	53	0	7
7	0	53	0
0	6	0	54
55	3	1	1
60	0	0	0
2	25	5	28
<
>gl.txt 12
5	0	0 	0
0	0	1 	4
0	0	0 	5
0	0	1 	4
1	2	2 	0
4	1	0 	0
3	0	0 	2
0	0	4 	1
1	1	2 	1
3	0	2 	0
0	0	0 	5
2	1	0 	2
<
>grh.txt 10
2	6	0 	0
0	1	0 	7
0	0	6 	2
1	0	6 	1
0	1	0 	7
0	0	0 	8
0	3	1 	4
2	1	1 	4
3	2	3 	0
1	3	0 	4
<
>Gsc.new.7	6
0	0	0	22	
22	0	0	0	
22	0	0	0	
0	0	0	22	
0	22	0	0	
0	14	2	6	
<
>gt.txt 12
3	0	0 	5
0	0	1 	7
5	0	2 	1
0	0	0 	8
0	0	5 	3
6	2	0 	0
0	5	2 	1
0	0	4 	4
0	3	0 	5
5	0	0 	3
5	1	0 	2
2	0	1 	5
<
>H20.new.7	7
6	3	4	19	
2	1	0	29	
16	1	1	14	
31	0	0	1	
0	0	0	32	
8	0	9	15	
24	0	7	1	
<
>hairy.new.1	9
0	2	0	10	
0	0	10	2	
0	2	10	0	
0	10	0	2	
11	0	1	0	
1	8	3	0	
0	3	9	0	
0	4	1	7	
0	0	12	0	
<
>hairy.new.6	10	PSEUDO_COUNT	0
0.000000	0.027778	0.972222	0.000000
0.083333	0.194444	0.527778	0.194444
0.000000	1.000000	0.000000	0.000000
0.694444	0.000000	0.305556	0.000000
0.000000	0.972221	0.000000	0.027776
0.027777	0.000000	0.972222	0.000000
0.000000	0.305555	0.000000	0.694443
0.000000	0.000000	0.999999	0.000000
0.194443	0.527777	0.194443	0.083332
0.000000	0.972221	0.027777	0.000000
<
>Hbn.new.7	7
2	2	2	11	
0	0	0	17	
17	0	0	0	
17	0	0	0	
0	0	0	17	
0	0	0	17	
9	0	7	1	
<
>hb.txt 8
17	13	7 	66
0	0	3 	100
1	5	1 	96
0	1	0 	102
0	0	0 	103
1	4	0 	98
59	7	29 	8
20	17	14 	52
<
>Hgtx.new.7	7
4	2	3	11	
0	0	0	20	
20	0	0	0	
20	0	0	0	
0	0	0	20	
1	0	6	13	
15	0	5	0	
<
>His2B.txt 18
5	0	0 	0
0	0	1 	4
0	5	0 	0
0	2	2 	1
1	3	1 	0
0	1	3 	1
1	2	2 	0
0	0	5 	0
3	2	0 	0
0	0	0 	5
0	1	0 	4
4	0	0 	1
0	1	4 	0
0	1	4 	0
0	0	0 	5
3	0	0 	2
4	1	0 	0
0	4	1 	0
<
>hkb.new.1	9
3	0	18	11	
8	0	24	0	
0	0	32	0	
0	0	32	0	
0	32	0	0	
0	0	32	0	
0	0	3	29	
0	0	31	1	
24	3	2	3	
<
>Hmx.new.7	7
1	3	0	16	
0	0	0	20	
20	0	0	0	
20	0	0	0	
1	0	0	19	
0	3	0	17	
4	0	16	0	
<
>Hsf.txt 14
0	0	0 	5
0	5	0 	0
0	0	2 	3
3	2	0 	0
0	0	5 	0
4	0	0 	1
4	0	0 	1
1	1	2 	1
2	1	0 	2
0	0	0 	5
0	0	0 	5
0	5	0 	0
0	0	3 	2
3	2	0 	0
<
>Hth.new.7	6
0	0	0	17	
0	0	17	0	
17	0	0	0	
0	17	0	0	
14	0	3	0	
0	0	8	4	
<
>hunchback.new.2	9
3	0	18	11	
8	0	24	0	
0	0	32	0	
0	0	32	0	
0	32	0	0	
0	0	32	0	
0	0	3	29	
0	0	31	1	
24	3	2	3	
<
>hunchback.new.4.10	10
0	19	3	4	
25	0	1	0	
21	5	0	0	
26	0	0	0	
26	0	0	0	
26	0	0	0	
26	0	0	0	
25	1	0	0	
12	10	0	4	
12	11	3	0	
<
>hunchback.new.4.8	8
21	5	0	0	
26	0	0	0	
26	0	0	0	
26	0	0	0	
26	0	0	0	
26	0	0	0	
26	0	0	0	
2	19	0	5	
<
>hunchback.new.5	11
6	13	8	3	
11	11	4	4	
22	4	2	2	
26	2	2	0	
28	1	1	0	
28	1	0	1	
28	0	1	1	
30	0	0	0	
27	3	0	0	
4	23	0	3	
20	1	6	3	
<
>hunchback	12
<
>I_ABDB_01 14
<
>I_ADF1_Q6 16
<
>I_ANTP_Q6 7	PSEUDO_COUNT 0.1
<
>I_BRCZ1_01 18	PSEUDO_COUNT 0.1
<
>I_BRCZ2_01 11
<
>I_BRCZ3_01 11	PSEUDO_COUNT 0.1
<
>I_CF1_01 9
<
>I_CF2II_02 10
<
>I_CROC_01 16
<
>I_DFD_01 9	PSEUDO_COUNT 0.1
<
>I_DREF_Q3 14	PSEUDO_COUNT 0.1
<
>I_DRI_01 10
<
>I_dTCF_1 11
<
>I_E74A_01 7
<
>I_ELF1_01 9	PSEUDO_COUNT 0.1
<
>I_EN_Q6 7	PSEUDO_COUNT 0.1
<
>I_EVE_Q6 10	PSEUDO_COUNT 0.1
<
>I_FTZ_01 12	PSEUDO_COUNT 0.1
<
>I_GAGAFACTOR_Q6 11
<
>I_GCM_01 13
<
>I_GRH_01 8	PSEUDO_COUNT 0.1
<
>I_HAIRY_01 14
<
>I_MTTFA_01 11	PSEUDO_COUNT 0.1
<
>Ind.new.7	7
0	12	0	9	
0	0	0	21	
21	0	0	0	
21	0	0	0	
0	0	1	20	
0	0	8	13	
19	0	2	0	
<
>Inv.new.7	7
1	9	0	6	
0	0	0	16	
16	0	0	0	
16	0	0	0	
0	0	0	16	
0	0	0	16	
11	0	5	0	
<
>I_OVO_01 15
<
>I_SN_01	13
<
>I_SRYBETA_Q6 9	PSEUDO_COUNT 0.1
<
>I_SUH_01 13	PSEUDO_COUNT 0.1
<
>I_TTK69_01 8	PSEUDO_COUNT 0.1
<
>I_UBX_01 7
<
>I_ZEN_Q6 8	PSEUDO_COUNT 0.1
<
>I_ZESTE_Q2 16
<
>knirps.new.1	12
19	1	2	4	
25	1	0	0	
16	0	0	10	
5	9	6	6	
0	4	1	21	
21	0	5	0	
0	0	26	0	
17	0	8	1	
1	3	18	4	
0	26	0	0	
25	0	1	0	
5	12	7	2	
<
>kni.txt 10
1	1	18 	0
11	1	2 	6
3	3	5 	9
0	19	0 	1
0	5	6 	9
7	11	1 	1
8	4	4 	4
6	2	2 	10
0	1	1 	18
1	5	1 	13
<
>Kr.txt 10
37	0	4 	3
33	6	1 	4
20	11	9 	4
2	0	40 	2
4	1	37 	2
6	3	35 	0
1	3	4 	36
8	4	4 	28
28	6	5 	5
16	8	5 	15
<
>kruppel.new.2	11
3	14	0	4	
4	3	10	4	
16	1	4	0	
20	0	0	1	
15	5	0	1	
0	0	21	0	
4	0	17	0	
3	0	18	0	
0	2	7	12	
2	0	2	17	
12	3	2	4	
<
>kruppel.new.4	11
3	17	5	6	
11	4	10	6	
24	0	7	0	
30	0	0	1	
18	6	7	0	
0	0	31	0	
2	0	29	0	
2	0	29	0	
0	1	7	23	
4	0	5	22	
20	4	3	4	
<
>kruppel	9
<
>Lab.new.7	7
1	3	0	12	
0	0	0	16	
16	0	0	0	
16	0	0	0	
1	0	0	15	
0	0	6	10	
16	0	0	0	
<
>Lag1.new.7	7
0	19	0	0	
0	9	0	10	
17	2	0	0	
1	18	0	0	
0	12	0	7	
18	0	1	0	
12	0	4	3	
<
>Lbe.new.7	6
0	0	0	22	
22	0	0	0	
22	0	0	0	
1	10	2	9	
4	5	3	10	
19	0	3	0	
<
>Lbl.new.7	6
0	0	0	23	
23	0	0	0	
23	0	0	0	
0	5	0	18	
1	3	7	12	
17	0	6	0	
<
>Lim1.new.7	7
0	2	0	16	
0	0	0	18	
18	0	0	0	
18	0	0	0	
0	0	0	18	
0	0	0	18	
17	0	1	0	
<
>Lim3.new.7	7
3	7	2	8	
4	0	0	16	
16	0	3	1	
20	0	0	0	
0	0	0	20	
0	2	4	14	
16	0	4	0	
<
>Mad.txt 10
1	12	5 	2
1	5	7 	7
3	0	16 	1
3	8	8 	1
0	16	1 	3
0	0	20 	0
6	2	6 	6
0	15	4 	1
5	0	15 	0
1	15	0 	4
<
>Med.txt 12
0	1	5 	2
0	7	0 	1
0	0	8 	0
1	2	3 	2
0	8	0 	0
2	0	3 	3
0	0	5 	3
0	1	4 	3
1	4	3 	0
3	2	1 	2
3	1	3 	1
0	1	1 	6
<
>Mirr.new.7	5
20	1	1	19	
29	0	2	10	
41	0	0	0	
0	41	0	0	
41	0	0	0	
<
>NK71.new.7	7
5	5	1	24	
0	0	0	35	
33	0	2	0	
35	0	0	0	
4	0	5	26	
6	0	7	22	
13	0	22	0	
<
>nrg	10
10	0	10	0
0	0	0	20
0	0	0	20
20	0	0	0
0	10	0	10
10	0	10	0
0	0	0	20
20	0	0	0
20	0	0	0
0	10	0	10
<
>nubbin.new.1	12
2	1	1	25	
29	0	0	0	
0	0	0	29	
0	0	25	4	
0	19	1	9	
24	0	0	5	
28	0	1	0	
28	0	0	1	
4	1	0	24	
6	5	8	10	
19	5	1	4	
4	3	15	7	
<
>Oc.new.7	6
0	0	0	19	
19	0	0	0	
19	0	0	0	
0	0	2	17	
0	19	0	0	
0	17	1	1	
<
>odd.new.1	11
7	5	0	3	
10	5	0	0	
0	14	1	0	
12	0	3	0	
0	0	15	0	
0	0	0	15	
15	0	0	0	
0	0	15	0	
0	15	0	0	
11	3	1	0	
5	4	6	0	
<
>odd.new.4	9
31	17	3	32	
42	32	2	7	
1	79	2	1	
54	0	29	0	
0	0	83	0	
7	0	0	76	
83	0	0	0	
0	0	83	0	
0	79	1	3	
<
>odd.new.6	11
7	5	0	3	
10	5	0	0	
0	14	1	0	
12	0	3	0	
0	0	15	0	
0	0	0	15	
15	0	0	0	
0	0	15	0	
0	15	0	0	
11	3	1	0	
5	4	6	0	
<
>Odsh.new.7	7
0	11	4	7	
0	0	0	22	
22	0	0	0	
22	0	0	0	
0	0	0	22	
0	0	0	22	
13	0	8	1	
<
>onecut.new.7	7
1	2	0	12	
0	0	0	15	
0	0	15	0	
15	0	0	0	
0	0	0	15	
0	0	0	15	
5	0	4	6	
<
>opa.new.1	12
0	1	15	2	
10	7	1	0	
1	16	0	1	
1	15	1	1	
0	16	1	1	
0	18	0	0	
0	18	0	0	
0	14	0	4	
4	0	13	1	
0	14	2	2	
3	1	4	10	
2	0	16	0	
<
>opa.new.6	12
0	1	15	2	
10	7	1	0	
1	16	0	1	
1	15	1	1	
0	16	1	1	
0	18	0	0	
0	18	0	0	
0	14	0	4	
4	0	13	1	
0	14	2	2	
3	1	4	10	
2	0	16	0	
<
>Optix.new.7	5
0	5	0	22	
0	0	27	0	
27	0	0	0	
0	0	0	27	
26	0	1	0	
<
>Otp.new.7	7
1	6	2	11	
0	1	0	19	
20	0	0	0	
20	0	0	0	
0	0	0	20	
0	1	4	15	
15	0	3	2	
<
>ovo.txt 8
0	12	0 	0
3	6	0 	3
0	0	12 	0
0	1	0 	11
0	0	0 	12
11	0	1 	0
2	7	1 	2
5	2	0 	5
<
>OXBOX	13
0	0	10	0
0	0	10	0
0	10	0	0
0	0	0	10
0	10	0	0
0	0	0	10
10	0	0	0
10	0	0	0
10	0	0	0
0	0	10	0
10	0	0	0
0	0	10	0
0	0	10	0
<
>pan.txt 8
4	10	3 	8
2	3	0 	20
2	0	1 	22
2	0	0 	23
0	2	20 	3
17	0	5 	3
8	0	0 	17
7	11	3 	4
<
>Pb.new.7	7
4	9	0	11	
0	0	0	24	
24	0	0	0	
24	0	0	0	
0	0	0	24	
0	0	11	13	
24	0	0	0	
<
>PdhP.new.7	7
4	6	0	7	
0	0	0	17	
16	0	0	1	
17	0	0	0	
0	0	0	17	
1	0	1	15	
8	1	4	4	
<
>pho.txt 14
2	0	3 	0
0	3	2 	0
1	2	1 	1
1	0	3 	1
0	0	1 	4
1	1	0 	3
4	0	1 	0
0	0	0 	5
0	0	5 	0
0	0	5 	0
0	5	0 	0
0	1	1 	3
1	1	1 	2
2	3	0 	0
<
>Pph13.new.7	7
6	8	3	4	
0	0	0	21	
21	0	0	0	
21	0	0	0	
0	0	0	21	
0	1	0	20	
13	1	6	1	
<
>PR1	5
0	10	0	0
0	10	0	0
10	0	0	0
10	0	0	0
0	0	0	10
<
>prd-all.new.1	12
15	8	2	11	
7	5	5	19	
2	20	1	13	
13	16	5	2	
2	2	28	4	
8	1	1	26	
0	29	4	3	
29	5	1	1	
0	36	0	0	
3	0	33	0	
0	24	12	0	
8	10	2	16	
<
>prd.new.6	11
5	6	4	15	
3	14	4	9	
8	16	3	3	
0	1	25	4	
4	0	0	26	
0	27	0	3	
28	1	0	1	
0	30	0	0	
2	0	28	0	
0	18	12	0	
5	8	0	17	
<
>prd.txt 8
2	9	0 	0
5	5	1 	0
9	0	2 	0
0	0	0 	11
1	0	2 	8
8	1	0 	2
2	7	0 	2
2	4	4 	1
<
>Ptx1.new.7	6
0	0	0	20	
20	0	0	0	
20	0	0	0	
0	0	0	20	
0	20	0	0	
0	19	0	1	
<
>Repo.new.7	7
1	4	4	19	
1	0	0	27	
27	0	0	1	
28	0	0	0	
0	0	0	28	
0	0	0	28	
21	0	7	0	
<
>Ro.new.7	7
1	12	3	7	
0	0	0	23	
23	0	0	0	
23	0	0	0	
0	0	0	23	
0	0	3	20	
19	0	4	0	
<
>run.new.6	9
0	9	0	22	
1	0	0	30	
0	0	31	0	
0	23	1	7	
0	1	30	0	
0	0	31	0	
0	2	0	29	
1	2	0	28	
15	0	3	13	
<
>runt.new.1	9
0	9	0	22	
1	0	0	30	
0	0	31	0	
0	23	1	7	
0	1	30	0	
0	0	31	0	
0	2	0	29	
1	2	0	28	
15	0	3	13	
<
>Rx.new.7	7
3	13	0	11	
0	0	0	27	
27	0	0	0	
27	0	0	0	
0	0	0	27	
0	0	0	27	
17	0	10	0	
<
>Scr.new.7	7
3	7	0	15	
0	0	0	25	
25	0	0	0	
25	0	0	0	
0	0	0	25	
0	0	18	7	
23	0	2	0	
<
>sd.txt 12
3	0	8 	3
8	1	1 	4
4	8	1 	1
14	0	0 	0
1	1	0 	12
3	0	1 	10
0	8	0 	6
3	5	3 	3
4	1	2 	7
5	6	3 	0
5	1	7 	1
4	3	4 	3
<
>Six4.new.7	6
0	0	0	20	
0	0	20	0	
20	0	0	0	
0	7	4	9	
20	0	0	0	
1	19	0	0	
<
>slbo.txt 8
9	1	1 	1
0	1	0 	11
0	0	3 	9
3	2	7 	0
2	10	0 	0
7	2	2 	1
6	5	1 	0
11	1	0 	0
<
>Slou.new.7	7
3	5	1	13	
0	1	0	21	
22	0	0	0	
21	0	1	0	
0	0	0	22	
2	1	5	14	
11	0	11	0	
<
>slp1.new.1	11
8	3	14	16	
0	0	0	41	
3	0	38	0	
0	0	0	41	
0	0	1	40	
0	0	2	39	
27	0	4	10	
1	22	7	11	
17	8	15	1	
4	13	3	21	
15	3	4	19	
<
>sna.txt 10
0	7	3 	1
4	5	1 	1
10	1	0 	0
1	10	0 	0
1	5	0 	5
0	0	0 	11
0	0	10 	1
1	6	0 	4
0	2	2 	7
3	2	3 	3
<
>So.new.7	6
0	0	1	26	
0	0	27	0	
27	0	0	0	
0	0	1	26	
27	0	0	0	
0	10	0	3	
<
>suHw.txt 18
2	0	4 	0
2	0	4 	0
1	0	5 	0
0	0	0 	6
6	0	0 	0
0	0	0 	6
0	0	6 	0
0	6	0 	0
6	0	0 	0
5	0	1 	0
0	3	0 	3
1	0	5 	0
2	1	0 	3
4	0	0 	2
2	0	0 	4
3	0	0 	3
0	0	0 	6
0	0	1 	5
<
>tailless.new.1	10
20	4	4	5	
29	0	4	0	
33	0	0	0	
31	1	1	0	
0	0	33	0	
0	2	0	31	
0	33	0	0	
33	0	0	0	
31	0	1	1	
17	10	2	4	
<
>tailless	9
<
>Tin.new.7	7
1	0	0	15	
0	11	1	4	
16	0	0	0	
16	0	0	0	
0	0	16	0	
0	0	0	16	
3	0	13	0	
<
>tin.txt 12
0	2	3 	6
0	8	2 	1
0	1	0 	10
0	8	1 	2
11	0	0 	0
11	0	0 	0
0	0	11 	0
0	0	1 	10
0	0	11 	0
1	4	6 	0
2	5	3 	1
2	3	3 	3
<
>tll.txt 7
25	2	6 	4
26	3	7 	1
27	0	8 	2
8	1	27 	1
0	1	0 	36
1	20	1 	15
28	2	7 	0
<
>toy.txt 12
0	5	0 	0
1	4	0 	0
2	2	1 	0
1	4	0 	0
0	0	0 	5
0	5	0 	0
5	0	0 	0
0	3	0 	2
0	1	1 	3
0	3	2 	0
3	0	2 	0
0	1	1 	3
<
>Trl.txt 10
4	22	9 	36
6	23	11 	31
12	6	30 	23
0	64	3 	4
3	0	14 	54
1	70	0 	0
13	0	2 	56
5	54	7 	5
7	13	11 	40
9	33	10 	19
<
>ttk.new.6	9
10	8	3	1	
22	0	0	0	
0	0	22	0	
0	0	22	0	
22	0	0	0	
0	5	0	17	
21	0	0	1	
22	0	0	0	
1	5	3	13	
<
>ttk.txt 12
2	1	4 	0
0	4	2 	1
3	4	0 	0
6	0	1 	0
0	0	7 	0
0	0	7 	0
7	0	0 	0
0	5	0 	2
3	4	0 	0
1	1	0 	5
0	3	1 	3
0	2	3 	2
<
>Tup.new.7	7
4	2	1	9	
1	0	0	15	
16	0	0	0	
16	0	0	0	
0	0	2	14	
1	0	7	8	
2	0	13	1	
<
>twi.txt 12
1	4	3 	7
3	7	3 	2
1	3	10 	1
0	14	1 	0
11	3	1 	0
0	4	1 	10
7	1	5 	2
0	0	0 	15
0	0	12 	3
1	0	2 	12
1	2	2 	10
2	3	8 	2
<
>Ubx.new.7	7
0	0	0	20	
0	0	0	20	
17	0	0	3	
20	0	0	0	
0	0	0	20	
0	0	6	14	
14	0	6	0	
<
>Ubx.txt 6
13	26	5 	12
31	19	0 	6
54	0	0 	2
0	0	0 	56
3	2	0 	51
49	0	0 	7
<
>Unc4.new.7	7
1	5	2	13	
0	0	0	21	
21	0	0	0	
21	0	0	0	
0	0	0	21	
1	0	0	20	
6	1	14	0	
<
>Unpg.new.7	7
1	6	4	10	
1	0	0	20	
21	0	0	0	
21	0	0	0	
0	0	0	21	
0	0	2	19	
14	0	7	0	
<
>V_AP1_C 9	PSEUDO_COUNT 0.1
<				
>Vis.new.7	6
0	0	0	22	
0	0	22	0	
22	0	0	0	
0	22	0	0	
22	0	0	0	
2	4	8	2	
<
>Vnd.new.7	7
0	0	0	19	
0	15	2	2	
19	0	0	0	
19	0	0	0	
0	0	19	0	
2	0	0	17	
9	0	10	0	
<
>V_TATA_01 15
<
>vvl.txt 6
0	2	0 	9
11	0	0 	0
2	2	0 	7
0	0	6 	5
3	8	0 	0
11	0	0 	0
<
>Zen2.new.7	7
3	7	5	11	
1	0	0	25	
26	0	0	0	
26	0	0	0	
0	1	0	25	
0	0	10	16	
22	0	4	0	
<
>Zen.new.7	7
2	9	0	5	
0	0	0	16	
16	0	0	0	
16	0	0	0	
0	0	0	16	
0	0	11	5	
16	0	0	0	
<
>zen.txt 10
1	10	1 	0
12	0	0 	0
3	1	0 	8
0	0	0 	12
7	0	0 	5
10	0	0 	2
8	0	0 	4
5	3	2 	2
2	1	0 	9
0	1	2 	9
<
>z.txt 10
11	3	5 	22
1	7	3 	30
1	0	40 	0
41	0	0 	0
1	0	40 	0
8	10	0 	23
2	6	29 	4
18	7	11 	5
10	5	12 	14
14	6	2 	19
<
